# Supplementary material for: Biogeographic survey of soil bacterial communities across Antarctica
Source: Microbiome. 2024 Jan 12;12:9. doi: 10.1186/s40168-023-01719-3 (PMC10785390; doi:10.1186/s40168-023-01719-3)
Supplement: Supplementary file 3 — Additional file 2: Table S1. Specifics for all analysed datasets. The total number of samples was 1164, whereas the number of samples passing all the quality steps was 988. *ACBRs from 1 to 16 correspond to those described from Terauds and Lee (2016), "AUI" stands for “ACBR unclassified islands” and represents islands associated with the Antarctic mainland not included in the ACBR classification, and sub- and peri-Antarctic islands. **years correspond to Austral summers except from when specified otherwise. ***number of samples after a cutoff of 5000 reads per sample was applied. Table S2. Sample specifics. BIO1: mean annual air temperature, °C; BIO2: mean diurnal air temperature range, °C; BIO4: temperature seasonality, °C/100; BIO5: mean daily maximum air temperature of the warmest month, °C; BIO10: mean daily mean air temperatures of the warmest quarter, °C; BIO12: annual precipitation, kg m-2; BIO14: precipitation in the driest month, kg m-2; BIO15: precipitation seasonality, %; BIO17: mean monthly precipitation in the driest quarter, kg m-2; BIO18: mean monthly precipitation in the warmest quarter, kg m-2; SWE: snow water equivalent, kg m-2; Distance to coast: km; Distance to ocean: km; Elevation: m. ACBRs from 1 to 16 correspond to those described from Terauds and Lee (2016). ACBR 1: North-east Antarctic Peninsula; ACBR 3: North-west Antarctic Peninsula; ACBR 4: Central South Antarctic Peninsula; ACBR 6: Dronning Maud Land; ACBR 7: East Antarctica; ACBR 8: North Victoria Land; ACBR 9: South Victoria Land; ACBR 10: Transantarctic Mountains; ACBR 12: Marie Byrd Land; ACBR 16: Prince Charles Mountains. AUI: ACBR unclassified islands. Table S3. Paramenters used in the dada2 function filterAndTrim() in each dataset. All the other options were set to default except for truncQ which was set to 0. Table S4. Number of reads at each step of the 16S rRNA gene processing pipeline for all datasets. *counts reported as read pairs. Table S5. Taxonomic relative abundance at p [file 40168_2023_1719_MOESM2_ESM.zip › 40168_2023_1719_MOESM2_ESM/Table_S1_ESM.xlsx]

## Sheet: Table S1
	Table S1. Specifics for all analysed datasets. The total number of samples was 1164, whereas the number of samples passing all the quality steps was 988. *ACBRs from 1 to 16 correspond to those described from Terauds and Lee (2016), "AUI" stands for “ACBR unclassified islands” and represents islands associated with the Antarctic mainland not included in the ACBR classification, and sub- and peri-…
	Dataset	Location	Represented bioregions*	Islands	Collection year**	#samples	#trimmed samples***	Blanks	Used soil depth	Soil collection and storage	DNA extraction kit	Illumina technology	Primers	16S rRNA gene variable region	Repository accession number	Publication	Source
	1	Transantarctic Mountain valleys	10	No	2017-2018	175	154	Yes	0-5 cm	"Soils (0–5-cm depth) were collected in sterile polyethylene bags using hand trowels that were sterilized with ethanol before each collection. Approximately 2–5 kg of soil was collected from each location and, after thorough homogenization, a 50–100 g subsample was used for downstream microbial analyses [...]. Frozen immediately after collection and were kept frozen at -20 °C during transport, wi…	Qiagen DNeasy® Powersoil kit	MiSeq 2x150 bp	515F (GTGCCAGCMGCCGCGGTAA) and 806R (GGACTACHVGGGTWTCTAAT)	V4	PRJNA699250	Dragone et al., 2021	https://doi.org/10.1029/2020JG006052
	2	Dronning Maud Land nunataks in Jutulsessen (Vassdalen, Grjotøyra, Brugdedalen and Mimelia) and Ahlmannryggen	6	Yes	2015-2016, 2016-2017	120	116	No	1-5 cm	"The top 1–2 cm of soil was first removed before the samples were taken from the soil underneath. Each replicate consisted of multiple samples which were collected aseptically within a 1 m radius, combined and preserved with RNALater (Ambion), and then frozen at -20 °C until analysis was performed."	Qiagen DNeasy® Powersoil kit	MiSeq 2x300 bp	515F (GTGCCAGCMGCCGCGGTAA) and 926R (CCGYCAATTYMTTTRAGTTT)	V4-V5	PRJNA504513	Staebe et al., 2019	https://doi.org/10.1007/s00300-019-02532-1
	3	New Harbour	9	No	2017-2018	41	40	No	0-5 cm	"Surface (0–5 cm depth) mineral soil samples were recovered from GPS-located sites at 50 m altitudinal intervals along a ca. 5.2 km transect (from 0 m a.s.l. to 684 m a.s.l.) in the New Harbour area (Lower Taylor Valley, McMurdo Dry Valleys, East Antarctica) in January 2018 (Figure 1 and Supplementary Table S1). At each location, four ca. 200 g soil samples from sites spaced horizontally 10 m apa…	Qiagen DNeasy® Powersoil kit	MiSeq 2x300 bp	341F (CCTACGGGNGGCWGCAG) and 805R (GACTACHVGGGTATCTAATCC)	V3-V4	PRJEB55870	Mashamaite et al., 2023	https://doi.org/10.3389/fmicb.2023.1203216
	4	Mackay Glacier region	9	No	2014-2015	16	16	No	0-5 cm	"50 g samples of ice-free surface soil (depth: 0 - 5 cm) were collected at each location from an approximately 1 m2 area and stored in sterile 50 ml polypropylene Falcon tubes (Grenier, Bio-One) aseptically. During storage and transportation to University of Pretoria, samples were kept at -80 °C."	FASTDNA™ SPIN Kit for Soil	MiSeq 2x300 bp	515F (GTGCCAGCMGCCGCGGTAA) and 806R (GGACTACHVGGGTWTCTAAT)	V4	PRJNA630822	Ortiz et al., 2021	https://doi.org/10.1073/pnas.2025322118
	5	James Ross island	1	Yes	2015-2016	6	4	No	0-5 cm	"Bulk samples of both profiles were taken in depth increments (0–5, 5–10, 10–20, 20–50, > 50 cm) and were placed into sterile plastic bags, which were frozen immediately. Continuous cooling at -20 °C was ensured by a transfer with the RV Polarstern to Germany."	FASTDNA™ SPIN Kit for Soil	HiSeq 2x300 bp	515F (GTGCCAGCMGCCGCGGTAA) and 806R (GGACTACHVGGGTWTCTAAT)	V4	PRJEB29853	Meier et al., 2019	https://doi.org/10.5194/bg-16-2481-2019
	6	Maritime (Peter I and Bouvetøya), continental (Siple, Lauff, Maher and Scott) and sub-Antarctic (South Georgia, Marion, Possession, Kerguelen and Bartolomø Islands) islands	AUI, 12	Yes	2016-2017	35	35	No	0-10 cm	"A trowel, sterilized with ethanol, was used to remove large pebbles from the sampling area and to collect around 700 g of top-soil (0–10 cm depth) into sterile Whirlpak bags (Nasco, Fort Atkinson, US-WI; protocol after Magalhães et al. 2012). New ethanol-sterilized gloves were used at each sample collection site, and sampling equipment was also sterilized between each sampling. On return to the …	Qiagen DNeasy® Powersoil kit	MiSeq 2x300 bp	515F (GTGCCAGCMGCCGCGGTAA) and 806R (GGACTACHVGGGTWTCTAAT)	V4	PRJNA868884	Lebre et al., 2023	https://doi.org/10.1111/ecog.06568
	7	Victoria Land, Ross island, Antarctic Peninsula (King George and Wiencke and Useful islands) and McMurdo Dry Valleys (Wright Valley)	3, 8, 9	Yes	2015-2019	69	69	No	0-10 cm	/	Qiagen DNeasy® Powersoil kit	MiSeq 2x300 bp	515F (GTGCCAGCMGCCGCGGTAA) and 806R (GGACTACHVGGGTWTCTAAT)	V4	PRJNA781801	Ji et al., 2022	https://doi.org/10.1016/j.soilbio.2022.108550
	8	McMurdo dry valleys (Alatna valley, Wall valley, Brownsworth, Battleship Promotory, Lower Beacon Valley, Lower Wright Valley, Lower Taylor Valley, Hawkings Cirque, Garwood Valley, Miers Valley, Beacon Valley, Garwood Valley, Mt Falconer, Mt Seuss, Upper Victoria Valley)	9	No	1993-1994, 1995-1996, 2001-2002, 2002-2003, 2003-2004, 2008-2009, 2010-2011, 2011-2012, 2012-2013, 2018-2019	114	45	Yes	0-10 cm	/	Qiagen DNeasy® Powersoil kit	MiSeq 2x250bp	515F (GTGCCAGCMGCCGCGGTAA) and 806R (GGACTACHVGGGTWTCTAAT)	V4	PRJNA765625	/	/
	9	Antarctic peninsula mainland and islands (Alectoria, Alexander, Blailklock, Deception, King George, West Lagoon, Livingston, Robert, Adelaide, Spert, Anvers and Wiencke Islands)	3, 4	Yes	2007–2008	37	18	No	0-5 cm	"Soils without plant cover were sampled from between Signy Island (60°S) in the South Orkney Islands and Alexander Island (72°S) in the southern maritime Antarctic in the 2007–2008 austral spring and summer. The uppermost c. 50 mm of soil was collected in DNA/RNAase treated plastic tubes from each of five locations at each site and was bulked. Soils were immediately snap frozen by immersion in a …	Qiagen DNeasy® Powersoil Pro kit	MiSeq 2x300bp	926F (AAACTYAAAKGAATTGRCGG) and 1392wR (ACGGGCGGTGWGTRC)	V8-V9	PRJEB63224	/	/
	10	Prince Charles mountains and east coast close to Davis and Casey stations	7, 16	Yes	2011-2012	153	152	Yes	0-10 cm	"At each location, 500 g of surface soil (0–10 cm) was collected by combining five sub-samples from each plot into sterile Whirl-Pak bags (Nasco, Fort Atkinson, Wisconsin), as described in Czechowski et al. (2022), Czechowski, Clarke, et al. (2016) and Czechowski, White, et al. (2016), for the Prince Charles Mountains and Reinbolt Hills samples, and in Velasco-Castrillón et al. (2014) for the two…	SARDI protocol	MiSeq 2x300 bp	515F (GTGCCAGCMGCCGCGGTAA) and 926R (CCGYCAATTYMTTTRAGTTT)	V4-V5	PRJEB55309	/	/
	11	Livingston island (South Shetland Islands) and Biscoe Point (Anvers Island)	3	Yes	2017-2018, 2018-2019	36	36	No	0-2 cm	"At each sampling point, we obtained samples comprised of 3 subsamples collected within at approx. 1 m distance of topstratum soils (0–2 cm) to avoid the vertical heterogeneity in microbial communities attributable to soil horizon development […]. All soil samples were placed in sterile 50 ml Falcon tubes and frozen at -20 °C for shipment and storage until processing in the laboratory. Every samp…	Qiagen DNeasy® Powersoil kit	MiSeq 2x250 bp	341F (CCTAYGGGRBGCASCAG) and 806R (GGACTACNNGGGTATCTAAT)	V3-V4	PRJNA678471	Almela et al., 2021	https://doi.org/10.3389/fmicb.2021.628792
	12	Alexander Island (Mars Oasis)	4	Yes	2012 (march)	9	5	No	0-2 cm	/	FASTDNA™ SPIN Kit for Soil	MiSeq 2x300 bp	341F (CCTACGGGNGGCWGCAG) and 805R (GACTACHVGGGTATCTAATCC)	V3-V4	PRJEB11689	Borsetto et al., 2019	https://doi.org/10.1186/s40168-019-0692-8
	13	Coastal sites, McMurdo Cry Valleys and Icarus Camp in Victoria Land	8, 9	No	2015-2016	60	46	No	0-5 cm	"In each sampling site, except for Icarus Camp, three replicate samples of about 600g were collected, 100 g for molecular [...]. The replicate soil samples were collected aseptically in an area of about 2 m2, at 0–5 cm depth after BSCs removal, when present, from the top of the soil. At Icarus Camp, small amounts of the superficial crust were aseptically collected in three different points. Sampl…	Qiagen DNeasy® Powersoil kit	MiSeq 2x300 bp	341F (CCTACGGGNGGCWGCAG) and 805R (GACTACHVGGGTATCTAATCC)	V3-V4	PRJNA684555	Severgnini et al., 2021	https://doi.org/10.1093/femsec/fiab087
	14	McMurdo dry valleys (Taylor Valley)	9	No	2016-2017, 2017-2018	84	51	No	0-4 cm	"Mineral soils were collected over two field seasons using sterile technique with an ethanol-cleaned stainless-steel spoon from the top 0 to 4 cm of the surface and homogenized in individual, sterile Whirl-Pak bags. […] All soils were transported down the mountain and kept frozen in -20 °C freezers located at Lake Hoare camp, then flown in coolers to the A.P. Crary Science and Engineering Center …	Qiagen DNeasy® Powersoil kit	MiSeq 2x250 bp	515F (GTGCCAGCMGCCGCGGTAA) and 806R (GGACTACHVGGGTWTCTAAT)	V4	PRJNA721735	Solon et al., 2021	https://doi.org/10.3389/fmicb.2021.654135
	15	Deception and King George islands	3	Yes	2006-2007	2	2	No	0-10 cm	/	/	MiSeq 2x250bp	341F (CCTAYGGGRBGCASCAG) and 806R (GGACTACNNGGGTATCTAAT)	V3-V4	PRJNA359740	/	/
	16	Windmill Islands (Robinson ridge, Mitchell peninsula, Browning peninsula) and Vestfold Hills (Adams flat, Heidemann valley, Old wallow, Rookery lake and The Ridge)	7	Yes	2005-2006, 2012-2013	154	146	Yes	0-10 cm	"At each site, soil samples (n = 93) from the top 10 cm were taken along three parallel transects following a geospatially explicit design. "	FASTDNA™ SPIN Kit for Soil	MiSeq 2x300 bp	27F (AGAGTTTGATCMTGGCTCAG) and 519R (GWATTACCGCGGCKGCTG)	V1-V3	https://data.bioplatforms.com/organization/australian-microbiome	Zhang et al., 2020	https://doi.org/10.1186/s40168-020-00809-w
	17	Sør Rondane Mountains	6	No	2009-2010	53	53	No	0-3 cm	"52 terrestrial samples consisting of c. 10–40 g of the upper 3 cm of soil were collected from nine ice-free areas in the western Sør Rondane Mountains, with distances betweennsamples ranging from less than 1 m up to a maximum of ∼65 km. [...] All samples were collected aseptically using a spatula, immediately frozen and transported and stored at –20 °C until further processing."	Manual DNA extraction	MiSeq 2x300 bp	pA (AGAGTTTGATCCTGGCTCAG) and BKL1 (GTATTACCGCGGCTGCTGGCA)	V1-V3	SRP067111	Tytgat et al., 2016	https://doi.org/10.1093/femsec/fiw126
