# Supplementary material for: Biogeographic survey of soil bacterial communities across Antarctica
Source: Microbiome. 2024 Jan 12;12:9. doi: 10.1186/s40168-023-01719-3 (PMC10785390; doi:10.1186/s40168-023-01719-3)
Supplement: Supplementary file 3 — Additional file 2: Table S1. Specifics for all analysed datasets. The total number of samples was 1164, whereas the number of samples passing all the quality steps was 988. *ACBRs from 1 to 16 correspond to those described from Terauds and Lee (2016), "AUI" stands for “ACBR unclassified islands” and represents islands associated with the Antarctic mainland not included in the ACBR classification, and sub- and peri-Antarctic islands. **years correspond to Austral summers except from when specified otherwise. ***number of samples after a cutoff of 5000 reads per sample was applied. Table S2. Sample specifics. BIO1: mean annual air temperature, °C; BIO2: mean diurnal air temperature range, °C; BIO4: temperature seasonality, °C/100; BIO5: mean daily maximum air temperature of the warmest month, °C; BIO10: mean daily mean air temperatures of the warmest quarter, °C; BIO12: annual precipitation, kg m-2; BIO14: precipitation in the driest month, kg m-2; BIO15: precipitation seasonality, %; BIO17: mean monthly precipitation in the driest quarter, kg m-2; BIO18: mean monthly precipitation in the warmest quarter, kg m-2; SWE: snow water equivalent, kg m-2; Distance to coast: km; Distance to ocean: km; Elevation: m. ACBRs from 1 to 16 correspond to those described from Terauds and Lee (2016). ACBR 1: North-east Antarctic Peninsula; ACBR 3: North-west Antarctic Peninsula; ACBR 4: Central South Antarctic Peninsula; ACBR 6: Dronning Maud Land; ACBR 7: East Antarctica; ACBR 8: North Victoria Land; ACBR 9: South Victoria Land; ACBR 10: Transantarctic Mountains; ACBR 12: Marie Byrd Land; ACBR 16: Prince Charles Mountains. AUI: ACBR unclassified islands. Table S3. Paramenters used in the dada2 function filterAndTrim() in each dataset. All the other options were set to default except for truncQ which was set to 0. Table S4. Number of reads at each step of the 16S rRNA gene processing pipeline for all datasets. *counts reported as read pairs. Table S5. Taxonomic relative abundance at p [file 40168_2023_1719_MOESM2_ESM.zip › 40168_2023_1719_MOESM2_ESM/Table_S2.xlsx]

## Sheet: Table S2
	Table S2. Sample specifics. BIO1: mean annual air temperature, °C; BIO2: mean diurnal air temperature range, °C; BIO4: temperature seasonality, °C/100; BIO5: mean daily maximum air temperature of the warmest month, °C; BIO10: mean daily mean air temperatures of the warmest quarter, °C; BIO12: annual precipitation, kg m-2; BIO14: precipitation in the driest month, kg m-2; BIO15: precipitation seas…
	Sample	Dataset	ACBR	Latitude	Longitude	Elevation	Distance to coast	Distance to ocean	BIO1	BIO2	BIO4	BIO5	BIO10	BIO12	BIO14	BIO15	BIO17	BIO18	SWE
						m	m	m	°C	°C	°C/100	°C	°C	kg m-2	kg m-2	%	kg m-2	kg m-2	kg m-2
	2A1	2	6	-72.0241	-3.37992	1285.62	62146.8	175705	-21.35	5.4	598.4	-9.05	-12.75	1147.5	61.8	20.8	238.4	254.7	1147.5
	A10	2	6	-72.6481	-3.75753	1883.5	130301	245330	-27.65	5.4	657.7	-14.35	-18.15	856	46.7	22.7	165.3	182.9	856
	A11	2	6	-71.762	-2.82531	889.875	39209	148169	-18.95	4.7	582.8	-7.25	-10.55	1234.4	66.3	19.9	258.1	274	1234.4
	A12	2	6	-71.762	-2.82547	889.875	39206.1	148168	-18.95	4.7	582.8	-7.25	-10.55	1234.4	66.3	19.9	258.1	274	1234.4
	A1	2	6	-72.0343	2.54064	1298.03	102173	202712	-24.95	7.1	681.2	-10.45	-15.15	326.6	16.7	27.9	56	56	326.6
	A2	2	6	-72.0354	2.54194	1299.43	102284	202821	-24.95	7.1	679.8	-10.55	-15.15	326.5	16.6	28	55.9	55.9	326.5
	A3	2	6	-72.0356	2.54489	1300.95	102377	202810	-24.95	7.1	679.8	-10.55	-15.15	326.5	16.6	28	55.9	55.9	326.5
	A4	2	6	-72.0543	-2.72514	1295.93	64163.4	180859	-23.15	5.3	628.3	-10.15	-14.15	1137.9	61.6	20.9	235.7	247.2	1137.9
	A5	2	6	-72.054	-2.7255	1271.61	64159.3	180824	-23.15	5.3	630.9	-10.15	-14.05	1115.7	60.4	20.9	231.1	242.3	1115.7
	A6	2	6	-72.0544	-2.72283	1283.7	64094.1	180874	-23.15	5.3	628.3	-10.15	-14.15	1137.9	61.6	20.9	235.7	247.2	1137.9
	A7	2	6	-72.6461	-3.76294	1883.34	130292	245117	-27.75	5.4	656.9	-14.45	-18.25	866.1	47.2	22.7	167.1	184.9	866.1
	A8	2	6	-72.6466	-3.76172	1882.89	130300	245174	-27.75	5.4	656.9	-14.45	-18.25	866.1	47.2	22.7	167.1	184.9	866.1
	A9	2	6	-72.6497	-3.75728	1880.72	130409	245506	-27.65	5.4	657.7	-14.35	-18.15	856	46.7	22.7	165.3	182.9	856
	B10	2	6	-71.4812	-3.20156	379.875	6281.08	115558	-15.85	5.6	612.5	-3.35	-7.05	1210.5	67.4	19.3	259.8	262.2	1210.5
	B11	2	6	-71.8973	-3.22625	1021.88	49189.4	161761	-19.85	5.4	594.7	-7.55	-11.25	1258.7	67.8	20.4	263.8	278.2	1258.7
	B12	2	6	-71.8971	-3.23278	1052.98	49109.7	161726	-19.85	5.4	594.7	-7.55	-11.25	1258.7	67.8	20.4	263.8	278.2	1258.7
	B1	2	6	-71.7583	-2.81686	985.547	38963.2	147806	-18.95	4.7	583.5	-7.15	-10.55	1257.4	67.5	19.9	262.9	279.1	1257.4
	B2	2	6	-71.4914	-3.23386	464	6277.8	116611	-15.75	5.6	614.9	-3.15	-6.95	1215.3	67.6	19.3	260.8	263.5	1215.3
	B3	2	6	-71.4914	-3.23628	464	6226.07	116605	-15.75	5.6	614.9	-3.15	-6.95	1215.3	67.6	19.3	260.8	263.5	1215.3
	B4	2	6	-71.4908	-3.23567	480.727	6189.8	116545	-15.75	5.6	614.9	-3.15	-6.95	1215.3	67.6	19.3	260.8	263.5	1215.3
	B5	2	6	-71.4881	-3.20772	439.008	6623.55	116313	-15.85	5.6	611.6	-3.35	-7.05	1232.1	68.5	19.3	264.3	267	1232.1
	B6	2	6	-71.4887	-3.20908	445.961	6632.57	116371	-15.85	5.6	613.2	-3.25	-7.05	1223	68	19.3	262.5	265.1	1223
	B7	2	6	-71.4893	-3.20644	436.438	6749.03	116449	-15.85	5.6	611.6	-3.35	-7.05	1232.1	68.5	19.3	264.3	267	1232.1
	B8	2	6	-71.4807	-3.20103	379.875	6263.92	115507	-15.85	5.6	612.5	-3.35	-7.05	1210.5	67.4	19.3	259.8	262.2	1210.5
	B9	2	6	-71.4811	-3.20008	375.359	6314.9	115549	-15.85	5.6	612.8	-3.35	-7.05	1224.7	68.2	19.3	262.9	265.3	1224.7
	C10	2	6	-72.0092	2.59383	1480.45	102057	199524	-23.75	7	677.1	-9.45	-13.95	302.5	15.2	28.2	51.6	51.6	302.5
	C11	2	6	-72.0079	2.59214	1460.49	101929	199403	-23.55	7	677.1	-9.25	-13.75	292.1	14.6	28.3	49.8	49.8	292.1
	C12	2	6	-72.008	2.59192	1460.49	101926	199411	-23.55	7	677.1	-9.25	-13.75	292.1	14.6	28.3	49.8	49.8	292.1
	C1	2	6	-71.8948	-3.31428	831.906	48252.6	161370	-19.75	5.4	592.4	-7.55	-11.25	1190.1	64.1	20.4	249.8	263.9	1190.1
	C2	2	6	-72.0108	2.60014	1527.88	102337	199637	-23.75	7	677.1	-9.45	-13.95	303.1	15.2	28.2	51.8	51.8	303.1
	C3	2	6	-72.0109	2.59997	1548.5	102338	199647	-23.75	7	677.1	-9.45	-13.95	303.1	15.2	28.2	51.8	51.8	303.1
	C4	2	6	-72.011	2.59972	1548.5	102336	199658	-23.75	7	677.1	-9.45	-13.95	302.5	15.2	28.2	51.6	51.6	302.5
	C5	2	6	-72.0102	2.59669	1504.88	102198	199598	-23.75	7	677.1	-9.45	-13.95	302.5	15.2	28.2	51.6	51.6	302.5
	C6	2	6	-72.0109	2.59667	1504.88	102240	199672	-23.75	7	677.1	-9.45	-13.95	302.5	15.2	28.2	51.6	51.6	302.5
	C7	2	6	-72.0103	2.59639	1504.88	102199	199618	-23.75	7	677.1	-9.45	-13.95	302.5	15.2	28.2	51.6	51.6	302.5
	C8	2	6	-72.0092	2.59453	1480.45	102073	199511	-23.75	7	677.1	-9.45	-13.95	302.5	15.2	28.2	51.6	51.6	302.5
	C9	2	6	-72.0092	2.59422	1480.45	102066	199517	-23.75	7	677.1	-9.45	-13.95	302.5	15.2	28.2	51.6	51.6	302.5
	D10	2	6	-72.003	2.57689	1251.16	101188	199022	-23.65	7	678.8	-9.25	-13.85	292.8	14.7	28.2	50	50	292.8
	D11	2	6	-72.0019	2.57425	1203.2	101043	198929	-23.65	7	678.8	-9.25	-13.85	293.1	14.7	28.2	50	50	293.1
	D12	2	6	-72.0335	2.67636	1255.59	105923	201376	-25.35	6.9	673.2	-11.15	-15.65	336.6	16.9	28.1	57.6	57.6	336.6
	D1	2	6	-72.007	2.58925	1432.35	101786	199326	-23.55	7	677.1	-9.25	-13.85	292.2	14.6	28.3	49.8	49.8	292.2
	D2	2	6	-72.007	2.58892	1432.35	101780	199335	-23.55	7	677.1	-9.25	-13.85	292.2	14.6	28.3	49.8	49.8	292.2
	D3	2	6	-72.0071	2.58867	1432.35	101776	199344	-23.55	7	677.1	-9.25	-13.85	292.2	14.6	28.3	49.8	49.8	292.2
	D4	2	6	-72.0059	2.58642	1399.87	101639	199240	-23.55	7	677.1	-9.25	-13.85	292.2	14.6	28.3	49.8	49.8	292.2
	D5	2	6	-72.006	2.58617	1399.87	101638	199251	-23.55	7	677.1	-9.25	-13.85	292.2	14.6	28.3	49.8	49.8	292.2
	D7	2	6	-72.0048	2.58325	1345.48	101480	199151	-23.55	7	677.1	-9.25	-13.85	292.2	14.6	28.3	49.8	49.8	292.2
	D8	2	6	-72.0039	2.58047	1299.11	101344	199080	-23.65	7	678.8	-9.25	-13.85	292.8	14.7	28.2	50	50	292.8
	D9	2	6	-72.003	2.57714	1251.16	101191	199014	-23.65	7	678.8	-9.25	-13.85	292.8	14.7	28.2	50	50	292.8
	E10	2	6	-72.0364	2.68981	1402.27	106487	201572	-25.45	6.8	674.4	-11.15	-15.65	336.2	16.8	28.2	57.5	57.5	336.2
	E11	2	6	-72.0363	2.69006	1402.27	106489	201561	-25.45	6.8	674.4	-11.15	-15.65	336.2	16.8	28.2	57.5	57.5	336.2
	E12	2	6	-72.0376	2.69183	1461.45	106618	201680	-25.45	6.9	673	-11.25	-15.75	336.4	16.8	28.2	57.6	57.6	336.4
	E1	2	6	-72.0334	2.67658	1255.59	105924	201365	-24.25	6.9	673.8	-9.95	-14.45	319.9	16	28.1	54.8	54.8	319.9
	E2	2	6	-72.0341	2.68017	1291.39	106066	201402	-25.35	6.9	673.2	-11.15	-15.65	336.6	16.9	28.1	57.6	57.6	336.6
	E3	2	6	-72.034	2.68036	1276.95	106066	201392	-25.35	6.9	673.2	-11.15	-15.65	336.6	16.9	28.1	57.6	57.6	336.6
	E4	2	6	-72.0342	2.68117	1291.39	106105	201412	-25.35	6.9	673.2	-11.15	-15.65	336.6	16.9	28.1	57.6	57.6	336.6
	E5	2	6	-72.0342	2.68136	1291.39	106107	201404	-25.35	6.9	673.2	-11.15	-15.65	336.6	16.9	28.1	57.6	57.6	336.6
	E6	2	6	-72.0349	2.68419	1309.81	106231	201454	-25.45	6.8	674.4	-11.15	-15.65	336.2	16.8	28.2	57.5	57.5	336.2
	E7	2	6	-72.0348	2.68433	1309.81	106228	201441	-25.45	6.8	674.4	-11.15	-15.65	336.2	16.8	28.2	57.5	57.5	336.2
	E8	2	6	-72.0356	2.68678	1356.2	106351	201512	-25.45	6.8	674.4	-11.15	-15.65	336.2	16.8	28.2	57.5	57.5	336.2
	E9	2	6	-72.0355	2.68703	1356.2	106353	201501	-25.45	6.8	674.4	-11.15	-15.65	336.2	16.8	28.2	57.5	57.5	336.2
	F10	2	6	-72.0387	2.75769	1258.95	108558	201241	-25.55	6.8	669.9	-11.35	-15.85	334.6	16.6	28.2	57.3	57.3	334.6
	F11	2	6	-72.0387	2.75803	1258.95	108568	201239	-25.55	6.8	669.9	-11.35	-15.85	334.6	16.6	28.2	57.3	57.3	334.6
	F12	2	6	-72.04	2.75711	1284.81	108624	201390	-25.55	6.8	669.9	-11.35	-15.85	334.6	16.6	28.2	57.3	57.3	334.6
	F1	2	6	-72.0376	2.69211	1461.45	106625	201675	-25.45	6.9	673	-11.25	-15.75	336.4	16.8	28.2	57.6	57.6	336.4
	F2	2	6	-72.0388	2.694	1507.16	106755	201790	-25.45	6.9	673	-11.25	-15.75	336.4	16.8	28.2	57.6	57.6	336.4
	F3	2	6	-72.0387	2.69433	1507.16	106759	201778	-25.45	6.9	673	-11.25	-15.75	336.4	16.8	28.2	57.6	57.6	336.4
	F4	2	6	-72.0401	2.69581	1541.73	106887	201912	-25.45	6.9	673	-11.25	-15.75	336.4	16.8	28.2	57.6	57.6	336.4
	F5	2	6	-72.04	2.69617	1541.73	106892	201900	-25.45	6.9	673	-11.25	-15.75	336.4	16.8	28.2	57.6	57.6	336.4
	F6	2	6	-72.0328	2.67264	1230.05	105776	201337	-24.25	6.9	674.5	-10.05	-14.55	321.5	16.1	28.2	55	55	321.5
	F7	2	6	-72.0327	2.67286	1230.05	105777	201326	-24.25	6.9	674.5	-10.05	-14.55	321.5	16.1	28.2	55	55	321.5
	F8	2	6	-72.0374	2.75836	1201.38	108496	201095	-25.55	6.8	669.1	-11.45	-15.95	334.5	16.6	28.2	57.3	57.3	334.5
	F9	2	6	-72.0374	2.75869	1231.98	108506	201092	-25.55	6.8	669.1	-11.45	-15.95	334.5	16.6	28.2	57.3	57.3	334.5
	G10	2	6	-72.0543	-2.72514	1295.93	64163.4	180859	-23.15	5.3	628.3	-10.15	-14.15	1137.9	61.6	20.9	235.7	247.2	1137.9
	G11	2	6	-72.0249	2.63492	1185.8	104211	200828	-23.75	6.9	675	-9.55	-14.05	312.5	15.6	28.2	53.3	53.3	312.5
	G12	2	6	-72.0249	2.63511	1174.38	104215	200823	-23.75	6.9	675	-9.55	-14.05	312.5	15.6	28.2	53.3	53.3	312.5
	G1	2	6	-72.0401	2.75764	1284.81	108641	201389	-25.55	6.8	669.9	-11.35	-15.85	334.6	16.6	28.2	57.3	57.3	334.6
	G2	2	6	-72.0413	2.75711	1336.3	108704	201528	-25.55	6.8	669.9	-11.35	-15.85	334.6	16.6	28.2	57.3	57.3	334.6
	G3	2	6	-72.0413	2.75753	1336.3	108714	201522	-25.55	6.8	669.9	-11.35	-15.85	334.6	16.6	28.2	57.3	57.3	334.6
	G4	2	6	-72.0427	2.75717	1354.27	108792	201678	-26.65	6.8	669.2	-12.45	-16.95	351.7	17.5	28.2	60.3	60.3	351.7
	G5	2	6	-72.0427	2.75756	1354.4	108801	201671	-26.65	6.8	669.2	-12.45	-16.95	351.7	17.5	28.2	60.3	60.3	351.7
	G6	2	6	-72.0439	2.75792	1395.23	108889	201803	-26.65	6.8	669.2	-12.45	-16.95	351.7	17.5	28.2	60.3	60.3	351.7
	G7	2	6	-72.0439	2.75831	1395.23	108898	201797	-26.65	6.8	670.3	-12.55	-16.95	351.7	17.5	28.2	60.3	60.3	351.7
	G8	2	6	-72.0452	2.75906	1415.74	109003	201935	-26.65	6.8	670.3	-12.55	-16.95	351.7	17.5	28.2	60.3	60.3	351.7
	G9	2	6	-72.0452	2.75956	1415.74	109015	201928	-26.65	6.8	670.3	-12.55	-16.95	351.7	17.5	28.2	60.3	60.3	351.7
	H10	2	6	-72.0259	2.63331	1189.73	104225	200944	-24.45	6.9	677.1	-10.15	-14.65	326	16.4	28.2	55.8	55.8	326
	H11	2	6	-71.7619	-2.82533	889.875	39200.4	148160	-18.95	4.7	582.8	-7.25	-10.55	1234.4	66.3	19.9	258.1	274	1234.4
	H12	2	6	-71.4813	-3.20006	375.359	6334.49	115580	-15.85	5.6	612.8	-3.35	-7.05	1224.7	68.2	19.3	262.9	265.3	1224.7
	H1	2	6	-72.0249	2.63511	1174.38	104215	200823	-23.75	6.9	675	-9.55	-14.05	312.5	15.6	28.2	53.3	53.3	312.5
	H3	2	6	-72.0249	2.63511	1174.38	104215	200823	-23.75	6.9	675	-9.55	-14.05	312.5	15.6	28.2	53.3	53.3	312.5
	H4	2	6	-72.0249	2.63511	1174.38	104215	200823	-23.75	6.9	675	-9.55	-14.05	312.5	15.6	28.2	53.3	53.3	312.5
	H6	2	6	-72.0259	2.63331	1189.73	104225	200944	-24.45	6.9	677.1	-10.15	-14.65	326	16.4	28.2	55.8	55.8	326
	H7	2	6	-72.0259	2.63331	1189.73	104225	200944	-24.45	6.9	677.1	-10.15	-14.65	326	16.4	28.2	55.8	55.8	326
	H8	2	6	-72.0259	2.63331	1189.73	104225	200944	-24.45	6.9	677.1	-10.15	-14.65	326	16.4	28.2	55.8	55.8	326
	H9	2	6	-72.0259	2.63331	1189.73	104225	200944	-24.45	6.9	677.1	-10.15	-14.65	326	16.4	28.2	55.8	55.8	326
	Karin-RK1	2	6	-71.4813	-3.20006	375.359	6334.49	115580	-15.85	5.6	612.8	-3.35	-7.05	1224.7	68.2	19.3	262.9	265.3	1224.7
	Karin-RK3	2	6	-71.4809	-3.20211	379.875	6246.59	115525	-15.85	5.6	612.5	-3.35	-7.05	1210.5	67.4	19.3	259.8	262.2	1210.5
	Karin-RK4	2	6	-71.4882	-3.20831	446.898	6615.24	116321	-15.85	5.6	611.6	-3.35	-7.05	1232.1	68.5	19.3	264.3	267	1232.1
	Karin-RK	2	6	-71.4811	-3.20236	379.875	6250.94	115543	-15.85	5.6	612.5	-3.35	-7.05	1210.5	67.4	19.3	259.8	262.2	1210.5
	Karin-flarjuven2	2	6	-71.017	-3.39719	74.4609	3257.03	63502.8	-17.25	5.8	709.8	-3.35	-7.15	956.1	56.1	18	206.6	206.6	956.1
	Karin-flarjuven4	2	6	-72.0152	-3.38578	1303.97	61141.8	174714	-21.15	5.4	595.4	-8.85	-12.55	1121	60.4	20.7	233.2	249	1121
	Karin-grune1	2	6	-72.0498	-2.79058	1365.05	65963.4	180048	-22.25	5.3	624.5	-9.25	-13.25	1058.1	57.2	20.9	219.1	230.2	1058.1
	Karin-grune2	2	6	-72.0494	-2.79256	1358.34	66003.6	179990	-22.15	5.4	625.3	-9.25	-13.15	1064.8	57.6	20.9	220.5	231.7	1064.8
	Karin-grune3	2	6	-72.0488	-2.79022	1353.02	65902.2	179933	-22.25	5.3	624.5	-9.25	-13.25	1058.1	57.2	20.9	219.1	230.2	1058.1
	Karin-lorenz1	2	6	-71.7618	-2.82511	889.875	39196.2	148152	-19.05	4.7	583.5	-7.25	-10.65	1249.2	67.1	19.9	261.1	277.3	1249.2
	Karin-lorenz3	2	6	-71.7583	-2.80942	981.312	38802.3	147846	-18.95	4.7	583.1	-7.25	-10.55	1274.1	68.4	19.9	266.2	282.9	1274.1
	Karin-rk6	2	6	-71.4913	-3.23575	464	6234.83	116603	-15.75	5.6	614.9	-3.15	-6.95	1215.3	67.6	19.3	260.8	263.5	1215.3
	Karin-schu1	2	6	-71.9028	-2.97347	933.602	51770	163045	-20.05	5.2	602.4	-7.75	-11.35	1142	61.5	20.4	239	251.6	1142
	Karin-schu2	2	6	-71.9031	-2.97361	933.602	51804.4	163081	-20.05	5.2	602.4	-7.75	-11.35	1142	61.5	20.4	239	251.6	1142
	Karin-schu3	2	6	-71.7523	-2.97322	708.812	35945.6	146397	-18.25	4.9	586.9	-6.35	-9.75	1230.7	66.3	19.9	258.4	272.3	1230.7
	Karin-slett1	2	6	-72.1369	-3.28331	1475.48	75008.6	188322	-23.25	5.4	605.3	-10.85	-14.55	1117.5	60.5	21.3	228.6	245.8	1117.5
	Karin-slett2	2	6	-72.1369	-3.29772	1500.4	74943.1	188307	-23.15	5.4	605.6	-10.65	-14.35	1111.6	60.1	21.3	227.5	244.7	1111.6
	Karin-slett3	2	6	-72.1335	-3.27808	1462.84	74662.9	187953	-23.25	5.4	605.3	-10.85	-14.55	1117.5	60.5	21.3	228.6	245.8	1117.5
	Karin-valt1	2	6	-71.8971	-3.22647	1021.88	49163.6	161736	-19.85	5.4	594.7	-7.55	-11.25	1258.7	67.8	20.4	263.8	278.2	1258.7
	Karin-valt2	2	6	-71.8942	-3.22728	1097.19	48845.2	161414	-19.85	5.4	594.7	-7.55	-11.25	1258.7	67.8	20.4	263.8	278.2	1258.7
	Karin-valt3	2	6	-71.8942	-3.22728	1097.19	48845.2	161414	-19.85	5.4	594.7	-7.55	-11.25	1258.7	67.8	20.4	263.8	278.2	1258.7
	karin-flarjuven3	2	6	-72.0171	-3.39683	1321.38	61317.2	174927	-21.25	5.4	595.4	-8.95	-12.65	1119.3	60.3	20.7	232.7	248.7	1119.3
	AV1_2	1	10	-85.1762	-174.092	1424.08	70513.7	727456	-29.85	4.1	740.3	-16.05	-19.15	242.1	9.7	25.8	38.7	38.7	242.1
	AV1_4	1	10	-85.1762	-174.097	1424.08	70500.6	727468	-29.85	4.1	740.3	-16.05	-19.15	242.1	9.7	25.8	38.7	38.7	242.1
	AV1_5	1	10	-85.1761	-174.101	1424.08	70483.4	727465	-29.95	4	737.8	-16.15	-19.25	242.4	9.8	25.8	38.8	38.8	242.4
	AV1_6	1	10	-85.1762	-174.103	1403.25	70489.4	727480	-29.95	4	737.8	-16.15	-19.25	242.4	9.8	25.8	38.8	38.8	242.4
	AV1_7	1	10	-85.1762	-174.107	1403.25	70472.9	727484	-29.95	4	737.8	-16.15	-19.25	242.4	9.8	25.8	38.8	38.8	242.4
	AV1_8	1	10	-85.176	-174.117	1389.57	70431.5	727487	-29.95	4.1	739.3	-16.15	-19.25	243	9.8	25.7	38.9	38.9	243
	AV2_1	1	10	-85.1706	-174.134	1370.28	69828.4	726969	-29.25	4	737.2	-15.45	-18.55	234.2	9.5	25.5	37.7	37.7	234.2
	AV2_2	1	10	-85.1703	-174.135	1358.8	69792.4	726938	-29.25	4	737.2	-15.45	-18.55	234.2	9.5	25.5	37.7	37.7	234.2
	AV2_4	1	10	-85.1696	-174.136	1358.8	69717.1	726870	-29.25	4	737.2	-15.45	-18.55	234.2	9.5	25.5	37.7	37.7	234.2
	AV2_7	1	10	-85.168	-174.139	1334.52	69544.1	726711	-29.25	4	737.2	-15.45	-18.55	234.2	9.5	25.5	37.7	37.7	234.2
	AV2_8	1	10	-85.1676	-174.139	1335.32	69500.8	726670	-29.25	4	737.2	-15.45	-18.55	234.2	9.5	25.5	37.7	37.7	234.2
	AV3_1	1	10	-85.1707	-174.148	1393.06	69806.6	727013	-29.25	4	736.8	-15.55	-18.65	234.4	9.5	25.6	37.7	37.7	234.4
	AV3_2	1	10	-85.1703	-174.147	1377.74	69767.7	726971	-29.25	4	736.8	-15.55	-18.65	234.4	9.5	25.6	37.7	37.7	234.4
	AV3_3	1	10	-85.1694	-174.146	1362.61	69677	726875	-29.25	4	736.8	-15.55	-18.65	234.4	9.5	25.6	37.7	37.7	234.4
	AV3_4	1	10	-85.1683	-174.151	1345.62	69549.7	726773	-29.35	4	737.2	-15.55	-18.65	234.8	9.5	25.6	37.7	37.7	234.8
	AV3_5	1	10	-85.1676	-174.153	1339.18	69467	726698	-29.35	4	737.2	-15.55	-18.65	234.8	9.5	25.6	37.7	37.7	234.8
	AV3_6	1	10	-85.1672	-174.152	1339.18	69426.6	726654	-29.35	4	737.2	-15.55	-18.65	234.8	9.5	25.6	37.7	37.7	234.8
	BP1_1	1	10	-85.2126	-177.339	1355.07	73919.6	740341	-31.15	4	798.4	-15.95	-19.25	124.1	6.8	21.7	22.6	22.6	124.1
	BP1_2	1	10	-85.2105	-177.329	1331.21	73673.6	740092	-31.15	4	798.9	-16.05	-19.25	124.3	6.8	21.8	22.6	22.6	124.3
	BP1_3	1	10	-85.2078	-177.322	1312.04	73379.9	739802	-30.75	4	800.4	-15.65	-18.85	125.8	6.9	21.6	23	23	125.8
	BP1_4	1	10	-85.2049	-177.329	1286.42	73085.2	739530	-30.75	4	799.8	-15.65	-18.85	125.3	6.9	21.6	22.9	22.9	125.3
	BP1_5	1	10	-85.2032	-177.343	1257.1	72926.9	739398	-30.65	4	798.4	-15.55	-18.85	124.7	6.8	21.7	22.7	22.7	124.7
	BP1_6	1	10	-85.2015	-177.362	1224.11	72775.9	739280	-30.65	4	800.4	-15.55	-18.75	124.5	6.8	21.8	22.7	22.7	124.5
	BP1_7	1	10	-85.2009	-177.372	1210.99	72738.5	739258	-30.65	4	800.4	-15.55	-18.75	124.4	6.8	21.9	22.6	22.6	124.4
	BP1_8	1	10	-85.2006	-177.376	1209.3	72713.6	739239	-30.65	4	796.7	-15.55	-18.85	124.4	6.8	21.9	22.6	22.6	124.4
	BP2_1	1	10	-85.2121	-177.358	1352.67	73903.3	740352	-31.05	4	800.4	-15.95	-19.15	123.9	6.8	21.6	22.6	22.6	123.9
	BP2_2	1	10	-85.2116	-177.359	1342.64	73848.9	740302	-31.05	4	799	-15.95	-19.15	123.8	6.8	21.6	22.6	22.6	123.8
	BP2_3	1	10	-85.2112	-177.362	1342.64	73813.9	740273	-31.05	4	799	-15.95	-19.15	123.8	6.8	21.6	22.6	22.6	123.8
	BP2_5A	1	10	-85.2072	-177.389	1265.59	73438.8	739951	-30.65	4	797.6	-15.55	-18.85	124.2	6.8	21.7	22.6	22.6	124.2
	BP2_5B	1	10	-85.2059	-177.402	1226.68	73325.7	739860	-30.75	4	798.4	-15.65	-18.85	123.8	6.8	21.6	22.6	22.6	123.8
	BP2_7	1	10	-85.2036	-177.392	1210.73	73063.9	739596	-30.65	4	799.1	-15.65	-18.85	123.9	6.8	21.6	22.6	22.6	123.9
	BP2_8	1	10	-85.2024	-177.391	1204.56	72928.6	739465	-30.65	4	797.6	-15.55	-18.85	124.2	6.8	21.7	22.6	22.6	124.2
	BP3_1	1	10	-85.2144	-177.405	1361.86	74230.2	740731	-31.15	4	796.7	-16.05	-19.35	123.6	6.8	21.6	22.5	22.5	123.6
	BP3_2	1	10	-85.2135	-177.409	1345.37	74145.3	740654	-31.15	4	797	-16.15	-19.35	123.6	6.8	21.6	22.5	22.5	123.6
	BP3_4	1	10	-85.2116	-177.417	1305.37	73958.5	740487	-31.25	4	798.4	-16.15	-19.35	123.4	6.7	21.7	22.4	22.4	123.4
	BP3_5	1	10	-85.21	-177.419	1278.52	73795.8	740334	-31.25	4	798.4	-16.15	-19.35	123.4	6.7	21.7	22.4	22.4	123.4
	BP3_6	1	10	-85.2062	-177.417	1221.29	73381.3	739933	-30.75	4	798.9	-15.65	-18.85	123.8	6.8	21.6	22.6	22.6	123.8
	BP3_7	1	10	-85.2053	-177.415	1201.2	73289.3	739843	-30.75	4	798.9	-15.65	-18.85	123.8	6.8	21.6	22.6	22.6	123.8
	BP3_8	1	10	-85.2049	-177.414	1201.2	73240.7	739795	-30.75	4	798.9	-15.65	-18.85	123.8	6.8	21.6	22.6	22.6	123.8
	HV1_2	1	10	-85.0441	-177.233	1290.23	55828.8	722839	-28.55	4.3	785.9	-13.55	-16.95	165.4	8.8	21.6	30.8	30.8	165.4
	HV1_3	1	10	-85.0419	-177.242	1156.4	55615.8	722643	-28.45	4.3	785.7	-13.55	-16.95	164.7	8.8	21.6	30.7	30.7	164.7
	HV1_4	1	10	-85.0404	-177.242	1123.05	55457.6	722490	-27.95	4.3	784.6	-13.05	-16.45	161.7	8.6	21.6	30.1	30.1	161.7
	HV1_5	1	10	-85.0381	-177.237	1062.52	55199.8	722236	-27.95	4.3	786	-13.05	-16.35	161.9	8.6	21.6	30.2	30.2	161.9
	HV1_6	1	10	-85.0339	-177.221	1023.68	54725.6	721761	-27.95	4.3	784.6	-13.05	-16.45	162.2	8.6	21.7	30.2	30.2	162.2
	HV1_7	1	10	-85.031	-177.179	1024.23	54322.4	721326	-27.55	4.4	783.9	-12.65	-16.05	161.9	8.6	21.6	30.2	30.2	161.9
	HV1_8	1	10	-85.0301	-177.175	992.25	54209.6	721213	-27.55	4.4	782.5	-12.65	-16.05	162.1	8.6	21.7	30.2	30.2	162.1
	HV2_5	1	10	-85.0467	-177.416	924.375	56554	723717	-28.45	4.2	783.1	-13.55	-16.95	158.6	8.4	21.8	29.4	29.4	158.6
	HV2_6	1	10	-85.0485	-177.421	912.156	56750.4	723913	-28.45	4.2	783.1	-13.55	-16.95	158.6	8.4	21.8	29.4	29.4	158.6
	HV2_7	1	10	-85.0503	-177.416	916.602	56935.3	724088	-28.85	4.2	782.4	-13.95	-17.35	159.2	8.4	21.8	29.4	29.4	159.2
	HV3_10	1	10	-85.0294	-177.192	1003.09	54186.3	721210	-27.55	4.4	784.3	-12.65	-16.05	161.5	8.6	21.6	30.2	30.2	161.5
	HV3_1	1	10	-85.0332	-177.329	1147.3	54912.5	722049	-28.05	4.3	783	-13.15	-16.55	158.7	8.4	21.7	29.5	29.5	158.7
	HV3_2	1	10	-85.0286	-177.194	986.578	54101.7	721129	-27.55	4.4	784.3	-12.65	-16.05	161.5	8.6	21.6	30.2	30.2	161.5
	HV3_3	1	10	-85.0328	-177.317	1155.29	54847.5	721974	-27.95	4.3	783.1	-13.05	-16.45	158.7	8.4	21.7	29.5	29.5	158.7
	HV3_4	1	10	-85.0329	-177.302	1096.34	54814.2	721928	-27.95	4.3	783	-13.05	-16.45	159	8.4	21.8	29.5	29.5	159
	HV3_5	1	10	-85.0308	-177.255	1058.3	54474.9	721554	-27.65	4.3	783.7	-12.75	-16.15	159.9	8.5	21.6	29.8	29.8	159.9
	HV3_6	1	10	-85.0311	-177.249	1035.05	54497.1	721569	-27.65	4.3	783	-12.75	-16.15	160	8.5	21.6	29.8	29.8	160
	HV3_7	1	10	-85.0316	-177.243	1035.05	54532.8	721597	-27.65	4.3	783	-12.75	-16.15	160	8.5	21.6	29.8	29.8	160
	HV3_8	1	10	-85.032	-177.237	1015.88	54558.8	721617	-27.65	4.3	785	-12.75	-16.05	160.1	8.5	21.6	29.8	29.8	160.1
	HV3_9	1	10	-85.0324	-177.227	1011.46	54578.1	721624	-27.65	4.3	785	-12.75	-16.05	160.4	8.5	21.6	29.9	29.9	160.4
	MF1_1	1	10	-84.6262	-176.766	584.75	12543.1	677943	-23.15	4.2	793.9	-8.45	-11.55	242.4	12.1	23.5	43.1	43.1	242.4
	MF1_2	1	10	-84.6264	-176.761	540.93	12518.9	677958	-23.15	4.2	793.9	-8.45	-11.55	242.4	12.1	23.5	43.1	43.1	242.4
	MF1_3	1	10	-84.6265	-176.755	540.93	12479.8	677960	-23.05	4.2	794.8	-8.35	-11.45	242	12.1	23.5	42.9	42.9	242
	MF1_6	1	10	-84.6236	-176.735	451.109	12119.2	677626	-22.85	4.2	799.2	-8.05	-11.15	242.6	12.1	23.7	42.9	42.9	242.6
	MF2_1	1	10	-84.6235	-176.733	404.797	12094.1	677614	-22.75	4.2	799.2	-7.95	-11.05	242.4	12.1	23.7	42.8	42.8	242.4
	MF2_2	1	10	-84.6238	-176.729	404.797	12087.6	677635	-22.75	4.2	799.2	-7.95	-11.05	242.4	12.1	23.7	42.8	42.8	242.4
	MF2_3	1	10	-84.6237	-176.725	404.797	12055.3	677628	-22.75	4.2	799.2	-7.95	-11.05	242.4	12.1	23.7	42.8	42.8	242.4
	MF2_4	1	10	-84.6227	-176.751	487.172	12163.3	677544	-23.05	4.2	797.1	-8.25	-11.35	243.1	12.1	23.7	43	43	243.1
	MF3_1	1	10	-84.6227	-176.746	487.172	12125.5	677538	-22.95	4.2	798.7	-8.15	-11.25	242.7	12.1	23.7	42.9	42.9	242.7
	MF3_2	1	10	-84.6241	-176.041	302.039	8650.15	675916	-21.05	4.4	800.4	-6.25	-9.35	238.5	11.7	24.2	41.2	41.2	238.5
	MFx1	1	10	-84.6251	-176.771	593.656	12493.6	677833	-23.25	4.2	796.4	-8.45	-11.55	243.6	12.2	23.7	43.2	43.2	243.6
	MFx2	1	10	-84.6241	-176.041	302.039	8649.94	675916	-21.05	4.4	800.4	-6.25	-9.35	238.5	11.7	24.2	41.2	41.2	238.5
	MFx3	1	10	-84.6241	-176.043	302.039	8648.47	675918	-21.05	4.4	800.4	-6.25	-9.35	239.6	11.8	24.2	41.4	41.4	239.6
	MSP10X	1	10	-84.483	-176.497	201.227	2539.61	662132	-21.75	4.5	858.3	-5.95	-9.15	287.6	13.5	26.4	46.7	46.7	287.6
	MSP11X	1	10	-84.4649	-177.128	228.273	6434.99	661010	-22.65	4.4	847.4	-6.95	-10.25	295.5	13	28	45.6	45.6	295.5
	MSP13X	1	10	-84.483	-176.481	124.117	2420.2	662108	-21.65	4.5	860.4	-5.85	-8.95	284.6	13.3	26.4	46.1	46.1	284.6
	MSP1_1	1	10	-84.4649	-177.161	252.508	6397.93	661066	-22.45	4.3	850.8	-6.75	-10.05	288.2	12.8	28	44.6	44.6	288.2
	MSP1_2	1	10	-84.483	-176.513	295.844	2654.58	662153	-21.95	4.5	854.1	-6.15	-9.35	290.3	13.6	26.3	47.2	47.2	290.3
	MSP1_4	1	10	-84.4831	-176.504	245.883	2590.2	662147	-21.85	4.4	855.8	-6.05	-9.25	289.1	13.5	26.4	46.9	46.9	289.1
	MSP2_1	1	10	-84.4819	-176.507	244.273	2525.53	662023	-21.85	4.4	855.8	-6.05	-9.25	289.1	13.5	26.4	46.9	46.9	289.1
	MSP2_2	1	10	-84.4819	-176.498	198.344	2455.7	662014	-21.75	4.5	858.3	-5.95	-9.15	287.6	13.5	26.4	46.7	46.7	287.6
	MSP2_3	1	10	-84.4815	-176.495	192.461	2406.15	661971	-21.75	4.5	858.3	-5.95	-9.15	287.6	13.5	26.4	46.7	46.7	287.6
	MSP3_1	1	10	-84.4819	-176.488	158.211	2386.5	662004	-21.75	4.5	858.5	-5.85	-9.05	286	13.4	26.3	46.5	46.5	286
	MSP3_2	1	10	-84.4809	-176.479	105.898	2239.92	661878	-21.65	4.5	860.4	-5.85	-8.95	284.6	13.3	26.4	46.1	46.1	284.6
	MSP3_3	1	10	-84.4805	-176.483	84.2344	2235.36	661841	-21.65	4.5	860.4	-5.85	-8.95	284.6	13.3	26.4	46.1	46.1	284.6
	MSP3_4	1	10	-84.4802	-176.488	139.961	2254.63	661817	-21.75	4.5	858.5	-5.85	-9.05	286	13.4	26.3	46.5	46.5	286
	MSP4_1	1	10	-84.4661	-177.122	255.031	6572.62	661132	-22.65	4.4	848.1	-7.05	-10.25	297.3	13.1	28	45.9	45.9	297.3
	MSP4_2A	1	10	-84.4657	-177.136	244.484	6508.95	661108	-22.65	4.4	849.7	-6.95	-10.15	293.5	13	28	45.4	45.4	293.5
	MSP4_2B	1	10	-84.4657	-177.136	244.484	6508.95	661108	-22.65	4.4	849.7	-6.95	-10.15	293.5	13	28	45.4	45.4	293.5
	MSP4_2C	1	10	-84.4657	-177.136	244.484	6508.95	661108	-22.65	4.4	849.7	-6.95	-10.15	293.5	13	28	45.4	45.4	293.5
	MSP4_4	1	10	-84.4647	-177.168	260.992	6362.26	661048	-22.45	4.4	850.9	-6.75	-9.95	286.4	12.7	28	44.3	44.3	286.4
	MSPX1	1	10	-84.4784	-176.479	69.125	2051.36	661612	-21.65	4.5	860.4	-5.85	-8.95	284.6	13.3	26.4	46.1	46.1	284.6
	MSPX2	1	10	-84.4815	-176.479	105.898	2284.95	661944	-21.65	4.5	860.4	-5.85	-8.95	284.6	13.3	26.4	46.1	46.1	284.6
	MSPX3	1	10	-84.4815	-176.479	105.898	2284.95	661944	-21.65	4.5	860.4	-5.85	-8.95	284.6	13.3	26.4	46.1	46.1	284.6
	MSPX4	1	10	-84.4816	-176.477	116.383	2281.93	661958	-21.65	4.5	860.4	-5.85	-8.95	284.6	13.3	26.4	46.1	46.1	284.6
	MSPX5	1	10	-84.4815	-176.477	105.898	2275.82	661944	-21.65	4.5	860.4	-5.85	-8.95	284.6	13.3	26.4	46.1	46.1	284.6
	MSPX6	1	10	-84.4808	-176.482	105.898	2256.02	661877	-21.65	4.5	860.4	-5.85	-8.95	284.6	13.3	26.4	46.1	46.1	284.6
	NP1_1	1	10	-84.5345	-176.422	120.375	4433.11	667464	-21.05	4.4	846.4	-5.45	-8.65	260.9	12.5	25.5	43.3	43.3	260.9
	NP1_2	1	10	-84.5341	-176.405	117.773	4254.48	667375	-21.05	4.4	844.8	-5.45	-8.65	261.2	12.5	25.5	43.3	43.3	261.2
	NP1_3	1	10	-84.5339	-176.403	117.773	4220.81	667345	-21.05	4.4	844.8	-5.45	-8.65	261.2	12.5	25.5	43.3	43.3	261.2
	NP2_2	1	10	-84.535	-175.427	597.539	2215.39	664660	-20.65	4.3	827.1	-5.45	-8.45	242	11.3	25.5	39.8	39.8	242
	NP2_3	1	10	-84.5353	-175.428	611.172	2221.73	664688	-20.65	4.3	827.1	-5.45	-8.45	242	11.3	25.5	39.8	39.8	242
	NP2_4	1	10	-84.5357	-175.43	611.172	2219.97	664737	-20.65	4.3	827.1	-5.45	-8.45	242	11.3	25.5	39.8	39.8	242
	NP3_1	1	10	-84.5346	-175.423	613.922	2229.27	664600	-20.65	4.3	827.6	-5.45	-8.45	242.4	11.3	25.5	39.8	39.8	242.4
	NP3_2	1	10	-84.5337	-175.402	561.578	2348.98	664432	-20.65	4.3	827	-5.45	-8.55	243.5	11.4	25.5	40.1	40.1	243.5
	NP3_3	1	10	-84.5341	-175.408	563.641	2352.52	664492	-20.65	4.3	827	-5.45	-8.55	243.5	11.4	25.5	40.1	40.1	243.5
	NP3_4	1	10	-84.5344	-175.417	613.922	2282.25	664559	-20.65	4.3	827.8	-5.45	-8.45	243	11.4	25.5	39.9	39.9	243
	NP4_1	1	10	-84.5317	-175.336	95.0078	2643.59	664005	-20.55	4.3	829.9	-5.35	-8.35	241.7	11.2	25.7	39.4	39.4	241.7
	NP4_3	1	10	-84.5319	-175.335	106.258	2666.67	664024	-20.55	4.3	829.9	-5.35	-8.35	241.7	11.2	25.7	39.4	39.4	241.7
	NP4_5	1	10	-84.5332	-175.315	84.8203	2909.62	664084	-20.55	4.3	830.8	-5.35	-8.35	241.7	11.2	25.7	39.4	39.4	241.7
	NP4_6	1	10	-84.6227	-176.75	487.172	12161.5	677547	-22.95	4.2	798.7	-8.15	-11.25	242.7	12.1	23.7	42.9	42.9	242.7
	RM1_8	1	10	-85.4868	-177.099	1695.3	103040	767672	-31.95	4	751.1	-17.75	-20.75	94.1	4.8	22.8	16.1	16.1	94.1
	TGV1_1	1	10	-84.9203	-176.99	1161.15	42214.1	709422	-25.95	4.4	768.5	-11.45	-14.75	202.8	10.7	21.9	37.8	37.8	202.8
	TGV1_2	1	10	-84.9199	-176.983	1160.22	42151.9	709356	-25.95	4.4	768.5	-11.35	-14.65	202.4	10.7	21.9	37.7	37.7	202.4
	TGV1_3	1	10	-84.9196	-176.973	1156.03	42087.9	709284	-25.85	4.4	767.8	-11.35	-14.65	202	10.7	21.9	37.6	37.6	202
	TGV1_4	1	10	-84.9187	-176.962	1113.11	41969.1	709158	-25.85	4.4	768.6	-11.35	-14.65	201.7	10.7	21.8	37.6	37.6	201.7
	TGV1_5	1	10	-84.9176	-176.932	1060.64	41781.7	708947	-25.65	4.4	767.8	-11.15	-14.45	200.5	10.6	21.8	37.3	37.3	200.5
	TGV1_6	1	10	-84.9167	-176.912	1002.24	41633.5	708784	-25.75	4.4	765	-11.35	-14.55	203.8	10.8	21.8	37.9	37.9	203.8
	TGV1_7	1	10	-84.916	-176.899	933.031	41534.5	708674	-25.65	4.4	765	-11.25	-14.45	202.9	10.7	21.8	37.8	37.8	202.9
	TGV1_8	1	10	-84.9154	-176.879	901.445	41415	708538	-25.55	4.4	763.7	-11.15	-14.45	202.3	10.7	21.9	37.6	37.6	202.3
	TGV2_1	1	10	-84.9178	-177.053	1040.96	42115	709378	-26.35	4.4	769.6	-11.75	-15.05	205.9	10.9	21.9	38.3	38.3	205.9
	TGV2_2	1	10	-84.9164	-177.022	1042.85	41884.2	709129	-26.45	4.4	769.2	-11.85	-15.15	210.6	11.1	22	39.2	39.2	210.6
	TGV2_3	1	10	-84.9155	-176.996	1037.07	41723.6	708951	-26.25	4.4	767.2	-11.75	-15.05	209.1	11	21.9	38.9	38.9	209.1
	TGV2_4	1	10	-84.9145	-176.969	1034.43	41547	708755	-26.15	4.4	768.5	-11.65	-14.85	207.2	10.9	21.9	38.6	38.6	207.2
	TGV2_5	1	10	-84.915	-176.907	950.359	41443.4	708595	-25.75	4.4	765.7	-11.25	-14.55	203.2	10.7	21.9	37.8	37.8	203.2
	TGV2_6	1	10	-84.9146	-176.892	912.844	41358.9	708497	-25.65	4.4	765.8	-11.15	-14.45	202.9	10.7	21.8	37.8	37.8	202.9
	TGV2_7	1	10	-84.9145	-176.886	882.508	41339.9	708473	-25.65	4.4	765.8	-11.15	-14.45	202.9	10.7	21.8	37.8	37.8	202.9
	TGV2_8	1	10	-84.9174	-177.049	1040.96	42064.5	709326	-26.25	4.4	770.7	-11.65	-14.95	205.3	10.8	21.9	38.2	38.2	205.3
	TGV2_extra	1	10	-84.919	-177.06	1078.41	42265.9	709531	-26.35	4.4	771.4	-11.75	-15.05	206.3	10.9	21.9	38.4	38.4	206.3
	TGV3_3	1	10	-84.9135	-176.965	1043.16	41432.5	708641	-26.05	4.4	767	-11.55	-14.85	206.7	10.9	22	38.4	38.4	206.7
	TGV3_4	1	10	-84.9146	-176.932	1023.19	41460.8	708637	-25.85	4.4	766.4	-11.35	-14.65	204.6	10.8	21.9	38.1	38.1	204.6
	TGV3_5	1	10	-84.915	-176.912	980.602	41450.1	708606	-25.75	4.4	765	-11.35	-14.55	203.8	10.8	21.8	37.9	37.9	203.8
	TGV3_6	1	10	-84.9145	-176.901	950.359	41376	708523	-25.75	4.4	765.7	-11.25	-14.55	203.2	10.7	21.9	37.8	37.8	203.2
	TGV3_7	1	10	-84.9141	-176.896	910.688	41323.7	708468	-25.65	4.4	765	-11.25	-14.45	202.9	10.7	21.8	37.8	37.8	202.9
	TGV3_8	1	10	-84.9136	-176.883	881.211	41237.3	708371	-25.55	4.4	763.7	-11.15	-14.45	202.3	10.7	21.9	37.6	37.6	202.3
	TGV3_9	1	10	-84.9137	-176.883	881.211	41247.1	708380	-25.55	4.4	763.7	-11.15	-14.45	202.3	10.7	21.9	37.6	37.6	202.3
	TN1_2	1	10	-84.9254	-176.077	1047.36	41351	706927	-25.45	4	734.5	-11.65	-14.75	241.1	12.1	21.7	44.2	44.2	241.1
	TN1_3	1	10	-84.9252	-176.082	1047.36	41337.1	706928	-25.45	4	734.5	-11.65	-14.75	241.1	12.1	21.7	44.2	44.2	241.1
	TN1_5	1	10	-84.921	-176.098	934.531	40884.5	706543	-25.15	4	734	-11.45	-14.45	240.6	12.1	21.8	44.1	44.1	240.6
	TN1_6	1	10	-84.9186	-176.108	906.938	40634.5	706335	-25.05	4	735.7	-11.35	-14.35	239.1	12.1	21.8	43.9	43.9	239.1
	TN1_7	1	10	-84.916	-176.134	871.578	40361.3	706145	-24.65	4	736	-10.85	-13.95	232.8	11.8	21.7	42.8	42.8	232.8
	TN1_8	1	10	-84.9148	-176.151	845.008	40243.4	706078	-24.55	4	737.4	-10.75	-13.75	229.2	11.6	21.8	42.1	42.1	229.2
	TN1_9Bonus	1	10	-84.9156	-176.147	855.766	40322	706141	-24.55	4	735.9	-10.85	-13.85	230.8	11.7	21.8	42.4	42.4	230.8
	TN1_9	1	10	-84.9156	-176.147	855.766	40322	706141	-24.55	4	735.9	-10.85	-13.85	230.8	11.7	21.8	42.4	42.4	230.8
	TN2_1	1	10	-84.9238	-176.099	974.797	41191.3	706836	-25.15	4	734	-11.45	-14.45	240.6	12.1	21.8	44.1	44.1	240.6
	TN2_2	1	10	-84.9242	-176.1	992.656	41229.8	706875	-25.15	4	734	-11.45	-14.45	240.6	12.1	21.8	44.1	44.1	240.6
	TN2_3	1	10	-84.9245	-176.1	992.656	41267.9	706911	-25.15	4	734	-11.45	-14.45	240.6	12.1	21.8	44.1	44.1	240.6
	TN2_4	1	10	-84.9255	-176.105	1015.29	41375.5	707026	-25.25	4	735.9	-11.55	-14.55	237.4	12	21.7	43.6	43.6	237.4
	TN2_5	1	10	-84.9263	-176.106	1022.25	41470.4	707120	-25.25	4	735.9	-11.55	-14.55	237.4	12	21.7	43.6	43.6	237.4
	TN2_6	1	10	-84.9266	-176.106	1022.25	41497.8	707146	-25.25	4	735.9	-11.55	-14.55	237.4	12	21.7	43.6	43.6	237.4
	TN2_7	1	10	-84.9266	-176.109	1022.25	41503	707159	-25.25	4	734.5	-11.45	-14.55	235.9	11.9	21.7	43.4	43.4	235.9
	TN2_8	1	10	-84.9266	-176.111	1022.25	41501.9	707162	-25.25	4	734.5	-11.45	-14.55	235.9	11.9	21.7	43.4	43.4	235.9
	TN3_1	1	10	-84.9227	-176.124	1014.26	41085.4	706804	-24.95	4	735.7	-11.25	-14.25	236.3	11.9	21.8	43.4	43.4	236.3
	TN3_2	1	10	-84.9217	-176.125	989.797	40971.9	706700	-24.95	4	735.5	-11.15	-14.25	234.4	11.8	21.8	43.1	43.1	234.4
	TN3_5	1	10	-84.9182	-176.128	895.594	40596.9	706353	-24.95	4	735.5	-11.15	-14.25	234.4	11.8	21.8	43.1	43.1	234.4
	T0-1_S137	3	9	-77.5788	163.523	-51.7422	442.061	442.061	-19.75	4.8	907.8	-3.55	-6.55	95.9	5.4	22.8	18.4	22	95.9
	T0-2_S138	3	9	-77.5788	163.523	-51.7422	442.061	442.061	-19.75	4.8	907.8	-3.55	-6.55	95.9	5.4	22.8	18.4	22	95.9
	T0-3_S72	3	9	-77.5788	163.523	-51.7422	442.061	442.061	-19.75	4.8	907.8	-3.55	-6.55	95.9	5.4	22.8	18.4	22	95.9
	T0-4_S140	3	9	-77.5788	163.523	-51.7422	442.061	442.061	-19.75	4.8	907.8	-3.55	-6.55	95.9	5.4	22.8	18.4	22	95.9
	T100-1_S145	3	9	-77.5833	163.531	25.5547	858.835	858.835	-19.75	4.8	907.8	-3.55	-6.55	97.5	5.5	22.8	18.7	22.4	97.5
	T100-2_S146	3	9	-77.5833	163.531	25.5547	858.835	858.835	-19.75	4.8	907.8	-3.55	-6.55	97.5	5.5	22.8	18.7	22.4	97.5
	T100-3_S73	3	9	-77.5833	163.531	25.5547	858.835	858.835	-19.75	4.8	907.8	-3.55	-6.55	97.5	5.5	22.8	18.7	22.4	97.5
	T100-4_S148	3	9	-77.5833	163.531	25.5547	858.835	858.835	-19.75	4.8	907.8	-3.55	-6.55	97.5	5.5	22.8	18.7	22.4	97.5
	T150-1_S149	3	9	-77.5881	163.542	82.8359	1060.45	1060.45	-20.35	4.8	886.3	-4.45	-7.45	108.1	6.1	22.7	20.7	25.1	108.1
	T150-2_S150	3	9	-77.5881	163.542	82.8359	1060.45	1060.45	-20.35	4.8	886.3	-4.45	-7.45	108.1	6.1	22.7	20.7	25.1	108.1
	T150-3_S151	3	9	-77.5881	163.542	82.8359	1060.45	1060.45	-20.35	4.8	886.3	-4.45	-7.45	108.1	6.1	22.7	20.7	25.1	108.1
	T150-4_S152	3	9	-77.5881	163.542	82.8359	1060.45	1060.45	-20.35	4.8	886.3	-4.45	-7.45	108.1	6.1	22.7	20.7	25.1	108.1
	T200-1_S153	3	9	-77.594	163.553	134.18	1011.66	1011.66	-20.75	4.8	873	-5.05	-8.05	116.9	6.5	22.8	22.3	27.3	116.9
	T200-2_S154	3	9	-77.594	163.553	134.18	1011.66	1011.66	-20.75	4.8	873	-5.05	-8.05	116.9	6.5	22.8	22.3	27.3	116.9
	T200-3_S74	3	9	-77.594	163.553	134.18	1011.66	1011.66	-20.75	4.8	873	-5.05	-8.05	116.9	6.5	22.8	22.3	27.3	116.9
	T200-4_S156	3	9	-77.594	163.553	134.18	1011.66	1011.66	-20.75	4.8	873	-5.05	-8.05	116.9	6.5	22.8	22.3	27.3	116.9
	T450-1_S157	3	9	-77.6152	163.581	382.234	2292.85	2292.85	-20.75	4.9	860.6	-5.25	-8.15	127.8	7.2	22.4	24.4	30	127.8
	T450-2_S158	3	9	-77.6152	163.581	382.234	2292.85	2292.85	-20.75	4.9	860.6	-5.25	-8.15	127.8	7.2	22.4	24.4	30	127.8
	T450-3_S159	3	9	-77.6152	163.581	382.234	2292.85	2292.85	-20.75	4.9	860.6	-5.25	-8.15	127.8	7.2	22.4	24.4	30	127.8
	T450-4_S160	3	9	-77.6152	163.581	382.234	2292.85	2292.85	-20.75	4.9	860.6	-5.25	-8.15	127.8	7.2	22.4	24.4	30	127.8
	T50-1_S141	3	9	-77.5817	163.528	-3.89062	711.274	711.274	-19.75	4.8	907.8	-3.55	-6.55	97.5	5.5	22.8	18.7	22.4	97.5
	T50-2_S142	3	9	-77.5817	163.528	-3.89062	711.274	711.274	-19.75	4.8	907.8	-3.55	-6.55	97.5	5.5	22.8	18.7	22.4	97.5
	T50-3_S143	3	9	-77.5817	163.528	-3.89062	711.274	711.274	-19.75	4.8	907.8	-3.55	-6.55	97.5	5.5	22.8	18.7	22.4	97.5
	T50-4_S144	3	9	-77.5817	163.528	-3.89062	711.274	711.274	-19.75	4.8	907.8	-3.55	-6.55	97.5	5.5	22.8	18.7	22.4	97.5
	T500-1_S161	3	9	-77.6166	163.583	448.164	2350.91	2350.91	-20.75	4.9	860.6	-5.25	-8.15	127.8	7.2	22.4	24.4	30	127.8
	T500-2_S75	3	9	-77.6166	163.583	448.164	2350.91	2350.91	-20.75	4.9	860.6	-5.25	-8.15	127.8	7.2	22.4	24.4	30	127.8
	T500-3_S80	3	9	-77.6166	163.583	448.164	2350.91	2350.91	-20.75	4.9	860.6	-5.25	-8.15	127.8	7.2	22.4	24.4	30	127.8
	T500-4_S76	3	9	-77.6166	163.583	448.164	2350.91	2350.91	-20.75	4.9	860.6	-5.25	-8.15	127.8	7.2	22.4	24.4	30	127.8
	T600-1_S165	3	9	-77.6194	163.584	555.07	2458.47	2458.47	-20.85	4.9	855.6	-5.55	-8.35	131.7	7.5	22.1	25.3	30.9	131.7
	T600-2_S77	3	9	-77.6194	163.584	555.07	2458.47	2458.47	-20.85	4.9	855.6	-5.55	-8.35	131.7	7.5	22.1	25.3	30.9	131.7
	T600-3_S167	3	9	-77.6194	163.584	555.07	2458.47	2458.47	-20.85	4.9	855.6	-5.55	-8.35	131.7	7.5	22.1	25.3	30.9	131.7
	T600-4_S168	3	9	-77.6194	163.584	555.07	2458.47	2458.47	-20.85	4.9	855.6	-5.55	-8.35	131.7	7.5	22.1	25.3	30.9	131.7
	T650-1_S169	3	9	-77.6213	163.585	600.922	2498.32	2498.32	-20.85	4.9	855.6	-5.55	-8.35	131.7	7.5	22.1	25.3	30.9	131.7
	T650-2_S78	3	9	-77.6213	163.585	600.922	2498.32	2498.32	-20.85	4.9	855.6	-5.55	-8.35	131.7	7.5	22.1	25.3	30.9	131.7
	T650-3_S171	3	9	-77.6213	163.585	600.922	2498.32	2498.32	-20.85	4.9	855.6	-5.55	-8.35	131.7	7.5	22.1	25.3	30.9	131.7
	T650-4_S172	3	9	-77.6213	163.585	600.922	2498.32	2498.32	-20.85	4.9	855.6	-5.55	-8.35	131.7	7.5	22.1	25.3	30.9	131.7
	T684-1_S173	3	9	-77.6231	163.588	625.281	2515.37	2515.37	-20.85	4.9	855.6	-5.55	-8.35	131.7	7.5	22.1	25.3	30.9	131.7
	T684-2_S79	3	9	-77.6231	163.588	625.281	2515.37	2515.37	-20.85	4.9	855.6	-5.55	-8.35	131.7	7.5	22.1	25.3	30.9	131.7
	T684-3_S175	3	9	-77.6231	163.588	625.281	2515.37	2515.37	-20.85	4.9	855.6	-5.55	-8.35	131.7	7.5	22.1	25.3	30.9	131.7
	T684-4_S176	3	9	-77.6231	163.588	625.281	2515.37	2515.37	-20.85	4.9	855.6	-5.55	-8.35	131.7	7.5	22.1	25.3	30.9	131.7
	SRR12095364	4	9	-76.3928	161.056	1005.08	32839.4	43053.2	-27.45	5.3	827.8	-11.25	-15.05	125.1	6.4	31.4	22.1	29.3	125.1
	SRR12095365	4	9	-76.5713	161.243	1020.34	30795.3	35405.3	-28.65	5.6	901.8	-11.25	-15.25	121.8	6.1	31.7	21.5	27.3	121.8
	SRR12095366	4	9	-76.5803	161.097	1017.72	34185.8	38999.8	-28.95	5.7	890	-11.75	-15.75	111.3	5.6	30.1	19.8	25.1	111.3
	SRR12095367	4	9	-76.0965	162.01	242.102	8324.55	8324.55	-23.85	5.8	891.4	-6.55	-10.75	148.2	7.4	37.4	26	33.6	148.2
	SRR12095368	4	9	-76.4936	162.064	832.82	13475.6	17444.1	-26.95	5.6	846.4	-10.65	-14.35	134.7	6.5	41	23.5	30.6	134.7
	SRR12095369	4	9	-76.4701	161.27	1180.32	33437.9	37780.7	-29.65	5.5	873.2	-12.65	-16.65	126.2	6.3	32.7	22.2	29.3	126.2
	SRR12095370	4	9	-77.0148	161.456	591.953	22459.7	22459.7	-26.85	6	945.6	-9.15	-12.65	86.8	4.3	34.4	15.4	18.6	86.8
	SRR12095371	4	9	-77.011	161.426	614.234	23045.4	23045.4	-26.95	6	943.6	-9.35	-12.85	87	4.3	34.2	15.4	18.7	87
	SRR12095372	4	9	-77.0276	161.216	865.445	28541.2	28541.2	-29.05	6	914.8	-11.75	-15.35	89.2	4.5	32	16.1	18.9	89.2
	SRR12095373	4	9	-77.0038	162.238	228.547	3272.76	3272.76	-22.35	4.9	957.3	-4.75	-8.25	90.4	4.4	39.6	16.9	18.4	90.4
	SRR12095374	4	9	-77.65	163.116	152.977	8677.25	8677.25	-19.85	4.6	864.1	-4.55	-7.15	94.6	5.1	22.1	17.6	23.2	94.6
	SRR12095375	4	9	-76.52	161.45	1175.05	27521.6	31521.6	-31.65	5.5	869.4	-14.85	-18.65	160.3	7.9	34.3	27.9	36.4	160.3
	SRR12095376	4	9	-76.0663	162.008	314.547	8535.59	9354.29	-24.45	5.8	879.8	-7.35	-11.45	154.1	7.7	37	27	35.2	154.1
	SRR12095377	4	9	-76.4373	161.007	1049.81	36417.5	44914.8	-28.95	5.4	840.2	-12.55	-16.45	127.5	6.6	30.6	22.7	29.7	127.5
	SRR12095378	4	9	-77.0157	161.405	675.57	23691.8	23691.8	-27.15	6	938.5	-9.55	-13.15	86.8	4.3	34	15.4	18.6	86.8
	SRR12095379	4	9	-77.0138	161.428	667.461	23086.7	23086.7	-26.95	6	943.6	-9.35	-12.85	87	4.3	34.2	15.4	18.7	87
	ERR2919704	5	1	-63.9061	-57.8402	100.125	1346.42	1346.42	-7.15	4.6	490.1	1.65	-0.45	1402.8	97.6	11.7	310.5	333.3	2049.5
	ERR2919705	5	1	-63.9061	-57.8402	100.125	1346.42	1346.42	-7.15	4.6	490.1	1.65	-0.45	1402.8	97.6	11.7	310.5	333.3	2049.5
	ERR2919706	5	1	-63.9061	-57.8402	100.125	1346.42	1346.42	-7.15	4.6	490.1	1.65	-0.45	1402.8	97.6	11.7	310.5	333.3	2049.5
	ERR2919719	5	1	-63.8933	-57.9298	100.172	4018.41	4018.41	-7.45	4.8	506.8	1.55	-0.55	1427.1	98.3	11.4	314.4	336	2072.1
	ERR2919720	5	1	-63.8933	-57.9298	100.172	4018.41	4018.41	-7.45	4.8	506.8	1.55	-0.55	1427.1	98.3	11.4	314.4	336	2072.1
	ERR2919721	5	1	-63.8933	-57.9298	100.172	4018.41	4018.41	-7.45	4.8	506.8	1.55	-0.55	1427.1	98.3	11.4	314.4	336	2072.1
	ERR2660616	7	9	-77.4667	162.517	362.742	26160.7	26160.7	-24.65	4.4	825.4	-9.75	-12.45	74.6	3.8	26.8	13.9	15.9	74.6
	ERR2660617	7	9	-77.4667	162.517	362.742	26160.7	26160.7	-24.65	4.4	825.4	-9.75	-12.45	74.6	3.8	26.8	13.9	15.9	74.6
	ERR2660618	7	9	-77.4667	162.517	362.742	26160.7	26160.7	-24.65	4.4	825.4	-9.75	-12.45	74.6	3.8	26.8	13.9	15.9	74.6
	ERR2660619	7	9	-77.4667	162.517	362.742	26160.7	26160.7	-24.65	4.4	825.4	-9.75	-12.45	74.6	3.8	26.8	13.9	15.9	74.6
	ERR2660620	7	9	-77.4667	162.517	362.742	26160.7	26160.7	-24.65	4.4	825.4	-9.75	-12.45	74.6	3.8	26.8	13.9	15.9	74.6
	ERR2660621	7	9	-77.4667	162.517	362.742	26160.7	26160.7	-24.65	4.4	825.4	-9.75	-12.45	74.6	3.8	26.8	13.9	15.9	74.6
	ERR2660622	7	9	-77.4667	162.517	362.742	26160.7	26160.7	-24.65	4.4	825.4	-9.75	-12.45	74.6	3.8	26.8	13.9	15.9	74.6
	ERR2660624	7	9	-77.4667	162.517	362.742	26160.7	26160.7	-24.65	4.4	825.4	-9.75	-12.45	74.6	3.8	26.8	13.9	15.9	74.6
	ERR2660625	7	9	-77.4667	162.517	362.742	26160.7	26160.7	-24.65	4.4	825.4	-9.75	-12.45	74.6	3.8	26.8	13.9	15.9	74.6
	ERR2660627	7	9	-77.4667	162.517	362.742	26160.7	26160.7	-24.65	4.4	825.4	-9.75	-12.45	74.6	3.8	26.8	13.9	15.9	74.6
	ERR2660628	7	9	-77.4667	162.517	362.742	26160.7	26160.7	-24.65	4.4	825.4	-9.75	-12.45	74.6	3.8	26.8	13.9	15.9	74.6
	ERR2660629	7	9	-77.4667	162.517	362.742	26160.7	26160.7	-24.65	4.4	825.4	-9.75	-12.45	74.6	3.8	26.8	13.9	15.9	74.6
	ERR2660630	7	9	-77.4667	162.517	362.742	26160.7	26160.7	-24.65	4.4	825.4	-9.75	-12.45	74.6	3.8	26.8	13.9	15.9	74.6
	ERR2660631	7	9	-77.4667	162.517	362.742	26160.7	26160.7	-24.65	4.4	825.4	-9.75	-12.45	74.6	3.8	26.8	13.9	15.9	74.6
	ERR2660632	7	9	-77.4667	162.517	362.742	26160.7	26160.7	-24.65	4.4	825.4	-9.75	-12.45	74.6	3.8	26.8	13.9	15.9	74.6
	ERR2660633	7	9	-77.4667	162.517	362.742	26160.7	26160.7	-24.65	4.4	825.4	-9.75	-12.45	74.6	3.8	26.8	13.9	15.9	74.6
	BO.17.01	6	AUI	-54.445	3.404	NA	1.75478e+06	1.75478e+06	-0.75	1.9	155.5	1.95	1.05	2214.2	153.6	13.5	465.8	528.5	2039.1
	BO.17.03	6	AUI	-54.445	3.404	NA	1.75478e+06	1.75478e+06	-0.75	1.9	155.5	1.95	1.05	2214.2	153.6	13.5	465.8	528.5	2039.1
	BO.17.13	6	AUI	-54.445	3.404	NA	1.75478e+06	1.75478e+06	-0.75	1.9	155.5	1.95	1.05	2214.2	153.6	13.5	465.8	528.5	2039.1
	BO.17.27	6	AUI	-54.445	3.404	NA	1.75478e+06	1.75478e+06	-0.75	1.9	155.5	1.95	1.05	2214.2	153.6	13.5	465.8	528.5	2039.1
	CR.16.175	6	AUI	-46.3912	51.8061	NA	2.31212e+06	2.31212e+06	5.25	2.3	127.1	8.25	6.85	2398.4	163.7	7.7	542.9	552.7	NA
	CR.16.191	6	AUI	-46.4313	51.8598	NA	2.3069e+06	2.3069e+06	5.05	2.3	127.1	8.15	6.65	2548.1	172.4	8	573	582.9	NA
	CR.16.82	6	AUI	-46.4357	51.8342	NA	2.30644e+06	2.30644e+06	4.35	2.3	144.8	7.75	6.25	3159.2	213.2	8.1	708.9	720.6	NA
	DR.17.138	6	AUI	-56.5134	-68.7287	NA	828414	828414	5.55	2	135.3	8.65	7.45	1208	78.4	13	268.5	307.4	NA
	DR.17.74.2	6	AUI	-56.5125	-68.7296	NA	828524	828524	5.55	2	135.3	8.65	7.45	1208	78.4	13	268.5	307.4	NA
	KER.16.186	6	AUI	-49.3436	70.0653	NA	2.15005e+06	2.15005e+06	3.65	5.8	218.7	9.65	6.55	1039.7	66.2	13.1	231.3	243.8	NA
	KER.16.187	6	AUI	-49.3541	70.0193	NA	2.14769e+06	2.14769e+06	3.15	5.9	227.9	9.45	6.15	1161.4	73.8	13.1	258.2	271.3	NA
	MAC.17.02	6	12	-73.2347	-126.769	-2.63281	4789.44	4789.44	-8.55	3.3	485	0.45	-1.55	1653.6	86.2	23.8	274.8	274.8	1653.6
	MAC.17.03	6	12	-73.2344	-126.777	25.5625	4693.96	4693.96	-8.55	3.3	485.3	0.45	-1.55	1649.5	85.8	23.9	273.7	273.7	1649.5
	MAC.17.04	6	12	-73.198	-127.053	6.01562	9324.99	9324.99	-8.35	3.3	478.9	0.35	-1.55	1283.1	61.9	26.3	200.6	200.6	1283.1
	MAC.17.05	6	12	-73.198	-127.057	-17.4297	9383.31	9383.31	-8.35	3.3	478.9	0.35	-1.55	1283.1	61.9	26.3	200.6	200.6	1283.1
	MAC.17.06	6	12	-73.5404	-127.445	79.3672	67.4548	67.4548	-8.75	3.6	488.4	0.05	-1.75	1689.1	77	28.6	251.1	251.1	1689.1
	MAC.17.07	6	12	-73.5405	-127.445	79.3672	65.7571	65.7571	-8.75	3.6	488.4	0.05	-1.75	1689.1	77	28.6	251.1	251.1	1689.1
	MAC.17.08	6	12	-73.5404	-127.445	79.3672	74.2907	74.2907	-8.75	3.6	488.4	0.05	-1.75	1689.1	77	28.6	251.1	251.1	1689.1
	MAC.17.09.a	6	12	-73.5404	-127.445	79.3672	74.2907	74.2907	-8.75	3.6	488.4	0.05	-1.75	1689.1	77	28.6	251.1	251.1	1689.1
	MAC.17.09.b	6	12	-73.5404	-127.445	79.3672	74.2907	74.2907	-8.75	3.6	488.4	0.05	-1.75	1689.1	77	28.6	251.1	251.1	1689.1
	MAC.17.09.c	6	12	-73.5404	-127.445	79.3672	74.2907	74.2907	-8.75	3.6	488.4	0.05	-1.75	1689.1	77	28.6	251.1	251.1	1689.1
	MAC.17.20.b	6	12	-73.5409	-127.422	90.8359	199.725	199.725	-8.85	3.6	490.5	0.05	-1.85	1781.2	81.5	28.4	266.1	266.1	1781.2
	MAR.16.132	6	AUI	-46.8909	37.7945	NA	2.4314e+06	2.4314e+06	4.25	2.5	132.1	7.65	6.05	3255.1	233.8	7.7	748.8	820.1	NA
	PET.17.01	6	AUI	-68.8153	-90.7321	-13	396311	396311	-4.95	3.3	335.5	0.15	-0.75	637.9	33.4	18.4	115.7	116	637.9
	SC.17.01	6	AUI	-67.379	-179.912	NA	584368	584368	-7.75	4.3	555.6	0.15	-0.75	850.5	50.2	21.3	154	172.5	850.5
	SC.17.02	6	AUI	-67.379	-179.912	NA	584368	584368	-7.75	4.3	555.6	0.15	-0.75	850.5	50.2	21.3	154	172.5	850.5
	SC.17.03	6	AUI	-67.379	-179.912	NA	584368	584368	-7.75	4.3	555.6	0.15	-0.75	850.5	50.2	21.3	154	172.5	850.5
	SC.17.04	6	AUI	-67.379	-179.912	NA	584368	584368	-7.75	4.3	555.6	0.15	-0.75	850.5	50.2	21.3	154	172.5	850.5
	SC.17.05	6	AUI	-67.379	-179.912	NA	584368	584368	-7.75	4.3	555.6	0.15	-0.75	850.5	50.2	21.3	154	172.5	850.5
	SC.17.06	6	AUI	-67.379	-179.912	NA	584368	584368	-7.75	4.3	555.6	0.15	-0.75	850.5	50.2	21.3	154	172.5	850.5
	SG.17.103	6	AUI	-54.266	-36.502	155.352	906500	906500	-0.35	2.8	204.3	3.75	2.35	2633.2	192.7	9	587.9	706.8	1786.1
	SG.17.111	6	AUI	-54.262	-36.502	106.719	906914	906914	-0.35	2.8	204.3	3.75	2.35	2633.2	192.7	9	587.9	706.8	1786.1
	SG.17.91	6	AUI	-54.272	-36.516	305	905389	905389	-0.95	2.8	212.4	3.25	1.85	2854.4	209.4	8.9	638.4	765.9	2435.4
	SG.17.95	6	AUI	-54.262	-36.504	110.406	906844	906844	-0.35	2.8	204.3	3.75	2.35	2633.2	192.7	9	587.9	706.8	1786.1
	SG.17.99	6	AUI	-54.263	-36.505	113.016	906706	906706	-0.35	2.8	204.3	3.75	2.35	2633.2	192.7	9	587.9	706.8	1786.1
	SRR16996395	7	3	-62.1653	-58.9678	26.7578	104.3	104.3	-1.85	2.4	229.7	2.15	1.05	1123.7	66.3	15.1	227.7	294.2	1159.6
	SRR16996396	7	3	-62.1878	-58.9175	50.5234	491.538	491.538	-2.15	2.4	230.2	1.75	0.75	1348.4	79.4	14.9	272.8	352	1603.1
	SRR16996397	7	3	-62.1739	-58.9525	66.1016	966.718	966.718	-2.05	2.3	226.7	1.75	0.75	1437.3	84.7	15	291.1	375.9	1717.9
	SRR16996398	7	3	-62.1822	-58.9778	59.7031	289.145	289.145	-1.95	2.4	230.8	1.95	0.95	1261.9	74.4	15.1	255.5	330.1	1372.9
	SRR16996399	7	3	-62.1797	-58.9186	72.5391	1316.16	1316.16	-2.15	2.4	230.2	1.75	0.75	1409.3	83	14.9	285.3	368	1690.9
	SRR16996400	7	3	-62.1706	-58.9436	65.0391	1086.5	1086.5	-2.05	2.3	226.5	1.75	0.75	1461.1	86.1	15	296	382.1	1760.5
	SRR16996401	7	3	-62.1739	-58.9525	66.1016	966.718	966.718	-2.05	2.3	226.7	1.75	0.75	1437.3	84.7	15	291.1	375.9	1717.9
	SRR16996402	7	3	-62.1772	-58.9783	28.5391	219.259	219.259	-1.95	2.4	230.8	1.95	0.95	1261.9	74.4	15.1	255.5	330.1	1372.9
	SRR16996403	7	3	-62.1822	-58.9778	59.7031	289.145	289.145	-1.95	2.4	230.8	1.95	0.95	1261.9	74.4	15.1	255.5	330.1	1372.9
	SRR16996404	7	8	-74.768	164.016	-15.0547	173.373	173.373	-17.75	4.3	769.5	-2.75	-6.55	294.4	13.5	30.3	47.7	102.3	294.4
	SRR16996405	7	8	-74.768	164.016	-15.0547	173.373	173.373	-17.75	4.3	769.5	-2.75	-6.55	294.4	13.5	30.3	47.7	102.3	294.4
	SRR16996406	7	8	-74.768	164.016	-15.0547	173.373	173.373	-17.75	4.3	769.5	-2.75	-6.55	294.4	13.5	30.3	47.7	102.3	294.4
	SRR16996407	7	8	-74.768	164.016	-15.0547	173.373	173.373	-17.75	4.3	769.5	-2.75	-6.55	294.4	13.5	30.3	47.7	102.3	294.4
	SRR16996408	7	8	-74.768	164.016	-15.0547	173.373	173.373	-17.75	4.3	769.5	-2.75	-6.55	294.4	13.5	30.3	47.7	102.3	294.4
	SRR16996409	7	3	-62.185	-58.9775	65.3828	140.849	140.849	-2.05	2.3	227.5	1.75	0.75	1403.9	82.8	15.1	284.1	367	1657
	SRR16996410	7	8	-74.768	164.016	-15.0547	173.373	173.373	-17.75	4.3	769.5	-2.75	-6.55	294.4	13.5	30.3	47.7	102.3	294.4
	SRR16996411	7	8	-74.768	164.016	-15.0547	173.373	173.373	-17.75	4.3	769.5	-2.75	-6.55	294.4	13.5	30.3	47.7	102.3	294.4
	SRR16996412	7	8	-74.768	164.016	-15.0547	173.373	173.373	-17.75	4.3	769.5	-2.75	-6.55	294.4	13.5	30.3	47.7	102.3	294.4
	SRR16996413	7	8	-74.768	164.016	-15.0547	173.373	173.373	-17.75	4.3	769.5	-2.75	-6.55	294.4	13.5	30.3	47.7	102.3	294.4
	SRR16996414	7	8	-74.768	164.016	-15.0547	173.373	173.373	-17.75	4.3	769.5	-2.75	-6.55	294.4	13.5	30.3	47.7	102.3	294.4
	SRR16996415	7	8	-74.768	164.016	-15.0547	173.373	173.373	-17.75	4.3	769.5	-2.75	-6.55	294.4	13.5	30.3	47.7	102.3	294.4
	SRR16996416	7	8	-72.3167	170.267	124.664	250.914	250.914	-15.55	3.5	845	-1.35	-3.25	519.7	24.8	45.8	80.1	206.6	519.7
	SRR16996417	7	8	-72.3167	170.267	124.664	250.914	250.914	-15.55	3.5	845	-1.35	-3.25	519.7	24.8	45.8	80.1	206.6	519.7
	SRR16996418	7	8	-72.3167	170.267	124.664	250.914	250.914	-15.55	3.5	845	-1.35	-3.25	519.7	24.8	45.8	80.1	206.6	519.7
	SRR16996419	7	8	-72.3167	170.267	124.664	250.914	250.914	-15.55	3.5	845	-1.35	-3.25	519.7	24.8	45.8	80.1	206.6	519.7
	SRR16996420	7	3	-62.1797	-58.9186	72.5391	1316.16	1316.16	-2.15	2.4	230.2	1.75	0.75	1409.3	83	14.9	285.3	368	1690.9
	SRR16996421	7	8	-72.3167	170.267	124.664	250.914	250.914	-15.55	3.5	845	-1.35	-3.25	519.7	24.8	45.8	80.1	206.6	519.7
	SRR16996422	7	8	-72.3167	170.267	124.664	250.914	250.914	-15.55	3.5	845	-1.35	-3.25	519.7	24.8	45.8	80.1	206.6	519.7
	SRR16996423	7	8	-72.3167	170.267	124.664	250.914	250.914	-15.55	3.5	845	-1.35	-3.25	519.7	24.8	45.8	80.1	206.6	519.7
	SRR16996424	7	8	-72.3167	170.267	124.664	250.914	250.914	-15.55	3.5	845	-1.35	-3.25	519.7	24.8	45.8	80.1	206.6	519.7
	SRR16996425	7	8	-72.3167	170.267	124.664	250.914	250.914	-15.55	3.5	845	-1.35	-3.25	519.7	24.8	45.8	80.1	206.6	519.7
	SRR16996426	7	8	-72.3167	170.267	124.664	250.914	250.914	-15.55	3.5	845	-1.35	-3.25	519.7	24.8	45.8	80.1	206.6	519.7
	SRR16996427	7	8	-72.3167	170.267	124.664	250.914	250.914	-15.55	3.5	845	-1.35	-3.25	519.7	24.8	45.8	80.1	206.6	519.7
	SRR16996428	7	9	-77.2132	166.446	-52.7422	414.279	414.279	-14.75	3.3	748.5	-1.25	-3.65	313.1	15.8	41.1	50.2	126.1	313.1
	SRR16996429	7	9	-77.2132	166.446	-52.7422	414.279	414.279	-14.75	3.3	748.5	-1.25	-3.65	313.1	15.8	41.1	50.2	126.1	313.1
	SRR16996430	7	3	-62.2047	-59.0008	40.0547	130.626	130.626	-1.95	2.4	230.9	2.05	0.95	1206.5	71.2	15.3	244	315.3	1278.9
	SRR16996431	7	3	-62.1706	-58.9436	65.0391	1086.5	1086.5	-2.05	2.3	226.5	1.75	0.75	1461.1	86.1	15	296	382.1	1760.5
	SRR16996432	7	3	-62.2086	-58.9944	76.9062	429.647	429.647	-2.15	2.4	230.2	1.75	0.75	1398.5	82.5	15.3	282.7	365.3	1672.1
	SRR16996433	7	3	-62.2083	-58.9839	82.0547	617.698	617.698	-2.15	2.4	230.9	1.75	0.75	1404.2	82.8	15.2	283.9	366.9	1665
	SRR16996434	7	3	-62.2094	-58.9831	63.5234	590.224	590.224	-2.15	2.4	229.8	1.75	0.75	1416.3	83.5	15.2	286.2	369.8	1715
	SRR16996435	7	3	-62.2114	-58.9781	53.8828	449.414	449.414	-2.15	2.4	229.8	1.75	0.75	1416.3	83.5	15.2	286.2	369.8	1715
	SRR16996436	7	3	-62.2136	-58.9717	39.75	287.119	287.119	-2.15	2.4	232.4	1.85	0.85	1355.9	79.9	15.2	274	354	1601.1
	SRR16996437	7	3	-62.2047	-59.0008	40.0547	130.626	130.626	-1.95	2.4	230.9	2.05	0.95	1206.5	71.2	15.3	244	315.3	1278.9
	SRR16996438	7	3	-62.2086	-58.9944	76.9062	429.647	429.647	-2.15	2.4	230.2	1.75	0.75	1398.5	82.5	15.3	282.7	365.3	1672.1
	SRR16996439	7	3	-62.2083	-58.9839	82.0547	617.698	617.698	-2.15	2.4	230.9	1.75	0.75	1404.2	82.8	15.2	283.9	366.9	1665
	SRR17050018	7	3	-62.2179	-58.9641	40.6875	192.673	192.673	-2.15	2.4	231	1.75	0.75	1310.5	77.2	15.3	264.6	342	1528.3
	SRR17050019	7	3	-62.2179	-58.9641	40.6875	192.673	192.673	-2.15	2.4	231	1.75	0.75	1310.5	77.2	15.3	264.6	342	1528.3
	SRR17050020	7	3	-62.218	-58.9664	59.1562	307.423	307.423	-2.15	2.4	231	1.75	0.75	1310.5	77.2	15.3	264.6	342	1528.3
	SRR17050021	7	3	-64.7159	-62.8717	54.4375	5091.64	5091.64	-4.25	3.1	335	1.75	0.35	1627.1	92.9	17.4	303	310.3	2232.3
	SRR17050022	7	3	-64.8955	-62.8703	27.2656	201.92	201.92	-5.85	3.8	400.7	1.35	-0.25	2660.2	144.8	18.4	487.5	496.7	3851.8
	SRR17050023	7	3	-64.8955	-62.8703	27.2656	201.92	201.92	-5.85	3.8	400.7	1.35	-0.25	2660.2	144.8	18.4	487.5	496.7	3851.8
	SRR17050024	7	3	-64.8183	-63.5092	35.9297	112.07	112.07	-4.05	3.3	335.9	1.75	0.45	2660.3	143.7	17.9	485.7	500.5	3614.1
	SRR17050025	7	3	-64.8183	-63.5092	35.9297	112.07	112.07	-4.05	3.3	335.9	1.75	0.45	2660.3	143.7	17.9	485.7	500.5	3614.1
	A_4	8	9	-76.8946	161.139	875.734	29939.9	29939.9	-29.45	6	907.1	-12.25	-15.95	98.8	5	31.3	17.8	21.5	98.8
	A_5	8	9	-76.8946	161.139	875.734	29939.9	29939.9	-29.45	6	907.1	-12.25	-15.95	98.8	5	31.3	17.8	21.5	98.8
	A_6	8	9	-76.8946	161.139	875.734	29939.9	29939.9	-29.45	6	907.1	-12.25	-15.95	98.8	5	31.3	17.8	21.5	98.8
	BA_2	8	9	-77.4936	160.871	1529.31	63414.5	63414.5	-30.45	5.9	842.6	-14.55	-17.85	113.8	6.1	23.7	22.8	23	113.8
	BA_5	8	9	-77.4936	160.871	1529.31	63414.5	63414.5	-30.45	5.9	842.6	-14.55	-17.85	113.8	6.1	23.7	22.8	23	113.8
	BA_6	8	9	-77.4936	160.871	1529.31	63414.5	63414.5	-30.45	5.9	842.6	-14.55	-17.85	113.8	6.1	23.7	22.8	23	113.8
	BR_2	8	9	-77.4386	162.729	222.602	20328.7	20328.7	-22.45	4.6	928.9	-5.75	-8.75	71.6	3.7	27.9	13.4	15	71.6
	BR_3	8	9	-77.4386	162.729	222.602	20328.7	20328.7	-22.45	4.6	928.9	-5.75	-8.75	71.6	3.7	27.9	13.4	15	71.6
	BR_6	8	9	-77.4386	162.729	222.602	20328.7	20328.7	-22.45	4.6	928.9	-5.75	-8.75	71.6	3.7	27.9	13.4	15	71.6
	BSP3	8	9	-76.9223	161.081	1242.3	30863.5	30863.5	-30.65	6	900.8	-13.55	-17.15	102.3	5.2	30.8	18.5	22.1	102.3
	BSP4	8	9	-76.9223	161.081	1242.3	30863.5	30863.5	-30.65	6	900.8	-13.55	-17.15	102.3	5.2	30.8	18.5	22.1	102.3
	D_1	8	9	-77.5478	161.236	784.531	54084	54084	-23.25	5.3	838.7	-7.75	-10.75	84.5	4.6	24.3	16.8	16.8	84.5
	D_6	8	9	-77.5478	161.236	784.531	54084	54084	-23.25	5.3	838.7	-7.75	-10.75	84.5	4.6	24.3	16.8	16.8	84.5
	F_3	8	9	-77.6077	163.251	-35.3438	7293.45	7293.45	-20.25	4.8	907.7	-4.05	-6.85	92.1	5	22.6	17.2	21.9	92.1
	H_1	8	9	-77.5102	160.579	1159.45	70037.7	70037.7	-30.15	5.9	835.5	-14.35	-17.65	100.8	5.5	22.6	20.2	21	100.8
	H_3	8	9	-77.5102	160.579	1159.45	70037.7	70037.7	-30.15	5.9	835.5	-14.35	-17.65	100.8	5.5	22.6	20.2	21	100.8
	H_5	8	9	-77.5102	160.579	1159.45	70037.7	70037.7	-30.15	5.9	835.5	-14.35	-17.65	100.8	5.5	22.6	20.2	21	100.8
	HG_1	8	9	-78.0386	163.851	679.844	11389.5	11389.5	-21.75	5.2	885	-5.65	-8.75	144	8.2	23.8	28.6	33.2	144
	HG_3	8	9	-78.0386	163.851	679.844	11389.5	11389.5	-21.75	5.2	885	-5.65	-8.75	144	8.2	23.8	28.6	33.2	144
	HG_4	8	9	-78.0386	163.851	679.844	11389.5	11389.5	-21.75	5.2	885	-5.65	-8.75	144	8.2	23.8	28.6	33.2	144
	HM_1	8	9	-78.1167	163.751	556.281	8274.36	15107.9	-21.65	5.1	844.9	-6.15	-9.15	181.3	10.2	24.6	36.1	42.1	181.3
	HM_4	8	9	-78.1167	163.751	556.281	8274.36	15107.9	-21.65	5.1	844.9	-6.15	-9.15	181.3	10.2	24.6	36.1	42.1	181.3
	HM_6	8	9	-78.1167	163.751	556.281	8274.36	15107.9	-21.65	5.1	844.9	-6.15	-9.15	181.3	10.2	24.6	36.1	42.1	181.3
	L2	8	9	-77.7972	160.615	1389.38	67337.9	67337.9	-29.55	5.1	804.5	-14.35	-17.55	124.1	6.8	23.9	24.7	28.4	124.1
	L4	8	9	-77.7972	160.615	1389.38	67337.9	67337.9	-29.55	5.1	804.5	-14.35	-17.55	124.1	6.8	23.9	24.7	28.4	124.1
	L6	8	9	-77.7972	160.615	1389.38	67337.9	67337.9	-29.55	5.1	804.5	-14.35	-17.55	124.1	6.8	23.9	24.7	28.4	124.1
	LG_1	8	9	-78.0265	163.851	299.188	11617.4	11617.4	-21.75	5.2	888.1	-5.65	-8.65	140.5	8	23.5	27.9	32.4	140.5
	LG_2	8	9	-78.0265	163.851	299.188	11617.4	11617.4	-21.75	5.2	888.1	-5.65	-8.65	140.5	8	23.5	27.9	32.4	140.5
	LG_3	8	9	-78.0265	163.851	299.188	11617.4	11617.4	-21.75	5.2	888.1	-5.65	-8.65	140.5	8	23.5	27.9	32.4	140.5
	LM_3	8	9	-78.1006	163.809	108.82	8499.69	13372.5	-21.15	5	856.4	-5.55	-8.55	170.8	9.7	24.6	34.1	39.4	170.8
	LM_5	8	9	-78.1006	163.809	108.82	8499.69	13372.5	-21.15	5	856.4	-5.55	-8.55	170.8	9.7	24.6	34.1	39.4	170.8
	LM_6	8	9	-78.1006	163.809	108.82	8499.69	13372.5	-21.15	5	856.4	-5.55	-8.55	170.8	9.7	24.6	34.1	39.4	170.8
	MF_1	8	9	-77.5732	163.159	576.188	8487.98	8487.98	-22.35	4.8	897.1	-6.25	-9.15	99.7	5.4	23.4	18.7	22.9	99.7
	MF_3	8	9	-77.5732	163.159	576.188	8487.98	8487.98	-22.35	4.8	897.1	-6.25	-9.15	99.7	5.4	23.4	18.7	22.9	99.7
	MF_4	8	9	-77.5732	163.159	576.188	8487.98	8487.98	-22.35	4.8	897.1	-6.25	-9.15	99.7	5.4	23.4	18.7	22.9	99.7
	MS_1	8	9	-77.0366	161.71	804.664	16748.8	16748.8	-24.75	5.7	975.3	-6.75	-10.25	81.9	3.9	37.6	14.2	17.6	81.9
	MS_2	8	9	-77.0366	161.71	804.664	16748.8	16748.8	-24.75	5.7	975.3	-6.75	-10.25	81.9	3.9	37.6	14.2	17.6	81.9
	MS_3	8	9	-77.0366	161.71	804.664	16748.8	16748.8	-24.75	5.7	975.3	-6.75	-10.25	81.9	3.9	37.6	14.2	17.6	81.9
	SU_1	8	9	-77.0178	161.739	469.82	15714.9	15714.9	-24.85	5.6	973.6	-6.85	-10.35	84.9	4	38.3	14.6	18.3	84.9
	SU_3	8	9	-77.0178	161.739	469.82	15714.9	15714.9	-24.85	5.6	973.6	-6.85	-10.35	84.9	4	38.3	14.6	18.3	84.9
	SU_6	8	9	-77.0178	161.739	469.82	15714.9	15714.9	-24.85	5.6	973.6	-6.85	-10.35	84.9	4	38.3	14.6	18.3	84.9
	UVV_3	8	9	-77.3421	161.687	359.156	40078.1	40078.1	-26.05	5.1	878.9	-9.85	-12.95	86.1	4.4	30.1	16.2	17	86.1
	UVV_5	8	9	-77.3421	161.687	359.156	40078.1	40078.1	-26.05	5.1	878.9	-9.85	-12.95	86.1	4.4	30.1	16.2	17	86.1
	UVV_6	8	9	-77.3421	161.687	359.156	40078.1	40078.1	-26.05	5.1	878.9	-9.85	-12.95	86.1	4.4	30.1	16.2	17	86.1
	UW_6	8	9	-77.5576	160.955	587.664	60507	60507	-25.15	5.8	847.8	-9.15	-12.45	84.2	4.6	23.8	16.9	17.1	84.2
	1	10	16	-70.8094	68.1772	36.2578	34648	238707	-16.95	4.5	731.7	-2.95	-6.15	242.4	14.1	31.9	46.5	67.5	242.4
	10	10	16	-70.8347	68.0648	133.445	37419.3	243668	-16.85	4.5	735.8	-2.75	-5.95	230.4	13.7	29.2	45.6	61.8	230.4
	100	10	7	-68.6013	78.236	44.3203	5444.01	5444.01	-11.15	5.4	646.4	1.65	-1.55	230.9	9.5	26.4	41.3	42.5	349.6
	101	10	7	-68.6013	78.236	44.3203	5444.01	5444.01	-11.15	5.4	646.4	1.65	-1.55	230.9	9.5	26.4	41.3	42.5	349.6
	102	10	7	-68.6574	77.8766	40.7031	1583.29	1583.29	-10.05	4.3	596.1	1.25	-1.15	238.7	9	27.7	40.9	42.5	362.9
	103	10	16	-67.7825	62.7913	517.367	14693.7	14693.7	-16.15	4.3	604.8	-4.25	-7.15	490.1	32.2	13.4	104.2	128	490.1
	104	10	7	-68.6068	77.948	42.5938	5891.31	5891.31	-9.95	4.4	610.3	1.55	-0.95	225.9	8.5	27.4	38.7	40.1	336.7
	105	10	7	-68.8543	77.94	88.0625	157.874	157.874	-11.35	5.3	639.5	1.35	-1.95	379.9	16.9	27.2	69.4	72.6	379.9
	106	10	16	-73.3877	62.0424	1956.62	152890	574324	-30.55	3.8	769.3	-15.55	-19.15	192.3	11.7	16.8	42.5	48.6	192.3
	107	10	7	-68.5999	78.2888	52.0703	5351.59	5351.59	-11.15	5.6	652.9	1.95	-1.55	225.4	9.3	26.2	40.5	41.6	341.3
	108	10	7	-68.5952	77.9588	33.8594	7111.5	7111.5	-9.95	4.5	614	1.65	-0.85	222.3	8.4	27.3	38.2	39.5	320.8
	109	10	7	-68.8306	77.7095	38.7031	9540.64	9540.64	-10.75	4.6	602.4	0.75	-1.85	267.8	10.9	27.6	47.3	49.5	267.8
	11	10	7	-68.8186	77.7085	48.2578	9929.98	9929.98	-10.55	4.5	602.4	0.95	-1.65	258.6	10.4	27.7	45.5	47.6	258.6
	110	10	7	-66.2782	110.536	-10.9922	166.833	166.833	-8.85	4.2	468.1	0.65	-1.85	847.5	44.4	26.5	144.7	144.7	847.5
	111	10	7	-66.2809	110.52	14.6797	206.35	206.35	-9.65	4.2	445.1	-0.45	-2.95	968.2	50.7	26.5	165.3	165.3	968.2
	112	10	16	-67.6003	62.8621	31.8828	486.405	486.405	-12.45	4.2	622.6	-0.25	-3.15	373.9	23.5	13.6	80.8	93.9	373.9
	113	10	7	-69.3654	76.1351	38.9922	6100.95	6100.95	-11.15	4.1	598.3	0.15	-2.25	315.2	12.2	26.8	58.2	61.6	315.2
	114	10	7	-69.3654	76.1351	38.9922	6100.95	6100.95	-11.15	4.1	598.3	0.15	-2.25	315.2	12.2	26.8	58.2	61.6	315.2
	115	10	7	-68.8305	77.7192	28.2969	9160.96	9160.96	-10.65	4.6	602.4	0.95	-1.75	266.8	10.9	27.7	47.2	49.3	266.8
	12	10	7	-69.3966	76.3821	79.2031	94.6688	94.6688	-11.35	4.1	574.9	-0.35	-2.85	411.6	16	26.6	77.3	80.8	411.6
	121	10	16	-73.4512	62.0137	2094.69	154467	579457	-31.35	3.8	769.4	-16.35	-19.95	196.4	12	17.2	43.4	50	196.4
	123	10	16	-73.0122	66.4451	509.656	14573.7	444565	-21.55	4.1	717.9	-6.95	-10.75	86.4	2.9	23.3	17.7	17.7	86.4
	125	10	16	-73.4323	62.1557	1763.27	149769	574653	-30.95	3.8	770	-15.95	-19.45	203.2	12.2	17.7	44.9	51.8	203.2
	132	10	16	-73.4205	61.8776	1528.38	158394	580676	-30.55	3.8	771.5	-15.45	-19.05	191.1	12.2	20.2	42	50.9	191.1
	133	10	16	-73.3271	68.3846	1201.93	24659.6	439400	-28.05	5.6	964.2	-9.05	-13.85	63.2	2.9	22.1	12.5	13.8	63.2
	136	10	16	-70.5333	68.014	172.305	6895.77	224254	-17.75	6.4	782	-2.25	-6.25	247.6	13.8	31.4	47.1	70	247.6
	137	10	16	-70.534	69.0082	252.109	7279.43	197745	-18.45	4.8	708.7	-4.55	-7.95	311.1	16.6	23.8	67.2	78.9	311.1
	138	10	16	-70.4872	72.4928	159.773	824.447	93618.1	-17.65	6	898.6	-0.55	-4.55	185.1	8	25.5	35.4	38.8	185.1
	139	10	16	-71.5113	67.3941	715.82	13665.3	304330	-20.15	3.5	668.6	-7.15	-10.05	159.7	8	28.9	32.7	41.2	159.7
	14	10	16	-70.5094	72.5266	272.258	1724.35	95191.2	-17.55	6	886.3	-0.65	-4.55	229.4	10.3	25.2	44.6	49	229.4
	140	10	16	-70.5305	67.8332	139.703	10467.9	226942	-18.55	6.2	775.5	-3.05	-7.05	267.2	13.8	35.1	47.8	79	267.2
	141	10	16	-70.5504	68.0405	182.008	8499.26	225564	-17.95	6.3	772.7	-2.65	-6.55	253.8	14.2	31.5	48.3	71.6	253.8
	142	10	16	-70.5216	68.0423	175.414	5330.56	222618	-17.85	6.4	777	-2.45	-6.45	249.8	14.3	30.3	48.5	69.5	249.8
	143	10	16	-70.5491	67.9836	223.797	8947.1	226329	-17.75	6.4	784.9	-2.15	-6.15	252.6	13.7	33	46.8	72.8	252.6
	144	10	16	-74.2904	66.7947	1227.34	109084	556643	-26.15	4.4	736.4	-11.45	-15.15	101.2	4.2	25.8	20.1	20.5	101.2
	145	10	16	-70.8292	68.1768	171.445	33837	239729	-17.05	4.4	725.9	-3.15	-6.25	241.8	14.2	31.5	46.6	67	241.8
	146	10	16	-71.4056	68.0064	145.625	3971.45	279941	-18.05	3.7	700.5	-4.55	-7.55	154.6	7.3	29.7	31.7	38.9	154.6
	147	10	16	-70.8092	68.0087	88.4609	37384.3	244242	-16.95	4.7	745.1	-2.65	-5.95	223.7	13.2	29.3	44.2	60.4	223.7
	148	10	16	-73.4837	68.4161	1542.56	38711.6	454378	-31.05	5.5	960.8	-12.05	-16.85	59.4	2.5	23.6	11.6	12.7	59.4
	149	10	16	-73.3044	68.3988	940.875	23288	436961	-28.95	5.6	965.1	-10.05	-14.75	67.4	3.1	21.9	13.4	14.8	67.4
	150	10	16	-73.3085	68.5022	1178.32	26169.4	435839	-29.65	5.7	963.1	-10.75	-15.45	66.9	3	22.2	13.4	14.4	66.9
	151	10	16	-73.3283	68.3543	1265.19	24087.2	439971	-27.35	5.6	963.9	-8.45	-13.15	62.6	2.9	21.7	12.4	13.8	62.6
	152	10	16	-70.4528	64.5881	2044.05	111027	298568	-28.75	3.8	685.6	-15.35	-18.55	325.6	18.3	32.8	60.7	110.1	325.6
	154	10	16	-73.3003	68.4658	1114.38	24697.6	435568	-29.45	5.6	964.6	-10.55	-15.25	67.4	3.1	22.1	13.4	14.6	67.4
	155	10	16	-73.3247	68.3164	544.211	22976.7	440178	-27.05	5.5	961.8	-8.15	-12.85	62.8	3	21.3	12.4	14	62.8
	156	10	16	-73.4129	68.285	659.719	30059.7	449295	-28.55	5.4	961.3	-9.55	-14.35	59.3	2.7	22.3	11.6	13.1	59.3
	157	10	16	-71.1931	67.7923	402.023	20130.5	272299	-18.35	3.5	690.1	-5.05	-8.05	198	10.8	29.9	39.5	52.3	198
	16	10	16	-67.6031	62.8643	30.4375	191.575	191.575	-12.45	4.2	622.6	-0.25	-3.15	373.9	23.5	13.6	80.8	93.9	373.9
	160	10	16	-73.3161	68.3558	660.625	23144.5	438746	-28.65	5.5	962.3	-9.75	-14.45	65.8	3.1	21.3	13.1	14.6	65.8
	161	10	16	-70.4674	64.9344	2065.5	98782.5	289547	-27.55	3.7	678.2	-14.35	-17.45	316.8	17.9	31.9	59.7	104.9	316.8
	163	10	16	-70.4244	68.8082	220.734	6903.3	200160	-19.15	5.4	750.4	-4.35	-7.95	315.7	18.2	24.6	67.5	82.6	315.7
	164	10	16	-70.5443	68.8001	32.2578	10178.5	205309	-17.85	5	744.5	-3.35	-6.75	230	12.6	24.6	49.7	59.1	230
	165	10	16	-71.2223	67.7265	235.016	19444.1	276070	-18.45	3.6	691.5	-5.15	-8.05	202.5	10.9	28.6	41.1	52.6	202.5
	166	10	16	-73.2776	68.3966	1329.34	21439.2	434366	-29.15	5.6	963.1	-10.25	-14.95	71.8	3.4	21.7	14.2	15.9	71.8
	167	10	16	-73.3193	68.4112	1127.53	24676.1	438242	-28.85	5.6	963.8	-9.85	-14.65	64.6	3	22	12.8	14.1	64.6
	168	10	16	-70.8122	68.0678	183.555	37629.1	242439	-17.15	4.7	738	-2.95	-6.15	251.1	14.9	29.5	49.6	67.9	251.1
	17	10	7	-68.8254	77.6793	45.3828	10864.9	10864.9	-10.75	4.5	599.4	0.65	-1.85	256.5	10.3	27.9	45.1	47.1	256.5
	170	10	16	-73.3019	68.4417	1038.47	24185.9	436080	-29.35	5.6	964.6	-10.45	-15.15	67.4	3.1	22	13.4	14.7	67.4
	171	10	16	-73.2987	68.2447	536.594	19303	438729	-27.65	5.4	962.4	-8.85	-13.45	66.2	3.2	21.1	13.1	14.9	66.2
	172	10	16	-70.8285	68.2127	48.6719	32646.5	238525	-16.95	4.3	725	-3.05	-6.25	231.4	13.6	31.7	44.5	64.2	231.4
	173	10	16	-70.6283	67.5558	654.695	25196.6	241400	-20.55	4.8	702.5	-6.45	-10.05	251.6	13.4	35.1	46.4	73.5	251.6
	174	10	16	-70.8449	68.0713	29.4844	36583.2	243969	-16.85	4.4	732.3	-2.85	-5.95	227.8	13.6	29.2	45.1	61.2	227.8
	175	10	16	-73.3056	68.4873	1150.16	25594.7	435771	-29.65	5.6	963.4	-10.65	-15.35	67.8	3.1	22.1	13.5	14.7	67.8
	176	10	16	-73.3101	68.4512	1144.53	24982.7	436745	-29.35	5.6	964.6	-10.45	-15.15	66.1	3	22.2	13.1	14.3	66.1
	177	10	16	-72.8196	68.0418	246.391	2445.28	396520	-23.45	5.1	991.8	-4.95	-8.95	88.2	4.3	21.6	18.1	20.6	88.2
	178	10	16	-73.3108	68.5037	1276.73	26356	436038	-29.65	5.7	963.1	-10.75	-15.45	66.9	3	22.2	13.4	14.4	66.9
	179	10	16	-71.4847	67.7504	514.641	5657.54	292538	-17.65	3.6	719.6	-3.85	-6.95	130.1	6.3	30.8	26.3	33.5	130.1
	18	10	16	-70.4566	72.5404	139.438	2420.65	89763.9	-17.45	6.1	900.2	-0.35	-4.35	155.7	6.7	25.3	29.8	32.5	155.7
	180	10	16	-73.3058	68.4233	927.188	23991.4	436734	-29.15	5.6	964.6	-10.25	-14.95	67.3	3.1	21.9	13.4	14.7	67.3
	181	10	16	-73.638	68.4701	756.336	51245.5	469004	-26.95	5.1	843.9	-10.05	-14.35	52.2	2.1	25.1	10.1	10.9	52.2
	182	10	16	-73.0741	68.0681	241.25	2771.6	419951	-24.75	5.2	1010.8	-5.65	-9.95	86.4	4.7	20.4	17.1	20.9	86.4
	183	10	7	-66.2801	110.522	2.96875	151.146	151.146	-9.65	4.2	445.1	-0.45	-2.95	968.2	50.7	26.5	165.3	165.3	968.2
	184	10	16	-72.5236	68.3571	55.7266	1549.48	363423	-23.15	5.1	980.9	-4.15	-8.75	102.2	3.5	24.8	21.8	22	102.2
	186	10	16	-72.9237	68.1415	348.344	760.791	404488	-23.15	5.2	1026.3	-4.05	-8.15	92.1	4.7	21.1	18.7	21.8	92.1
	187	10	16	-72.9237	68.1415	348.344	760.791	404488	-23.15	5.2	1026.3	-4.05	-8.15	92.1	4.7	21.1	18.7	21.8	92.1
	188	10	16	-71.1986	67.1653	1056.16	38175.2	291810	-22.25	3.5	676.5	-9.15	-12.15	248.6	15	29.9	49.5	68.4	248.6
	189	10	16	-71.1973	66.3916	1486.08	63343.3	316174	-23.95	3.5	702.8	-10.45	-13.45	231.1	14	27.4	47.3	65.3	231.1
	19	10	16	-67.6041	62.8727	49.0938	76.2888	76.2888	-12.55	4.2	622.5	-0.35	-3.35	386.5	24.3	13.6	83.4	97.2	386.5
	20	10	7	-68.8244	77.6995	20.375	10092.2	10092.2	-10.65	4.5	599.1	0.75	-1.75	258.1	10.4	27.8	45.4	47.5	258.1
	21	10	16	-73.3965	65.6096	807.281	42342.8	494552	-23.85	4	745.4	-8.85	-12.65	71.7	2.5	23.2	15.1	15.1	71.7
	22	10	16	-73.3082	68.4058	835.703	23728	437227	-29.05	5.6	963.1	-10.15	-14.85	67.4	3.1	21.9	13.4	14.8	67.4
	23	10	16	-73.3038	68.4606	1075.38	24793.7	435989	-29.45	5.6	964.6	-10.55	-15.25	67.4	3.1	22.1	13.4	14.6	67.4
	25	10	16	-69.7097	73.7458	33.125	509.147	509.147	-14.45	5.5	732	-0.35	-3.75	439.2	17.8	23.5	88.3	94.6	439.2
	26	10	16	-73.0199	66.4698	728.188	13608.9	444726	-21.45	4.1	699.7	-7.15	-10.95	92.6	3.1	23.4	18.9	18.9	92.6
	27	10	7	-68.8557	77.9343	61.9531	34.6394	34.6394	-11.35	5.3	639.5	1.35	-1.95	379.9	16.9	27.2	69.4	72.6	379.9
	29	10	16	-70.505	72.6037	184.828	4266.04	93433.8	-17.15	6	874.9	-0.55	-4.45	253.7	11.6	24.8	49.9	54.6	253.7
	3	10	16	-70.5353	68.2439	220.422	7968.61	220956	-17.55	6	756.4	-2.45	-6.35	261.6	14.2	32.5	48.3	74.5	261.6
	30	10	16	-70.549	67.8054	755.914	12599.1	229248	-19.45	6.1	748.9	-4.55	-8.45	279.9	14.5	35.1	50.2	82.7	279.9
	31	10	16	-73.6439	68.5297	856.828	53019	468796	-27.65	5	836.1	-10.95	-15.15	54.5	2.1	25.8	10.6	11.2	54.5
	32	10	7	-69.3755	76.3829	19.5625	2070.02	2070.02	-11.15	4	573	-0.25	-2.65	364	14.1	26.7	68.2	71.3	364
	33	10	7	-69.3866	76.3289	69	2110.97	2110.97	-11.45	4.1	579.7	-0.45	-2.85	405.1	15.7	26.7	75.8	79.4	405.1
	34	10	16	-67.7683	62.8181	504.977	13436.4	13436.4	-16.05	4.4	609	-4.15	-7.05	485.7	31.9	13.4	103.3	126.7	485.7
	35	10	16	-70.523	67.8679	165.977	8931.95	225604	-18.45	6.3	779	-2.85	-6.95	263.6	13.9	33.8	48.2	76.8	263.6
	36	10	16	-70.5755	67.9815	402.461	11746.7	229033	-18.15	6.2	769.2	-2.95	-6.85	262.6	14.5	32.7	49.4	74.6	262.6
	38	10	16	-73.4097	62.205	2027.41	147961	571860	-30.65	3.8	769.3	-15.65	-19.25	196.8	11.8	17.8	43.6	50.2	196.8
	39	10	7	-69.3797	76.3773	68.8828	1889.87	1889.87	-11.15	4	573	-0.25	-2.65	364	14.1	26.7	68.2	71.3	364
	40	10	7	-68.8541	77.9367	64.7578	23.4606	23.4606	-11.35	5.3	639.5	1.35	-1.95	379.9	16.9	27.2	69.4	72.6	379.9
	41	10	16	-70.5422	67.8808	264.961	10120.9	227308	-18.35	6.3	778.5	-2.95	-6.85	261.1	13.7	34.5	47.2	76.6	261.1
	42	10	16	-73.3047	68.4497	1006.55	24574.4	436231	-29.35	5.6	964.6	-10.45	-15.15	67.4	3.1	22	13.4	14.7	67.4
	43	10	16	-70.5438	67.9061	234.805	9705.67	227057	-18.25	6.3	778.4	-2.75	-6.75	261.1	13.8	34.1	47.5	76.3	261.1
	44	10	7	-68.5816	78.2391	71.0703	7649.38	7649.38	-11.15	5.5	644.7	1.55	-1.65	236.6	9.6	26.4	42.1	43.3	356.7
	45	10	7	-68.8528	77.9426	105.312	225.702	225.702	-11.55	5.4	637.6	1.15	-2.05	388.2	17.3	27.1	71	74.3	388.2
	46	10	7	-68.479	78.4241	51.4766	2091.5	2091.5	-11.25	5.9	661.3	1.95	-1.55	262.7	10.5	25.8	46.9	47.7	397.8
	47	10	16	-67.6041	62.87	40.5156	26.3614	26.3614	-12.55	4.2	622.5	-0.35	-3.35	386.5	24.3	13.6	83.4	97.2	386.5
	48	10	16	-70.5251	67.798	192.992	11065	226998	-19.35	6.2	754.8	-4.15	-8.15	284.4	14.6	35.1	50.9	84.2	284.4
	49	10	16	-73.3166	68.4267	1294.27	24843.2	437742	-29.25	5.6	966.8	-10.25	-14.95	65.8	3	22	13.1	14.3	65.8
	50	10	16	-73.4002	62.0537	1991.91	152643	574916	-30.35	3.8	769.3	-15.35	-18.95	187.7	11.4	16.6	41.6	47.3	187.7
	51	10	16	-70.5178	68.0039	175.938	5420.49	222845	-17.85	6.5	784.9	-2.25	-6.25	249.9	13.9	31.4	47.5	70.7	249.9
	52	10	16	-73.3145	68.3894	823.641	23804.5	438094	-29.05	5.6	966	-10.05	-14.75	66	3.1	21.7	13.1	14.5	66
	53	10	16	-73.4398	62.1266	1850.13	150776	575892	-31.25	3.8	769.4	-16.25	-19.75	208.7	12.5	17.3	46.2	52.9	208.7
	54	10	16	-73.3263	68.3014	531.234	22801.9	440564	-26.65	5.5	962.3	-7.75	-12.45	61.5	2.9	21.8	12.1	13.6	61.5
	55	10	16	-70.5336	67.9188	189.047	8495.85	225820	-18.05	6.3	784.2	-2.55	-6.45	259.4	13.8	33.8	47.4	75.6	259.4
	56	10	16	-73.3303	68.3756	1282.7	24708.9	439841	-27.95	5.5	964.2	-8.95	-13.75	63.1	2.9	22	12.5	13.8	63.1
	57	10	7	-68.6415	78.2964	44.6172	762.291	762.291	-11.25	5.6	655.6	1.95	-1.55	218.4	9.3	26.1	39.6	40.8	330.4
	58	10	16	-73.3277	68.3444	1196.16	23823.7	440059	-27.15	5.5	963.1	-8.25	-12.95	62.4	2.9	21.8	12.3	13.8	62.4
	59	10	16	-70.5267	67.8723	182.875	9080.13	225902	-18.35	6.3	776.9	-2.85	-6.95	262.6	13.8	34.1	47.7	76.9	262.6
	6	10	7	-69.4085	76.0059	23.1484	5620.98	5620.98	-11.15	4.7	644.2	1.15	-1.55	294.6	11.5	26.7	54.3	57.8	294.6
	60	10	16	-70.5172	67.9274	152.555	6870.03	224033	-18.15	6.4	782.1	-2.55	-6.65	262.8	14.1	33.1	48.5	75.9	262.8
	61	10	16	-70.5311	67.8967	141.914	8791.01	225932	-18.25	6.3	779	-2.75	-6.75	261.3	13.9	33.7	47.8	76.1	261.3
	62	10	16	-73.3091	68.4907	1222.93	25911.9	436062	-29.55	5.6	964.6	-10.65	-15.35	66.9	3	22.2	13.4	14.4	66.9
	63	10	7	-69.4023	76.101	59.5703	3792.47	3792.47	-11.25	4.4	621.8	0.65	-2.05	358.5	13.9	26.7	66.4	70.3	358.5
	65	10	16	-73.4292	61.9403	2028.92	156510	579724	-30.15	3.8	770.8	-15.05	-18.65	177.9	11.1	18.6	39.2	46.3	177.9
	66	10	16	-73.3177	68.3812	838.586	23855.3	438529	-28.35	5.6	962.2	-9.45	-14.15	64.3	3	21.6	12.8	14.1	64.3
	67	10	7	-68.8543	77.94	88.0625	157.874	157.874	-11.35	5.3	639.5	1.35	-1.95	379.9	16.9	27.2	69.4	72.6	379.9
	68	10	16	-67.7842	62.7877	523.508	14846.2	14846.2	-16.35	4.3	604.6	-4.45	-7.35	491.4	32.2	13.3	104.4	128.6	491.4
	69	10	16	-67.7683	62.8181	504.977	13436.4	13436.4	-16.05	4.4	609	-4.15	-7.05	485.7	31.9	13.4	103.3	126.7	485.7
	71	10	16	-70.5593	67.9471	283.75	10521.9	227950	-18.25	6.3	769.8	-3.05	-6.95	264.4	14.2	33.8	48.5	76.6	264.4
	72	10	16	-73.3303	68.3756	1282.7	24708.9	439841	-27.95	5.5	964.2	-8.95	-13.75	63.1	2.9	22	12.5	13.8	63.1
	73	10	16	-73.4367	62.0906	1670.14	151869	576555	-31.05	3.8	770	-16.05	-19.55	204	12.3	17.2	45.1	51.7	204
	74	10	7	-69.4338	75.9906	58.7109	4671.72	4671.72	-11.35	4.9	654	1.25	-1.65	341.3	13.4	26.5	63.1	67.2	341.3
	75	10	7	-68.501	78.081	24.1797	15914.8	15914.8	-10.45	4.7	621.6	1.35	-1.25	255.6	9.5	27	43.9	45.1	388.8
	76	10	7	-68.6016	78.3463	80.1328	4569.02	4569.02	-11.15	5.8	665.1	2.25	-1.35	214.5	9.1	25.8	38.9	40	316.8
	77	10	16	-73.4434	62.1531	1848.05	149990	575499	-31.55	3.8	769.4	-16.55	-20.05	214.9	12.8	17.2	47.6	54.2	214.9
	78	10	7	-66.2817	110.536	12.6562	541.743	541.743	-8.85	4.2	468.1	0.65	-1.85	847.5	44.4	26.5	144.7	144.7	847.5
	79	10	7	-69.4018	76.0866	43.5312	4297.68	4297.68	-11.05	4.5	625.2	0.85	-1.85	323.1	12.6	26.7	59.8	63.5	323.1
	80	10	7	-69.3901	76.3517	21.5703	1468.55	1468.55	-11.25	4	575.8	-0.25	-2.75	397.6	15.4	26.7	74.4	77.9	397.6
	81	10	16	-73.418	61.844	1750.81	159429	581336	-31.55	3.8	770.8	-16.55	-20.05	206	13.2	19.7	45.3	54.7	206
	83	10	16	-73.3139	68.3722	732.43	23354.9	438288	-28.85	5.6	965.1	-9.95	-14.65	66	3.1	21.6	13.1	14.6	66
	84	10	16	-70.8448	68.0425	37.1562	37467.6	244904	-16.75	4.5	737.3	-2.65	-5.85	221.4	13.2	29.2	43.9	59.3	221.4
	85	10	7	-69.3654	76.1351	38.9922	6100.95	6100.95	-11.15	4.1	598.3	0.15	-2.25	315.2	12.2	26.8	58.2	61.6	315.2
	86	10	7	-69.4044	76.118	89.1953	3083.52	3083.52	-11.25	4.4	617.2	0.55	-2.05	392.8	15.3	26.7	72.8	77.1	392.8
	87	10	7	-68.5664	78.4759	68.1875	1035.69	1035.69	-11.35	6.2	681.5	2.55	-1.25	286.9	12.2	25.3	52.6	53.7	424.2
	89	10	7	-68.5129	78.5084	45.8984	75.9123	75.9123	-11.45	6.1	672.5	2.15	-1.55	375.5	15.6	25.3	68.4	69.5	563.7
	90	10	16	-70.5129	68.0296	85.8828	4559.3	221944	-17.85	6.5	784.2	-2.25	-6.25	248.5	14.2	30.3	48.3	69.2	248.5
	92	10	16	-70.5237	67.89	143.367	8368.34	225305	-18.35	6.4	778.3	-2.85	-6.85	263.1	14	33.4	48.4	76.4	263.1
	93	10	7	-69.4092	76.0024	27.5	5688	5688	-11.15	4.7	644.2	1.15	-1.55	294.6	11.5	26.7	54.3	57.8	294.6
	94	10	16	-73.393	62.0108	1814.3	153934	575471	-30.55	3.8	770	-15.55	-19.05	185.8	11.3	16.7	41.1	46.9	185.8
	95	10	7	-68.8581	77.9406	91.9766	272.291	272.291	-11.35	5.3	639.5	1.35	-1.95	379.9	16.9	27.2	69.4	72.6	379.9
	96	10	7	-69.3867	76.376	50.375	1161.46	1161.46	-11.25	4	573	-0.25	-2.75	387.6	15	26.7	72.6	76	387.6
	97	10	7	-66.2828	110.534	14.4531	624.091	624.091	-8.85	4.2	468.1	0.65	-1.85	847.5	44.4	26.5	144.7	144.7	847.5
	98	10	16	-70.5461	67.8583	298.68	10996.1	228073	-18.35	6.2	775.5	-2.95	-6.95	261.3	13.6	34.9	47	76.9	261.3
	99	10	7	-68.5119	78.5111	36.3906	165.328	165.328	-11.45	6.1	672.5	2.15	-1.55	375.5	15.6	25.3	68.4	69.5	563.7
	s102	9	4	-71.8778	-68.2479	34.5547	102.883	157352	-9.85	5.3	559.4	0.25	-2.25	494.5	23.3	24.9	77.8	84.1	494.5
	s103	9	4	-71.8778	-68.2479	34.5547	102.883	157352	-9.85	5.3	559.4	0.25	-2.25	494.5	23.3	24.9	77.8	84.1	494.5
	s105	9	4	-71.8778	-68.2479	34.5547	102.883	157352	-9.85	5.3	559.4	0.25	-2.25	494.5	23.3	24.9	77.8	84.1	494.5
	s10	9	3	-63.8446	-60.9479	79.1641	20.969	20.969	-2.65	2.2	238.3	1.35	0.45	2621.2	162.7	12.4	552.2	563.5	3348.1
	s13	9	3	-63.977	-58.64	55.9844	1579.47	1579.47	-8.25	5.4	583.3	2.15	-0.25	1126.7	73	11.4	237.6	249.5	1563
	s18	9	3	-62.9761	-60.5568	40.5234	118.623	118.623	-2.05	2.2	217.5	1.55	0.65	1438.6	90	14.2	302.3	380.5	1733.5
	s1	9	4	-69.3668	-71.8445	39.7656	602.982	602.982	-7.65	4.3	418.3	0.05	-1.95	1546.7	76.3	23.5	257.3	259.7	1546.7
	s23	9	3	-64.8365	-63.5158	33.8594	172.576	172.576	-4.15	3.3	331.8	1.55	0.25	2851.6	153	18.1	519.3	535.3	3933
	s30	9	3	-67.543	-67.1988	9.0625	83.6476	83.6476	-8.25	4.8	574.7	1.75	-0.25	2146.3	113	20.3	375.6	383.6	3092.9
	s31	9	3	-67.5688	-68.1143	14.5547	299.926	299.926	-6.05	3.7	447.2	1.95	-0.05	1626	80.1	23.4	267.1	271.6	2345.2
	s58	9	3	-64.8943	-63.553	23.9297	85.3664	85.3664	-4.15	3.2	323.9	1.55	0.15	2793.2	145	18.5	503	519.2	3903.7
	s64	9	3	-62.4607	-59.5093	36.9844	518.719	518.719	-2.15	2.4	234.2	1.75	0.75	1330.8	81.6	14.5	274.1	348.6	1581.5
	s68	9	3	-62.0859	-58.3999	67.5391	355.123	355.123	-2.25	2.7	254.7	2.15	0.95	1380	81	14.5	278.8	359.4	1612.7
	s70	9	3	-62.6528	-61.0924	90.3047	1150.03	1150.03	-1.55	2.1	210.5	2.05	1.15	1548.5	98.8	14.9	322.7	405.2	1641.9
	s83	9	3	-63.845	-60.9507	112.109	124.133	124.133	-2.65	2.2	235.9	1.25	0.35	2613.5	162.3	12.4	550.9	562.3	3358.2
	s85	9	4	-69.3681	-71.8443	30.5234	640.925	640.925	-5.75	4.3	445.4	2.35	0.25	1355.4	66.8	23.6	225.1	227.1	1853.7
	s86	9	3	-63.9627	-59.0713	1683.46	17924.5	17924.5	-7.75	5.2	504.3	1.25	-0.85	2026.7	122.1	13.6	404.6	414.1	2972.2
	s88	9	3	-67.5938	-68.2469	11.3125	49.0757	49.0757	-6.15	3.6	431.3	1.45	-0.45	1258.1	60.3	24.2	202.5	206.5	1865.1
	SRR14233623	14	9	-77.6082	162.906	391.844	14912.4	14912.4	-22.35	4.5	843.3	-7.25	-9.95	96.1	5.1	23.1	18	22.3	96.1
	SRR14233628	14	9	-77.6108	162.929	242.742	14309.5	14309.5	-21.15	4.4	858.6	-5.85	-8.45	92	4.9	22.9	17.3	21.3	92
	SRR14233629	14	9	-77.6104	162.928	242.742	14357.2	14357.2	-21.15	4.4	858.6	-5.85	-8.45	92	4.9	22.9	17.3	21.3	92
	SRR14233634	14	9	-77.6078	162.911	303.938	14795.8	14795.8	-22.05	4.4	851.2	-6.85	-9.55	95.3	5.1	23.2	17.8	22.1	95.3
	SRR14233640	14	9	-77.6074	162.914	303.938	14720.8	14720.8	-22.05	4.4	851.2	-6.85	-9.55	95.3	5.1	23.2	17.8	22.1	95.3
	SRR14233642	14	9	-77.6076	162.912	303.938	14752	14752	-22.05	4.4	851.2	-6.85	-9.55	95.3	5.1	23.2	17.8	22.1	95.3
	SRR14233643	14	9	-77.6078	162.911	303.938	14795.8	14795.8	-22.05	4.4	851.2	-6.85	-9.55	95.3	5.1	23.2	17.8	22.1	95.3
	SRR14233645	14	9	-77.6078	162.911	303.938	14795.8	14795.8	-22.05	4.4	851.2	-6.85	-9.55	95.3	5.1	23.2	17.8	22.1	95.3
	SRR14233646	14	9	-77.608	162.909	352.422	14842.2	14842.2	-22.05	4.4	851.2	-6.85	-9.55	95.3	5.1	23.2	17.8	22.1	95.3
	SRR14233649	14	9	-77.6082	162.906	391.844	14912.4	14912.4	-22.35	4.5	843.3	-7.25	-9.95	96.1	5.1	23.1	18	22.3	96.1
	SRR14233656	14	9	-77.6082	162.907	391.844	14897.4	14897.4	-22.35	4.5	843.3	-7.25	-9.95	96.1	5.1	23.1	18	22.3	96.1
	SRR14233667	14	9	-77.6074	162.914	303.938	14720.8	14720.8	-22.05	4.4	851.2	-6.85	-9.55	95.3	5.1	23.2	17.8	22.1	95.3
	SRR14233673	14	9	-77.612	162.927	245.688	14297.8	14297.8	-21.15	4.4	858.6	-5.85	-8.45	92	4.9	22.9	17.3	21.3	92
	SRR14233674	14	9	-77.6118	162.928	245.688	14285.4	14285.4	-21.15	4.4	858.6	-5.85	-8.45	92	4.9	22.9	17.3	21.3	92
	SRR14233675	14	9	-77.6115	162.929	245.688	14277.3	14277.3	-21.15	4.4	858.6	-5.85	-8.45	92	4.9	22.9	17.3	21.3	92
	SRR14233676	14	9	-77.6113	162.929	245.688	14282.6	14282.6	-21.15	4.4	858.6	-5.85	-8.45	92	4.9	22.9	17.3	21.3	92
	SRR14233677	14	9	-77.6108	162.929	242.742	14309.5	14309.5	-21.15	4.4	858.6	-5.85	-8.45	92	4.9	22.9	17.3	21.3	92
	SRR14233678	14	9	-77.6075	162.913	303.938	14747.5	14747.5	-22.05	4.4	851.2	-6.85	-9.55	95.3	5.1	23.2	17.8	22.1	95.3
	SRR14233679	14	9	-77.6104	162.928	242.742	14357.2	14357.2	-21.15	4.4	858.6	-5.85	-8.45	92	4.9	22.9	17.3	21.3	92
	SRR14233680	14	9	-77.61	162.926	245.172	14403.4	14403.4	-21.15	4.4	858.6	-5.85	-8.45	92	4.9	22.9	17.3	21.3	92
	SRR14233681	14	9	-77.6099	162.925	245.172	14436.2	14436.2	-21.15	4.4	858.6	-5.85	-8.45	92	4.9	22.9	17.3	21.3	92
	SRR14233682	14	9	-77.6052	162.909	284.422	14762.6	14762.6	-22.05	4.4	851.2	-6.85	-9.55	95.3	5.1	23.2	17.8	22.1	95.3
	SRR14233683	14	9	-77.605	162.908	304.492	14778.9	14778.9	-22.05	4.4	851.2	-6.85	-9.55	95.3	5.1	23.2	17.8	22.1	95.3
	SRR14233684	14	9	-77.6047	162.908	304.492	14788.3	14788.3	-22.35	4.5	843.3	-7.25	-9.95	96.1	5.1	23.1	18	22.3	96.1
	SRR14233685	14	9	-77.6045	162.907	304.492	14795.7	14795.7	-22.35	4.5	843.3	-7.25	-9.95	96.1	5.1	23.1	18	22.3	96.1
	SRR14233686	14	9	-77.6044	162.906	304.492	14810.8	14810.8	-22.35	4.5	843.3	-7.25	-9.95	96.1	5.1	23.1	18	22.3	96.1
	SRR14233687	14	9	-77.6041	162.905	352.586	14832.4	14832.4	-22.35	4.5	843.3	-7.25	-9.95	96.1	5.1	23.1	18	22.3	96.1
	SRR14233688	14	9	-77.6038	162.904	353.656	14850.2	14850.2	-22.35	4.5	843.3	-7.25	-9.95	96.1	5.1	23.1	18	22.3	96.1
	SRR14233689	14	9	-77.6076	162.912	303.938	14752	14752	-22.05	4.4	851.2	-6.85	-9.55	95.3	5.1	23.2	17.8	22.1	95.3
	SRR14233690	14	9	-77.6074	162.914	303.938	14720.8	14720.8	-22.05	4.4	851.2	-6.85	-9.55	95.3	5.1	23.2	17.8	22.1	95.3
	SRR14233691	14	9	-77.6075	162.913	303.938	14747.5	14747.5	-22.05	4.4	851.2	-6.85	-9.55	95.3	5.1	23.2	17.8	22.1	95.3
	SRR14233692	14	9	-77.6076	162.912	303.938	14752	14752	-22.05	4.4	851.2	-6.85	-9.55	95.3	5.1	23.2	17.8	22.1	95.3
	SRR14233693	14	9	-77.6078	162.911	303.938	14795.8	14795.8	-22.05	4.4	851.2	-6.85	-9.55	95.3	5.1	23.2	17.8	22.1	95.3
	SRR14233694	14	9	-77.6079	162.91	303.938	14821.9	14821.9	-22.05	4.4	851.2	-6.85	-9.55	95.3	5.1	23.2	17.8	22.1	95.3
	SRR14233695	14	9	-77.608	162.909	352.422	14842.2	14842.2	-22.05	4.4	851.2	-6.85	-9.55	95.3	5.1	23.2	17.8	22.1	95.3
	SRR14233696	14	9	-77.6082	162.907	391.844	14897.4	14897.4	-22.35	4.5	843.3	-7.25	-9.95	96.1	5.1	23.1	18	22.3	96.1
	SRR14233697	14	9	-77.6082	162.906	391.844	14914.3	14914.3	-22.35	4.5	843.3	-7.25	-9.95	96.1	5.1	23.1	18	22.3	96.1
	SRR14233698	14	9	-77.6082	162.906	391.844	14912.4	14912.4	-22.35	4.5	843.3	-7.25	-9.95	96.1	5.1	23.1	18	22.3	96.1
	SRR14233699	14	9	-77.6074	162.914	303.938	14720.8	14720.8	-22.05	4.4	851.2	-6.85	-9.55	95.3	5.1	23.2	17.8	22.1	95.3
	SRR14233700	14	9	-77.608	162.909	352.422	14842.2	14842.2	-22.05	4.4	851.2	-6.85	-9.55	95.3	5.1	23.2	17.8	22.1	95.3
	SRR14233701	14	9	-77.6075	162.913	303.938	14747.5	14747.5	-22.05	4.4	851.2	-6.85	-9.55	95.3	5.1	23.2	17.8	22.1	95.3
	SRR14233702	14	9	-77.6076	162.912	303.938	14752	14752	-22.05	4.4	851.2	-6.85	-9.55	95.3	5.1	23.2	17.8	22.1	95.3
	SRR14233703	14	9	-77.6076	162.912	303.938	14752	14752	-22.05	4.4	851.2	-6.85	-9.55	95.3	5.1	23.2	17.8	22.1	95.3
	SRR14233704	14	9	-77.6078	162.911	303.938	14795.8	14795.8	-22.05	4.4	851.2	-6.85	-9.55	95.3	5.1	23.2	17.8	22.1	95.3
	SRR14233705	14	9	-77.6078	162.911	303.938	14795.8	14795.8	-22.05	4.4	851.2	-6.85	-9.55	95.3	5.1	23.2	17.8	22.1	95.3
	SRR14233706	14	9	-77.6079	162.91	303.938	14821.9	14821.9	-22.05	4.4	851.2	-6.85	-9.55	95.3	5.1	23.2	17.8	22.1	95.3
	SRR14233708	14	9	-77.6082	162.906	391.844	14912.4	14912.4	-22.35	4.5	843.3	-7.25	-9.95	96.1	5.1	23.1	18	22.3	96.1
	SRR14233709	14	9	-77.6074	162.914	303.938	14720.8	14720.8	-22.05	4.4	851.2	-6.85	-9.55	95.3	5.1	23.2	17.8	22.1	95.3
	SRR14233710	14	9	-77.6082	162.906	391.844	14912.4	14912.4	-22.35	4.5	843.3	-7.25	-9.95	96.1	5.1	23.1	18	22.3	96.1
	SRR14233711	14	9	-77.6082	162.907	391.844	14897.4	14897.4	-22.35	4.5	843.3	-7.25	-9.95	96.1	5.1	23.1	18	22.3	96.1
	SRR14233712	14	9	-77.6082	162.906	391.844	14914.3	14914.3	-22.35	4.5	843.3	-7.25	-9.95	96.1	5.1	23.1	18	22.3	96.1
	ERX1190674	12	4	-71.89	-68.26	14.5859	2.77817	156529	-9.95	5.3	557.4	0.25	-2.25	477.7	22.5	24.9	75.2	81.2	477.7
	ERX1190675	12	4	-71.89	-68.26	14.5859	2.77817	156529	-9.95	5.3	557.4	0.25	-2.25	477.7	22.5	24.9	75.2	81.2	477.7
	ERX1190676	12	4	-71.89	-68.26	14.5859	2.77817	156529	-9.95	5.3	557.4	0.25	-2.25	477.7	22.5	24.9	75.2	81.2	477.7
	B10AL	11	3	-64.81	-63.7631	25.0234	450.716	450.716	-3.85	3.7	345.2	1.95	0.75	2470.9	132.1	18	447.9	464.8	3254.6
	B1AL	11	3	-64.81	-63.7584	22.1719	246.161	246.161	-3.95	3.7	345.2	1.85	0.65	2546.1	136	18	461.4	478.7	3374.1
	B2AL	11	3	-64.8096	-63.7595	22.1719	273.897	273.897	-3.85	3.7	345.2	1.95	0.75	2470.9	132.1	18	447.9	464.8	3254.6
	B3AL	11	3	-64.8101	-63.7586	20.3125	259.9	259.9	-3.85	3.7	345.2	1.95	0.75	2470.9	132.1	18	447.9	464.8	3254.6
	B4AL	11	3	-64.8096	-63.7598	22.1719	286.954	286.954	-3.85	3.7	345.2	1.95	0.75	2470.9	132.1	18	447.9	464.8	3254.6
	B5AL	11	3	-64.8106	-63.7611	20.5547	393.875	393.875	-3.85	3.7	345.2	1.95	0.75	2470.9	132.1	18	447.9	464.8	3254.6
	B6AL	11	3	-64.8096	-63.7603	26.6797	308.715	308.715	-3.85	3.7	345.2	1.95	0.75	2470.9	132.1	18	447.9	464.8	3254.6
	B7AL	11	3	-64.8101	-63.7626	23.6953	433.989	433.989	-3.85	3.7	345.2	1.95	0.75	2470.9	132.1	18	447.9	464.8	3254.6
	B8AL	11	3	-64.8097	-63.7608	26.6797	335.511	335.511	-3.85	3.7	345.2	1.95	0.75	2470.9	132.1	18	447.9	464.8	3254.6
	B9AL	11	3	-64.8101	-63.7667	23.2031	612.436	612.436	-3.85	3.7	345.2	1.95	0.75	2470.9	132.1	18	447.9	464.8	3254.6
	E10AL	11	3	-62.6821	-60.86	39.0938	254.512	254.512	-1.55	2.1	212.4	2.05	1.15	1374.2	85.9	14.5	283.3	355.8	1462.9
	E1AL	11	3	-62.6808	-60.8589	40.2578	356.619	356.619	-1.55	2.1	212.4	2.05	1.15	1374.2	85.9	14.5	283.3	355.8	1462.9
	E2AL	11	3	-62.6817	-60.8612	38.9766	325.461	325.461	-1.55	2.1	212.4	2.05	1.15	1374.2	85.9	14.5	283.3	355.8	1462.9
	E3AL	11	3	-62.6811	-60.8594	40.2578	339.381	339.381	-1.55	2.1	212.4	2.05	1.15	1374.2	85.9	14.5	283.3	355.8	1462.9
	E4AL	11	3	-62.6818	-60.8609	38.9766	307.724	307.724	-1.55	2.1	212.4	2.05	1.15	1374.2	85.9	14.5	283.3	355.8	1462.9
	E5AL	11	3	-62.6811	-60.8597	40.2578	347.091	347.091	-1.55	2.1	212.4	2.05	1.15	1374.2	85.9	14.5	283.3	355.8	1462.9
	E6AL	11	3	-62.6822	-60.8604	39.0938	254.761	254.761	-1.55	2.1	212.4	2.05	1.15	1374.2	85.9	14.5	283.3	355.8	1462.9
	E7AL	11	3	-62.6819	-60.8597	39.0938	266.861	266.861	-1.55	2.1	212.4	2.05	1.15	1374.2	85.9	14.5	283.3	355.8	1462.9
	E8AL	11	3	-62.6819	-60.8605	39.0938	287.417	287.417	-1.55	2.1	212.4	2.05	1.15	1374.2	85.9	14.5	283.3	355.8	1462.9
	E9AL	11	3	-62.6831	-60.8575	54.3594	89.9863	89.9863	-1.65	2.1	212.4	1.95	1.05	1419.1	88.7	14.5	292.5	367.4	1555.2
	N1AL	11	3	-62.6695	-60.9105	49.8594	116.049	116.049	-1.55	2.1	213	2.05	1.15	1428.5	89.6	14.4	295.3	370	1491.3
	N2AL	11	3	-62.6694	-60.9107	49.8594	112.404	112.404	-1.55	2.1	213	2.05	1.15	1428.5	89.6	14.4	295.3	370	1491.3
	N3AL	11	3	-62.6697	-60.9111	37.0234	77.203	77.203	-1.55	2.1	213	2.05	1.15	1428.5	89.6	14.4	295.3	370	1491.3
	N4AL	11	3	-62.6696	-60.9113	37.0234	73.5585	73.5585	-1.55	2.1	213	2.05	1.15	1428.5	89.6	14.4	295.3	370	1491.3
	N5AL	11	3	-62.6701	-60.9127	32.0625	18.9413	18.9413	-1.55	2.1	213	2.05	1.15	1428.5	89.6	14.4	295.3	370	1491.3
	N6AL	11	3	-62.6701	-60.9128	32.0625	23.5547	23.5547	-1.55	2.1	213	2.05	1.15	1428.5	89.6	14.4	295.3	370	1491.3
	P10AL	11	3	-62.6453	-60.9785	74.6875	1654.14	1654.14	-1.75	2.1	208.6	1.75	0.85	1711.1	108.2	14.6	354.8	445.5	1956.3
	P1AL	11	3	-62.6464	-60.9661	102.289	1560.48	1560.48	-1.85	2.1	208.3	1.75	0.85	1743.9	110.1	14.5	361.4	453.4	2020.6
	P2AL	11	3	-62.6463	-60.9662	102.289	1573.08	1573.08	-1.85	2.1	208.3	1.75	0.85	1743.9	110.1	14.5	361.4	453.4	2020.6
	P3AL	11	3	-62.6464	-60.9676	85.3672	1598.94	1598.94	-1.85	2.1	209.2	1.75	0.85	1731	109.4	14.6	358.8	450.3	1984.7
	P4AL	11	3	-62.6463	-60.9677	75.7422	1611.55	1611.55	-1.85	2.1	209.2	1.75	0.85	1731	109.4	14.6	358.8	450.3	1984.7
	P5AL	11	3	-62.6465	-60.9691	77.4531	1627.37	1627.37	-1.85	2.1	209.2	1.75	0.85	1731	109.4	14.6	358.8	450.3	1984.7
	P6AL	11	3	-62.6464	-60.9691	77.4531	1637.41	1637.41	-1.85	2.1	209.2	1.75	0.85	1731	109.4	14.6	358.8	450.3	1984.7
	P7AL	11	3	-62.6466	-60.9712	76.7578	1671.17	1671.17	-1.85	2.1	209.2	1.75	0.85	1731	109.4	14.6	358.8	450.3	1984.7
	P8AL	11	3	-62.6465	-60.9712	76.7578	1681.21	1681.21	-1.85	2.1	209.2	1.75	0.85	1731	109.4	14.6	358.8	450.3	1984.7
	P9AL	11	3	-62.6457	-60.9785	74.6875	1612.38	1612.38	-1.75	2.1	208.6	1.75	0.85	1711.1	108.2	14.6	354.8	445.5	1956.3
	SRS7937789	13	8	-73.3508	166.373	599.102	17030.2	27575.7	-21.05	4.5	790.9	-6.45	-9.45	315	14.4	44.7	46	134.4	315
	SRS7937792	13	8	-73.3508	166.379	597.727	16871.4	27531.6	-21.05	4.6	791.9	-6.55	-9.45	317.6	14.5	45	46.3	136	317.6
	SRS7937795	13	9	-75.4052	162.534	-20.1953	1049.79	1942.15	-21.25	5	891.5	-4.15	-8.15	163.4	8.3	33.9	28.1	42.9	163.4
	SRS7937797	13	9	-75.4054	162.535	-20.1953	1034.58	1916.62	-21.25	5	891.5	-4.15	-8.15	163.4	8.3	33.9	28.1	42.9	163.4
	SRS7937801	13	9	-75.5355	162.353	110.992	1870.99	6164.67	-20.95	5.3	899.5	-3.75	-7.75	130.9	6.9	32.4	23.6	31.7	130.9
	SRS7937802	13	9	-75.5357	162.353	110.992	1847.86	6187.18	-20.95	5.3	899.5	-3.75	-7.75	130.9	6.9	32.4	23.6	31.7	130.9
	SRS7937804	13	9	-75.5355	162.353	110.992	1870.09	6171.08	-20.95	5.3	899.5	-3.75	-7.75	130.9	6.9	32.4	23.6	31.7	130.9
	SRS7937806	13	8	-73.3109	167.256	292.961	2162.03	19246	-20.15	4	871.7	-4.45	-7.35	606.6	21.6	59.7	71.3	296.2	606.6
	SRS7937807	13	9	-75.5355	162.353	110.992	1870.09	6171.08	-20.95	5.3	899.5	-3.75	-7.75	130.9	6.9	32.4	23.6	31.7	130.9
	SRS7937808	13	8	-74.1945	165.074	-54.3047	2960.36	2960.36	-20.75	5.8	953.1	-3.05	-7.05	149.6	7.4	29.2	26	46.3	149.6
	SRS7937809	13	8	-74.4209	164.013	1339.57	11988.2	21733.5	-25.05	5.1	776.5	-10.25	-13.65	337.4	15.2	31.9	54.2	114.1	337.4
	SRS7937810	13	9	-74.1945	165.073	-54.3047	2962.69	2962.69	-20.75	5.8	953.1	-3.05	-7.05	149.6	7.4	29.2	26	46.3	149.6
	SRS7937811	13	9	-74.1937	165.076	-54.3047	2860.83	2860.83	-20.75	5.9	952.2	-3.05	-7.05	146.3	7.3	29.1	25.5	45.3	146.3
	SRS7937812	13	9	-74.1937	165.076	-54.3047	2860.83	2860.83	-20.75	5.9	952.2	-3.05	-7.05	146.3	7.3	29.1	25.5	45.3	146.3
	SRS7937813	13	9	-74.1944	165.074	-54.3047	2946.56	2946.56	-20.75	5.8	953.1	-3.05	-7.05	149.6	7.4	29.2	26	46.3	149.6
	SRS7937814	13	9	-77.3614	163.161	291.391	8905.19	8905.19	-22.85	4.8	960.5	-5.45	-8.75	87.5	4.6	31.4	16.4	18	87.5
	SRS7937816	13	8	-74.0411	165.186	103.766	702.06	702.06	-21.75	6.6	980	-3.45	-7.75	250.9	12.8	30.9	43.7	76.9	250.9
	SRS7937817	13	9	-77.3726	162.533	851.688	23875.7	23875.7	-25.95	4.9	873.8	-10.05	-13.05	79.6	4.1	30.5	14.8	16.3	79.6
	SRS7937818	13	8	-74.4207	164.012	1358.91	11972.8	21769.9	-25.05	5.1	776.5	-10.25	-13.65	337.4	15.2	31.9	54.2	114.1	337.4
	SRS7937819	13	8	-74.059	164.213	1028.46	17327.4	19665.4	-25.55	5.2	784.4	-10.55	-14.25	261.9	13.9	28	46.6	86.8	261.9
	SRS7937820	13	8	-74.4207	164.012	1358.91	11972.8	21769.9	-25.05	5.1	776.5	-10.25	-13.65	337.4	15.2	31.9	54.2	114.1	337.4
	SRS7937821	13	8	-74.4207	164.012	1358.91	11972.8	21769.9	-25.05	5.1	776.5	-10.25	-13.65	337.4	15.2	31.9	54.2	114.1	337.4
	SRS7937822	13	8	-74.4209	164.013	1339.57	11988.2	21733.5	-25.05	5.1	776.5	-10.25	-13.65	337.4	15.2	31.9	54.2	114.1	337.4
	SRS7937823	13	8	-74.4207	164.012	1358.91	11972.8	21769.9	-25.05	5.1	776.5	-10.25	-13.65	337.4	15.2	31.9	54.2	114.1	337.4
	SRS7937824	13	9	-77.3726	162.533	851.688	23875.7	23875.7	-25.95	4.9	873.8	-10.05	-13.05	79.6	4.1	30.5	14.8	16.3	79.6
	SRS7937825	13	8	-73.311	167.256	292.961	2169.4	19235.2	-20.15	4	871.7	-4.45	-7.35	606.6	21.6	59.7	71.3	296.2	606.6
	SRS7937826	13	8	-73.3114	167.256	332.883	2196.86	19192.4	-20.15	4	871.7	-4.45	-7.35	606.6	21.6	59.7	71.3	296.2	606.6
	SRS7937827	13	9	-77.3725	162.533	851.688	23875.9	23875.9	-25.95	4.9	873.8	-10.05	-13.05	79.6	4.1	30.5	14.8	16.3	79.6
	SRS7937830	13	9	-77.4221	161.341	792.047	51751.5	51751.5	-26.85	5.2	851.7	-11.05	-14.15	88.4	4.6	26.3	17.2	17.4	88.4
	SRS7937831	13	9	-77.3146	161.343	1176.1	41942.7	41942.7	-29.25	5.4	887.1	-12.75	-16.05	101.4	5.2	28.2	19.3	20.3	101.4
	SRS7937836	13	9	-77.2228	161.491	958.688	31980.8	31980.8	-28.95	5.7	925.5	-11.75	-15.25	101.4	5	31.6	18.6	20.7	101.4
	SRS7937837	13	8	-74.0411	165.186	103.766	702.06	702.06	-21.75	6.6	980	-3.45	-7.75	250.9	12.8	30.9	43.7	76.9	250.9
	SRS7937838	13	8	-74.0411	165.186	103.766	702.06	702.06	-21.75	6.6	980	-3.45	-7.75	250.9	12.8	30.9	43.7	76.9	250.9
	SRS7937840	13	8	-74.0412	165.186	103.766	692.418	692.418	-21.75	6.6	980	-3.45	-7.75	250.9	12.8	30.9	43.7	76.9	250.9
	SRS7937841	13	8	-73.3114	167.256	332.883	2196.86	19192.4	-20.15	4	871.7	-4.45	-7.35	606.6	21.6	59.7	71.3	296.2	606.6
	SRS7937842	13	8	-73.3114	167.256	332.883	2196.86	19192.4	-20.15	4	871.7	-4.45	-7.35	606.6	21.6	59.7	71.3	296.2	606.6
	SRS7937843	13	8	-74.1945	165.074	-54.3047	2960.36	2960.36	-20.75	5.8	953.1	-3.05	-7.05	149.6	7.4	29.2	26	46.3	149.6
	SRS7937845	13	8	-74.1945	165.074	-54.3047	2960.36	2960.36	-20.75	5.8	953.1	-3.05	-7.05	149.6	7.4	29.2	26	46.3	149.6
	SRS7937846	13	8	-74.1945	165.074	-54.3047	2960.36	2960.36	-20.75	5.8	953.1	-3.05	-7.05	149.6	7.4	29.2	26	46.3	149.6
	SRS7937847	13	8	-74.1945	165.075	-54.3047	2951.81	2951.81	-20.75	5.9	952.2	-3.05	-7.05	146.3	7.3	29.1	25.5	45.3	146.3
	SRS7937848	13	8	-74.1945	165.075	-54.3047	2951.81	2951.81	-20.75	5.9	952.2	-3.05	-7.05	146.3	7.3	29.1	25.5	45.3	146.3
	SRS7937849	13	8	-73.311	167.256	292.961	2169.4	19235.2	-20.15	4	871.7	-4.45	-7.35	606.6	21.6	59.7	71.3	296.2	606.6
	SRS7937850	13	8	-74.1944	165.074	-54.3047	2946.56	2946.56	-20.75	5.8	953.1	-3.05	-7.05	149.6	7.4	29.2	26	46.3	149.6
	SRS7937851	13	8	-74.1945	165.075	-54.3047	2951.81	2951.81	-20.75	5.9	952.2	-3.05	-7.05	146.3	7.3	29.1	25.5	45.3	146.3
	SRS7942199	13	9	-77.367	163.165	276.625	8728.14	8728.14	-22.85	4.8	961.4	-5.35	-8.65	87.1	4.6	30.9	16.3	18	87.1
	SRS7942200	13	9	-77.367	163.165	276.625	8728.14	8728.14	-22.85	4.8	961.4	-5.35	-8.65	87.1	4.6	30.9	16.3	18	87.1
	SRR5138461	15	3	-62.19	-58.94	56.6484	571.535	571.535	-2.15	2.4	230.2	1.75	0.75	1392.3	82	15	281.8	363.6	1663.7
	SRR5138462	15	3	-62.99	-60.68	191.125	1090.57	1090.57	-2.15	2.2	213.3	1.45	0.55	1926	120.8	14.2	405	508.9	2347.8
	SRR2980684	17	6	-72.0502	23.2877	1397.37	137030	194334	-25.85	6.7	691.6	-11.25	-15.75	215.5	9.9	36.1	30.9	38.1	215.5
	SRR2980685	17	6	-72.0503	23.2877	1418.16	137033	194338	-25.85	6.7	691.6	-11.25	-15.75	215.5	9.9	36.1	30.9	38.1	215.5
	SRR2980686	17	6	-72.0895	23.3352	1430.16	140107	198526	-26.45	6.7	690.7	-11.85	-16.35	226.9	10.4	36.2	32.6	40.1	226.9
	SRR2980687	17	6	-72.0637	23.4009	1367.62	136530	195485	-26.05	6.6	692.2	-11.45	-15.95	234.1	10.7	35.8	33.9	41.7	234.1
	SRR2980688	17	6	-72.0662	23.4117	1373.59	136609	195732	-26.05	6.6	692.7	-11.45	-15.85	234.3	10.7	35.8	34	41.7	234.3
	SRR2980689	17	6	-72.0661	23.4081	1354.92	136656	195732	-26.05	6.6	692.2	-11.45	-15.95	234.1	10.7	35.8	33.9	41.7	234.1
	SRR2980690	17	6	-71.9461	23.3454	1379.88	125983	182604	-24.55	6.5	682.8	-10.35	-14.55	261.3	11.9	34.9	38.3	47.3	261.3
	SRR2980691	17	6	-72.002	22.9996	1420.11	132228	190302	-25.15	6.2	667.2	-11.05	-15.35	234.7	10.6	36.1	33.2	41.1	234.7
	SRR2980692	17	6	-71.833	24.5283	1106.15	98961.3	165361	-21.65	5.7	648.6	-8.45	-12.15	370.5	16.6	32	57.5	71.3	370.5
	SRR2980693	17	6	-71.8335	24.5297	1117.12	99007.5	165418	-21.55	5.7	650.2	-8.35	-12.05	364.1	16.3	31.9	56.7	70.2	364.1
	SRR2980694	17	6	-71.8279	24.6206	1048.27	97769.9	164770	-21.65	5.7	651.3	-8.55	-12.15	381.1	17.1	31.8	59.4	73.6	381.1
	SRR2980695	17	6	-71.8664	24.5897	1248.98	102171	169054	-22.15	5.7	658.8	-8.75	-12.55	372.7	16.7	31.7	58.4	72.1	372.7
	SRR2980696	17	6	-72.0494	23.2796	1406.57	137086	194272	-25.65	6.7	690.8	-11.05	-15.55	214.4	9.8	36	30.8	38	214.4
	SRR2980697	17	6	-71.867	24.5879	1248.98	102256	169122	-22.45	5.7	661	-9.05	-12.85	379.4	17	31.8	59.5	73.4	379.4
	SRR2980698	17	6	-71.8669	24.5873	1285.98	102253	169114	-22.45	5.7	661	-9.05	-12.85	379.4	17	31.8	59.5	73.4	379.4
	SRR2980699	17	6	-71.8671	24.5863	1285.98	102280	169136	-22.45	5.7	661	-9.05	-12.85	379.4	17	31.8	59.5	73.4	379.4
	SRR2980700	17	6	-71.8327	24.5262	1111.49	98942.5	165327	-21.65	5.7	648.6	-8.45	-12.15	370.5	16.6	32	57.5	71.3	370.5
	SRR2980701	17	6	-71.9579	23.3294	1360.1	127403	183973	-24.75	6.6	685.5	-10.45	-14.75	258	11.7	35.1	37.7	46.5	258
	SRR2980702	17	6	-71.9982	23.5171	1441.51	128227	187879	-25.15	6.4	688.9	-10.75	-15.15	250.7	11.4	34.9	37	45.6	250.7
	SRR2980703	17	6	-71.9566	23.3291	1343.8	127276	183821	-24.75	6.6	685.5	-10.45	-14.75	258	11.7	35.1	37.7	46.5	258
	SRR2980704	17	6	-71.9934	23.4962	1564.29	128077	187453	-25.15	6.4	690.7	-10.75	-15.05	249.7	11.4	34.9	36.8	45.3	249.7
	SRR2980705	17	6	-71.9465	23.3457	1379.88	126019	182651	-24.55	6.5	682.8	-10.35	-14.55	261.3	11.9	34.9	38.3	47.3	261.3
	SRR2980706	17	6	-71.9463	23.3459	1379.88	126003	182635	-24.55	6.5	682.8	-10.35	-14.55	261.3	11.9	34.9	38.3	47.3	261.3
	SRR2980707	17	6	-72.0994	23.2703	1416.65	142116	199832	-26.45	6.7	690.1	-11.85	-16.35	225.4	10.4	36.4	32.1	39.6	225.4
	SRR2980708	17	6	-71.9463	23.346	1379.88	126000	182633	-24.55	6.5	682.8	-10.35	-14.55	261.3	11.9	34.9	38.3	47.3	261.3
	SRR2980709	17	6	-71.9464	23.346	1379.88	126003	182638	-24.55	6.5	682.8	-10.35	-14.55	261.3	11.9	34.9	38.3	47.3	261.3
	SRR2980710	17	6	-71.9464	23.346	1379.88	126003	182638	-24.55	6.5	682.8	-10.35	-14.55	261.3	11.9	34.9	38.3	47.3	261.3
	SRR2980711	17	6	-71.9459	23.3451	1379.88	125975	182589	-24.55	6.5	682.8	-10.35	-14.55	261.3	11.9	34.9	38.3	47.3	261.3
	SRR2980712	17	6	-71.9554	23.3467	1344.09	126856	183636	-24.75	6.6	684.8	-10.45	-14.65	258.6	11.8	35	37.8	46.7	258.6
	SRR2980713	17	6	-71.9558	23.346	1344.09	126903	183678	-24.75	6.6	684.8	-10.45	-14.65	258.6	11.8	35	37.8	46.7	258.6
	SRR2980714	17	6	-71.9843	22.992	1432.81	130242	188390	-25.15	6.2	665.4	-11.05	-15.35	240.6	10.9	36	34.2	42.2	240.6
	SRR2980715	17	6	-71.985	22.9905	1451.68	130321	188478	-25.15	6.2	662.8	-11.15	-15.45	240.9	10.9	36	34.2	42.3	240.9
	SRR2980716	17	6	-71.9858	22.9875	1434.95	130406	188581	-25.15	6.2	662.8	-11.15	-15.45	240.9	10.9	36	34.2	42.3	240.9
	SRR2980717	17	6	-72.0194	23.0785	1441.26	134260	191800	-25.75	6.4	674.2	-11.45	-15.85	240.2	10.9	36.2	34	42.1	240.2
	SRR2980718	17	6	-72.0994	23.2702	1416.65	142121	199836	-26.45	6.7	690.1	-11.85	-16.35	225.4	10.4	36.4	32.1	39.6	225.4
	SRR2980719	17	6	-71.9473	23.3472	1380.65	126072	182737	-24.55	6.5	682.8	-10.35	-14.55	261.3	11.9	34.9	38.3	47.3	261.3
	SRR2980720	17	6	-72.0262	23.0833	1419.74	135019	192521	-25.95	6.4	675.6	-11.65	-16.05	243.9	11.1	36.3	34.6	42.7	243.9
	SRR2980721	17	6	-72.0195	23.118	1356.58	134339	191618	-25.65	6.5	680.1	-11.35	-15.75	244.9	11.2	36.1	34.9	43	244.9
	SRR2980722	17	6	-72.0195	23.118	1356.58	134339	191618	-25.65	6.5	680.1	-11.35	-15.75	244.9	11.2	36.1	34.9	43	244.9
	SRR2980723	17	6	-72.0152	23.1726	1454.12	133989	190902	-24.75	6.6	684.7	-10.25	-14.65	235.4	10.8	35.9	33.7	41.6	235.4
	SRR2980724	17	6	-72.0527	23.2247	1404.76	138292	194834	-26.05	6.7	689.6	-11.45	-15.95	236.7	10.9	36.2	33.8	41.7	236.7
	SRR2980725	17	6	-72.0543	23.211	1443.45	138436	195070	-26.25	6.7	686.3	-11.65	-16.15	239.6	11	36.3	34.1	42.1	239.6
	SRR2980726	17	6	-72.0488	23.2553	1387.59	137434	194292	-25.55	6.7	690.2	-10.95	-15.45	220.2	10.1	36	31.6	38.9	220.2
	SRR2980727	17	6	-72.0538	23.2619	1501.58	137810	194824	-25.75	6.7	691.7	-11.15	-15.65	220	10.1	36.1	31.5	38.9	220
	SRR2980728	17	6	-71.8702	22.7477	1400.96	117640	177569	-23.85	6	634.6	-10.55	-14.55	276	12.3	35.5	39.2	48.7	276
	SRR2980729	17	6	-72.1002	23.2533	1443.85	142476	199987	-27.25	6.7	686.3	-12.65	-17.15	230.2	10.6	36.6	32.7	40.3	230.2
	SRR2980730	17	6	-71.8601	22.7805	1408.1	116467	176220	-23.45	5.9	635.5	-10.15	-14.15	277.2	12.4	35.3	39.5	49.1	277.2
	SRR2980731	17	6	-71.8571	22.7927	1350.98	116120	175804	-23.05	5.9	637.3	-9.85	-13.75	277	12.4	35.2	39.6	49.2	277
	SRR2980733	17	6	-71.957	23.3463	1381.47	127015	183811	-24.75	6.6	684.8	-10.45	-14.65	258.6	11.8	35	37.8	46.7	258.6
	SRR2980734	17	6	-71.957	23.3463	1381.47	127018	183814	-24.75	6.6	684.8	-10.45	-14.65	258.6	11.8	35	37.8	46.7	258.6
	SRR2980735	17	6	-71.957	23.3462	1381.47	127023	183819	-24.75	6.6	684.8	-10.45	-14.65	258.6	11.8	35	37.8	46.7	258.6
	SRR2980736	17	6	-72.0895	23.3314	1415.61	140166	198536	-26.45	6.7	690.7	-11.85	-16.35	225.5	10.4	36.2	32.3	39.8	225.5
	SRR2981656	17	6	-71.9882	23.4919	1499.92	127630	186883	-25.05	6.4	689.9	-10.65	-14.95	251.4	11.4	34.9	37.1	45.7	251.4
	AFT10_S1	16	7	-68.5516	78.0182	19.4297	11621.3	11621.3	-10.35	4.6	619	1.35	-1.15	240.2	9	27.2	41.2	42.5	365.3
	AFT1100_S73	16	7	-68.5509	78.0197	17.8906	11677.9	11677.9	-10.35	4.6	619	1.35	-1.15	240.2	9	27.2	41.2	42.5	365.3
	AFT1102_S14	16	7	-68.5509	78.0197	17.8906	11679.2	11679.2	-10.35	4.6	619	1.35	-1.15	240.2	9	27.2	41.2	42.5	365.3
	AFT12_S37	16	7	-68.5516	78.0182	19.4297	11622.4	11622.4	-10.35	4.6	619	1.35	-1.15	240.2	9	27.2	41.2	42.5	365.3
	AFT1200_S50	16	7	-68.5502	78.021	17.7344	11741.4	11741.4	-10.35	4.6	619	1.35	-1.15	240.2	9	27.2	41.2	42.5	365.3
	AFT1202_S86	16	7	-68.5502	78.0211	17.7344	11742.5	11742.5	-10.35	4.6	619	1.35	-1.15	240.2	9	27.2	41.2	42.5	365.3
	AFT20_S13	16	7	-68.5516	78.0182	19.4297	11619.9	11619.9	-10.35	4.6	619	1.35	-1.15	240.2	9	27.2	41.2	42.5	365.3
	AFT2100_S85	16	7	-68.5509	78.0197	17.8906	11676.5	11676.5	-10.35	4.6	619	1.35	-1.15	240.2	9	27.2	41.2	42.5	365.3
	AFT2102_S26	16	7	-68.5509	78.0198	17.8906	11677.7	11677.7	-10.35	4.6	619	1.35	-1.15	240.2	9	27.2	41.2	42.5	365.3
	AFT22_S49	16	7	-68.5516	78.0182	19.4297	11621	11621	-10.35	4.6	619	1.35	-1.15	240.2	9	27.2	41.2	42.5	365.3
	AFT2200_S62	16	7	-68.5502	78.0211	17.7344	11739.4	11739.4	-10.35	4.6	619	1.35	-1.15	240.2	9	27.2	41.2	42.5	365.3
	AFT2202_S3	16	7	-68.5502	78.0211	17.7344	11740.5	11740.5	-10.35	4.6	619	1.35	-1.15	240.2	9	27.2	41.2	42.5	365.3
	AFT30_S25	16	7	-68.5516	78.0183	19.4297	11617.9	11617.9	-10.35	4.6	619	1.35	-1.15	240.2	9	27.2	41.2	42.5	365.3
	AFT3100_S2	16	7	-68.5509	78.0198	17.8906	11674.6	11674.6	-10.35	4.6	619	1.35	-1.15	240.2	9	27.2	41.2	42.5	365.3
	AFT3102_S38	16	7	-68.5509	78.0198	17.8906	11676	11676	-10.35	4.6	619	1.35	-1.15	240.2	9	27.2	41.2	42.5	365.3
	AFT32_S61	16	7	-68.5516	78.0183	19.4297	11619.1	11619.1	-10.35	4.6	619	1.35	-1.15	240.2	9	27.2	41.2	42.5	365.3
	AFT3200_S74	16	7	-68.5502	78.0211	17.7344	11737.8	11737.8	-10.35	4.6	619	1.35	-1.15	240.2	9	27.2	41.2	42.5	365.3
	AFT3202_S15	16	7	-68.5502	78.0211	17.7344	11739	11739	-10.35	4.6	619	1.35	-1.15	240.2	9	27.2	41.2	42.5	365.3
	BPT10_L001	16	7	-66.4725	110.55	25.9922	2019.71	2019.71	-10.85	5.6	551.9	0.65	-2.55	633	34.8	25.3	112.5	112.5	633
	BPT1100_L001	16	7	-66.4721	110.548	30.5078	2086.28	2086.28	-10.85	5.6	551.9	0.65	-2.55	633	34.8	25.3	112.5	112.5	633
	BPT1102_L001	16	7	-66.4721	110.548	30.5078	2088.7	2088.7	-10.85	5.6	551.9	0.65	-2.55	633	34.8	25.3	112.5	112.5	633
	BPT12_L001	16	7	-66.4725	110.55	25.9922	2021.09	2021.09	-10.85	5.6	551.9	0.65	-2.55	633	34.8	25.3	112.5	112.5	633
	BPT1200_L001	16	7	-66.4717	110.546	33.8828	2090.29	2090.29	-10.85	5.6	551.9	0.65	-2.55	633	34.8	25.3	112.5	112.5	633
	BPT1202_L001	16	7	-66.4717	110.545	33.8828	2088.3	2088.3	-10.85	5.6	551.9	0.65	-2.55	633	34.8	25.3	112.5	112.5	633
	BPT20_L001	16	7	-66.4724	110.55	25.9922	2021.01	2021.01	-10.85	5.6	551.9	0.65	-2.55	633	34.8	25.3	112.5	112.5	633
	BPT2100_L001	16	7	-66.4721	110.548	30.5078	2087.8	2087.8	-10.85	5.6	551.9	0.65	-2.55	633	34.8	25.3	112.5	112.5	633
	BPT2102_L001	16	7	-66.4721	110.548	30.5078	2090.31	2090.31	-10.85	5.6	551.9	0.65	-2.55	633	34.8	25.3	112.5	112.5	633
	BPT22_L001	16	7	-66.4724	110.55	25.9922	2022.43	2022.43	-10.85	5.6	551.9	0.65	-2.55	633	34.8	25.3	112.5	112.5	633
	BPT2200_L001	16	7	-66.4717	110.546	33.8828	2088.8	2088.8	-10.85	5.6	551.9	0.65	-2.55	633	34.8	25.3	112.5	112.5	633
	BPT2202_L001	16	7	-66.4717	110.545	33.8828	2086.89	2086.89	-10.85	5.6	551.9	0.65	-2.55	633	34.8	25.3	112.5	112.5	633
	BPT30_L001	16	7	-66.4724	110.55	25.9922	2022.91	2022.91	-10.85	5.6	551.9	0.65	-2.55	633	34.8	25.3	112.5	112.5	633
	BPT3100_L001	16	7	-66.4721	110.548	30.5078	2089.02	2089.02	-10.85	5.6	551.9	0.65	-2.55	633	34.8	25.3	112.5	112.5	633
	BPT3102_L001	16	7	-66.472	110.548	30.5078	2091.56	2091.56	-10.85	5.6	551.9	0.65	-2.55	633	34.8	25.3	112.5	112.5	633
	BPT32_L001	16	7	-66.4724	110.55	25.9922	2024.49	2024.49	-10.85	5.6	551.9	0.65	-2.55	633	34.8	25.3	112.5	112.5	633
	BPT3200_L001	16	7	-66.4717	110.546	33.8828	2087.79	2087.79	-10.85	5.6	551.9	0.65	-2.55	633	34.8	25.3	112.5	112.5	633
	BPT3202_L001	16	7	-66.4717	110.545	33.8828	2085.87	2085.87	-10.85	5.6	551.9	0.65	-2.55	633	34.8	25.3	112.5	112.5	633
	HVT10_S44_L001	16	7	-68.5778	78.0061	25.7344	9077.94	9077.94	-10.15	4.6	618.2	1.55	-1.05	227.6	8.6	27.4	39.1	40.4	338.9
	HVT1100_S76_L001	16	7	-68.5787	78.0053	29.4375	9007.35	9007.35	-10.15	4.6	618.2	1.55	-1.05	227.6	8.6	27.4	39.1	40.4	338.9
	HVT1102_S92_L001	16	7	-68.5787	78.0053	29.4375	9005.66	9005.66	-10.15	4.6	618.2	1.55	-1.05	227.6	8.6	27.4	39.1	40.4	338.9
	HVT12_S15_L001	16	7	-68.5779	78.0061	25.7344	9076.6	9076.6	-10.15	4.6	618.2	1.55	-1.05	227.6	8.6	27.4	39.1	40.4	338.9
	HVT1202_S79_L001	16	7	-68.5795	78.0045	35.6172	8911.89	8911.89	-10.15	4.6	618.2	1.55	-1.05	227.6	8.6	27.4	39.1	40.4	338.9
	HVT20_S45_L001	16	7	-68.5778	78.006	25.7344	9079.46	9079.46	-10.15	4.6	618.2	1.55	-1.05	227.6	8.6	27.4	39.1	40.4	338.9
	HVT2100_S77_L001	16	7	-68.5787	78.0053	29.4375	9008.81	9008.81	-10.15	4.6	618.2	1.55	-1.05	227.6	8.6	27.4	39.1	40.4	338.9
	HVT22_S61_L001	16	7	-68.5778	78.006	25.7344	9078.1	9078.1	-10.15	4.6	618.2	1.55	-1.05	227.6	8.6	27.4	39.1	40.4	338.9
	HVT2200_S29_L001	16	7	-68.5795	78.0045	35.6172	8914.44	8914.44	-10.15	4.6	618.2	1.55	-1.05	227.6	8.6	27.4	39.1	40.4	338.9
	HVT2202_S56_L001	16	7	-68.5795	78.0045	35.6172	8912.58	8912.58	-10.15	4.6	618.2	1.55	-1.05	227.6	8.6	27.4	39.1	40.4	338.9
	HVT30_S46_L001	16	7	-68.5778	78.006	25.7344	9081.27	9081.27	-10.15	4.6	618.2	1.55	-1.05	227.6	8.6	27.4	39.1	40.4	338.9
	HVT3100_S78_L001	16	7	-68.5787	78.0052	29.4375	9010.43	9010.43	-10.15	4.6	618.2	1.55	-1.05	227.6	8.6	27.4	39.1	40.4	338.9
	HVT3102_S94_L001	16	7	-68.5787	78.0052	29.4375	9009.13	9009.13	-10.15	4.6	618.2	1.55	-1.05	227.6	8.6	27.4	39.1	40.4	338.9
	HVT32_S62_L001	16	7	-68.5778	78.0059	25.7344	9079.98	9079.98	-10.15	4.6	618.2	1.55	-1.05	227.6	8.6	27.4	39.1	40.4	338.9
	HVT3200_S30_L001	16	7	-68.5795	78.0045	32.6328	8915.43	8915.43	-10.15	4.6	618.2	1.55	-1.05	227.6	8.6	27.4	39.1	40.4	338.9
	HVT3202_S33_L001	16	7	-68.5795	78.0044	32.6328	8913.57	8913.57	-10.15	4.6	618.2	1.55	-1.05	227.6	8.6	27.4	39.1	40.4	338.9
	MPT10_L001	16	7	-66.3114	110.53	-11.7734	593.9	593.9	-9.25	4.4	478.2	0.55	-2.05	788	42	26.1	136.1	136.1	788
	MPT1100_L001	16	7	-66.3118	110.532	7.38281	671.142	671.142	-9.25	4.4	478.2	0.55	-2.05	788	42	26.1	136.1	136.1	788
	MPT1102_L001	16	7	-66.3118	110.532	7.38281	673.382	673.382	-9.25	4.4	478.2	0.55	-2.05	788	42	26.1	136.1	136.1	788
	MPT12_L001	16	7	-66.3114	110.53	-11.7734	595.123	595.123	-9.25	4.4	478.2	0.55	-2.05	788	42	26.1	136.1	136.1	788
	MPT1200_L001	16	7	-66.3127	110.534	34.1953	801.858	801.858	-9.45	4.5	474.3	0.35	-2.35	809.9	43.2	26	140	140	809.9
	MPT20_L001	16	7	-66.3114	110.53	-11.7734	594.949	594.949	-9.25	4.4	478.2	0.55	-2.05	788	42	26.1	136.1	136.1	788
	MPT2100_L001	16	7	-66.3118	110.532	7.38281	672.572	672.572	-9.25	4.4	478.2	0.55	-2.05	788	42	26.1	136.1	136.1	788
	MPT2102_L001	16	7	-66.3118	110.532	7.38281	674.011	674.011	-9.25	4.4	478.2	0.55	-2.05	788	42	26.1	136.1	136.1	788
	MPT22_L001	16	7	-66.3114	110.53	-11.7734	596.462	596.462	-9.25	4.4	478.2	0.55	-2.05	788	42	26.1	136.1	136.1	788
	MPT2200_L001	16	7	-66.3127	110.534	34.1953	802.481	802.481	-9.45	4.5	474.3	0.35	-2.35	809.9	43.2	26	140	140	809.9
	MPT2202_L001	16	7	-66.3127	110.534	34.1953	805.866	805.866	-9.45	4.5	474.3	0.35	-2.35	809.9	43.2	26	140	140	809.9
	MPT30_L001	16	7	-66.3114	110.53	-11.7734	596.188	596.188	-9.25	4.4	478.2	0.55	-2.05	788	42	26.1	136.1	136.1	788
	MPT3100_L001	16	7	-66.3118	110.532	7.38281	673.057	673.057	-9.25	4.4	478.2	0.55	-2.05	788	42	26.1	136.1	136.1	788
	MPT3102_L001	16	7	-66.3118	110.532	7.38281	674.136	674.136	-9.25	4.4	478.2	0.55	-2.05	788	42	26.1	136.1	136.1	788
	MPT32_L001	16	7	-66.3114	110.53	-11.7734	597.643	597.643	-9.25	4.4	478.2	0.55	-2.05	788	42	26.1	136.1	136.1	788
	MPT3200_L001	16	7	-66.3127	110.534	34.1953	803.041	803.041	-9.45	4.5	474.3	0.35	-2.35	809.9	43.2	26	140	140	809.9
	MPT3202_L001	16	7	-66.3127	110.534	34.1953	805.311	805.311	-9.45	4.5	474.3	0.35	-2.35	809.9	43.2	26	140	140	809.9
	OWT10_S27	16	7	-68.6001	77.9522	37.5156	6598.17	6598.17	-9.85	4.4	613.2	1.65	-0.75	222	8.3	27.5	38	39.3	319
	OWT1100_S4	16	7	-68.5997	77.9544	35.1406	6629.92	6629.92	-9.85	4.4	613.2	1.65	-0.75	222	8.3	27.5	38	39.3	319
	OWT1102_S40	16	7	-68.5997	77.9544	35.1406	6630.52	6630.52	-9.85	4.4	613.2	1.65	-0.75	222	8.3	27.5	38	39.3	319
	OWT12_S63	16	7	-68.6001	77.9523	37.5156	6598.67	6598.67	-9.85	4.4	613.2	1.65	-0.75	222	8.3	27.5	38	39.3	319
	OWT1200_S76	16	7	-68.5993	77.9566	34.5547	6661.9	6661.9	-9.85	4.4	613.2	1.65	-0.75	222	8.3	27.5	38	39.3	319
	OWT1202_S17	16	7	-68.5993	77.9566	34.5547	6662.71	6662.71	-9.85	4.4	613.2	1.65	-0.75	222	8.3	27.5	38	39.3	319
	OWT20_S39	16	7	-68.6001	77.9522	37.5156	6596.37	6596.37	-9.85	4.4	613.2	1.65	-0.75	222	8.3	27.5	38	39.3	319
	OWT2100_S16	16	7	-68.5997	77.9544	35.1406	6627.93	6627.93	-9.85	4.4	613.2	1.65	-0.75	222	8.3	27.5	38	39.3	319
	OWT2102_S52	16	7	-68.5997	77.9545	35.1406	6628.51	6628.51	-9.85	4.4	613.2	1.65	-0.75	222	8.3	27.5	38	39.3	319
	OWT22_S75	16	7	-68.6001	77.9523	37.5156	6596.85	6596.85	-9.85	4.4	613.2	1.65	-0.75	222	8.3	27.5	38	39.3	319
	OWT2200_S88	16	7	-68.5993	77.9566	34.5547	6660.1	6660.1	-9.85	4.4	613.2	1.65	-0.75	222	8.3	27.5	38	39.3	319
	OWT2202_S29	16	7	-68.5993	77.9567	34.5547	6660.84	6660.84	-9.85	4.4	613.2	1.65	-0.75	222	8.3	27.5	38	39.3	319
	OWT30_S51	16	7	-68.6001	77.9523	37.5156	6594.41	6594.41	-9.85	4.4	613.2	1.65	-0.75	222	8.3	27.5	38	39.3	319
	OWT3100_S28	16	7	-68.5997	77.9544	35.1406	6625.91	6625.91	-9.85	4.4	613.2	1.65	-0.75	222	8.3	27.5	38	39.3	319
	OWT3102_S64	16	7	-68.5997	77.9545	35.1406	6626.65	6626.65	-9.85	4.4	613.2	1.65	-0.75	222	8.3	27.5	38	39.3	319
	OWT32_S87	16	7	-68.6001	77.9523	37.5156	6594.92	6594.92	-9.85	4.4	613.2	1.65	-0.75	222	8.3	27.5	38	39.3	319
	OWT3200_S5	16	7	-68.5993	77.9566	35.7422	6658.2	6658.2	-9.85	4.4	613.2	1.65	-0.75	222	8.3	27.5	38	39.3	319
	OWT3202_S41	16	7	-68.5993	77.9567	34.5547	6658.88	6658.88	-9.85	4.4	613.2	1.65	-0.75	222	8.3	27.5	38	39.3	319
	RLT10_S53	16	7	-68.4938	78.1093	30.2266	14740.4	14740.4	-10.65	4.8	622.8	1.15	-1.45	274.7	10.3	26.9	47.3	48.5	274.7
	RLT1100_S30	16	7	-68.4932	78.111	30.2266	14671	14671	-10.65	4.8	622.8	1.15	-1.45	274.7	10.3	26.9	47.3	48.5	274.7
	RLT1102_S66	16	7	-68.4932	78.111	30.2266	14669.3	14669.3	-10.65	4.8	622.8	1.15	-1.45	274.7	10.3	26.9	47.3	48.5	274.7
	RLT12_S89	16	7	-68.4938	78.1093	30.2266	14738.9	14738.9	-10.65	4.8	622.8	1.15	-1.45	274.7	10.3	26.9	47.3	48.5	274.7
	RLT1200_S7	16	7	-68.4927	78.113	32.9609	14587.6	14587.6	-10.65	4.8	622.8	1.15	-1.45	274.7	10.3	26.9	47.3	48.5	274.7
	RLT1202_S43	16	7	-68.4927	78.1131	32.9609	14586	14586	-10.65	4.8	622.8	1.15	-1.45	274.7	10.3	26.9	47.3	48.5	274.7
	RLT20_S65	16	7	-68.4938	78.1093	30.2266	14738.9	14738.9	-10.65	4.8	622.8	1.15	-1.45	274.7	10.3	26.9	47.3	48.5	274.7
	RLT2100_S42	16	7	-68.4932	78.111	30.2266	14670	14670	-10.65	4.8	622.8	1.15	-1.45	274.7	10.3	26.9	47.3	48.5	274.7
	RLT2102_S78	16	7	-68.4932	78.111	30.2266	14668.3	14668.3	-10.65	4.8	622.8	1.15	-1.45	274.7	10.3	26.9	47.3	48.5	274.7
	RLT22_S6	16	7	-68.4938	78.1093	30.2266	14737.4	14737.4	-10.65	4.8	622.8	1.15	-1.45	274.7	10.3	26.9	47.3	48.5	274.7
	RLT2200_S19	16	7	-68.4927	78.1131	32.9609	14586.4	14586.4	-10.65	4.8	622.8	1.15	-1.45	274.7	10.3	26.9	47.3	48.5	274.7
	RLT2202_S55	16	7	-68.4927	78.1131	32.9609	14584.6	14584.6	-10.65	4.8	622.8	1.15	-1.45	274.7	10.3	26.9	47.3	48.5	274.7
	RLT30_S77	16	7	-68.4938	78.1093	30.2266	14737	14737	-10.65	4.8	622.8	1.15	-1.45	274.7	10.3	26.9	47.3	48.5	274.7
	RLT3100_S54	16	7	-68.4932	78.1111	30.2266	14667.7	14667.7	-10.65	4.8	622.8	1.15	-1.45	274.7	10.3	26.9	47.3	48.5	274.7
	RLT3102_S90	16	7	-68.4932	78.1111	30.2266	14666.1	14666.1	-10.65	4.8	622.8	1.15	-1.45	274.7	10.3	26.9	47.3	48.5	274.7
	RLT32_S18	16	7	-68.4938	78.1094	30.2266	14735.6	14735.6	-10.65	4.8	622.8	1.15	-1.45	274.7	10.3	26.9	47.3	48.5	274.7
	RLT3202_S67	16	7	-68.4927	78.1131	32.9609	14583.8	14583.8	-10.65	4.8	622.8	1.15	-1.45	274.7	10.3	26.9	47.3	48.5	274.7
	RRT10_L001	16	7	-66.3677	110.585	10.625	186.743	186.743	-9.95	5	510.8	0.65	-2.35	749.9	40.7	25.3	132.3	132.3	749.9
	RRT1100_L001	16	7	-66.3686	110.586	19.1484	205.871	205.871	-9.95	5	510.8	0.65	-2.35	749.9	40.7	25.3	132.3	132.3	749.9
	RRT1102_L001	16	7	-66.3686	110.586	19.1484	206.885	206.885	-9.95	5	510.8	0.65	-2.35	749.9	40.7	25.3	132.3	132.3	749.9
	RRT12_L001	16	7	-66.3678	110.585	10.625	186.955	186.955	-9.95	5	510.8	0.65	-2.35	749.9	40.7	25.3	132.3	132.3	749.9
	RRT1200_L001	16	7	-66.3695	110.586	28.2109	242.61	242.61	-9.95	5	510.8	0.65	-2.35	749.9	40.7	25.3	132.3	132.3	749.9
	RRT1202_L001	16	7	-66.3695	110.586	28.2109	243.369	243.369	-9.95	5	510.8	0.65	-2.35	749.9	40.7	25.3	132.3	132.3	749.9
	RRT20_L001	16	7	-66.3677	110.585	10.625	188.32	188.32	-9.95	5	510.8	0.65	-2.35	749.9	40.7	25.3	132.3	132.3	749.9
	RRT2100_L001	16	7	-66.3686	110.586	19.1484	207.588	207.588	-9.95	5	510.8	0.65	-2.35	749.9	40.7	25.3	132.3	132.3	749.9
	RRT2102_L001	16	7	-66.3686	110.586	19.1484	208.549	208.549	-9.95	5	510.8	0.65	-2.35	749.9	40.7	25.3	132.3	132.3	749.9
	RRT2200_L001	16	7	-66.3695	110.586	28.2109	244.904	244.904	-9.95	5	510.8	0.65	-2.35	749.9	40.7	25.3	132.3	132.3	749.9
	RRT2202_L001	16	7	-66.3695	110.586	28.2109	245.54	245.54	-9.95	5	510.8	0.65	-2.35	749.9	40.7	25.3	132.3	132.3	749.9
	RRT3100_L001	16	7	-66.3686	110.586	19.1484	209.295	209.295	-9.95	5	510.8	0.65	-2.35	749.9	40.7	25.3	132.3	132.3	749.9
	RRT3102_L001	16	7	-66.3686	110.586	19.1484	210.602	210.602	-9.95	5	510.8	0.65	-2.35	749.9	40.7	25.3	132.3	132.3	749.9
	RRT3200_L001	16	7	-66.3694	110.586	28.2109	246.655	246.655	-9.95	5	510.8	0.65	-2.35	749.9	40.7	25.3	132.3	132.3	749.9
	RRT3202_L001	16	7	-66.3695	110.586	28.2109	247.25	247.25	-9.95	5	510.8	0.65	-2.35	749.9	40.7	25.3	132.3	132.3	749.9
	SRR16979878	16	7	-66.4114	110.658	23.1953	296.938	296.938	-10.55	5.5	545.6	0.75	-2.35	669.6	36.8	25.1	119.2	119.2	669.6
	SRR16979879	16	7	-66.4108	110.657	13.8906	198.773	198.773	-10.45	5.5	544.9	0.85	-2.35	682.5	37.5	25.1	121.4	121.4	682.5
	SRR16979880	16	7	-66.4102	110.655	11.5469	100.226	100.226	-10.45	5.5	544.9	0.85	-2.35	682.5	37.5	25.1	121.4	121.4	682.5
	SRR16979881	16	7	-66.4108	110.657	13.8906	197.316	197.316	-10.45	5.5	544.9	0.85	-2.35	682.5	37.5	25.1	121.4	121.4	682.5
	SRR16979882	16	7	-66.4102	110.655	11.5469	99.2259	99.2259	-10.45	5.5	544.9	0.85	-2.35	682.5	37.5	25.1	121.4	121.4	682.5
	SRR16979883	16	7	-66.2823	110.526	16	450.13	450.13	-9.25	4.2	458.9	0.15	-2.35	907	47.5	26.5	154.9	154.9	907
	SRR16979884	16	7	-66.2823	110.526	16	451.332	451.332	-9.25	4.2	458.9	0.15	-2.35	907	47.5	26.5	154.9	154.9	907
	SRR16979885	16	7	-66.2822	110.526	16	448.961	448.961	-9.25	4.2	458.9	0.15	-2.35	907	47.5	26.5	154.9	154.9	907
	SRR16979886	16	7	-66.2822	110.527	16	447.684	447.684	-9.25	4.2	458.9	0.15	-2.35	907	47.5	26.5	154.9	154.9	907
	SRR16979887	16	7	-66.2822	110.527	16	449.204	449.204	-9.25	4.2	458.9	0.15	-2.35	907	47.5	26.5	154.9	154.9	907
	TRT10_S38_L001	16	7	-68.5409	78.076	40.6172	12323.2	12323.2	-10.65	4.8	620.9	1.15	-1.45	251.8	9.5	27.2	43.4	44.6	251.8
	TRT1100_S30_L001	16	7	-68.5415	78.0744	43.3047	12253.4	12253.4	-10.55	4.7	621.8	1.25	-1.45	249.9	9.4	27.2	43	44.3	249.9
	TRT1102_S16_L001	16	7	-68.5416	78.0744	43.3047	12252	12252	-10.55	4.7	621.8	1.25	-1.45	249.9	9.4	27.2	43	44.3	249.9
	TRT12_S29_L001	16	7	-68.5409	78.0759	40.6172	12321.8	12321.8	-10.65	4.8	620.9	1.15	-1.45	251.8	9.5	27.2	43.4	44.6	251.8
	TRT1200_S45_L001	16	7	-68.5422	78.0728	48.1797	12184.6	12184.6	-10.65	4.8	619.5	1.15	-1.55	250.2	9.5	27.2	43.1	44.4	250.2
	TRT1202_S24_L001	16	7	-68.5422	78.0728	48.1797	12183.3	12183.3	-10.65	4.8	619.5	1.15	-1.55	250.2	9.5	27.2	43.1	44.4	250.2
	TRT20_S53_L001	16	7	-68.5409	78.076	40.6172	12322.2	12322.2	-10.65	4.8	620.9	1.15	-1.45	251.8	9.5	27.2	43.4	44.6	251.8
	TRT2100_S60_L001	16	7	-68.5416	78.0745	43.3047	12251.3	12251.3	-10.55	4.7	621.8	1.25	-1.45	249.9	9.4	27.2	43	44.3	249.9
	TRT2102_S73_L001	16	7	-68.5416	78.0744	43.3047	12249.9	12249.9	-10.55	4.7	621.8	1.25	-1.45	249.9	9.4	27.2	43	44.3	249.9
	TRT22_S4_L001	16	7	-68.5409	78.076	40.6172	12320.8	12320.8	-10.65	4.8	620.9	1.15	-1.45	251.8	9.5	27.2	43.4	44.6	251.8
	TRT2200_S15_L001	16	7	-68.5429	78.0713	49.7188	12116	12116	-10.65	4.8	619.5	1.15	-1.55	250.2	9.5	27.2	43.1	44.4	250.2
	TRT2202_S51_L001	16	7	-68.5422	78.0728	48.1797	12182.5	12182.5	-10.65	4.8	619.5	1.15	-1.55	250.2	9.5	27.2	43.1	44.4	250.2
	TRT30_S56_L001	16	7	-68.5409	78.0761	40.6172	12321	12321	-10.65	4.8	620.9	1.15	-1.45	251.8	9.5	27.2	43.4	44.6	251.8
	TRT3100_S44_L001	16	7	-68.5416	78.0745	43.3047	12250	12250	-10.55	4.7	621.8	1.25	-1.45	249.9	9.4	27.2	43	44.3	249.9
	TRT3102_S92_L001	16	7	-68.5416	78.0745	43.3047	12248.6	12248.6	-10.55	4.7	621.8	1.25	-1.45	249.9	9.4	27.2	43	44.3	249.9
	TRT3200_S72_L001	16	7	-68.5422	78.0729	48.1797	12181.3	12181.3	-10.65	4.8	619.5	1.15	-1.55	250.2	9.5	27.2	43.1	44.4	250.2
	TRT3202_S35_L001	16	7	-68.5423	78.0729	48.1797	12180	12180	-10.65	4.8	619.5	1.15	-1.55	250.2	9.5	27.2	43.1	44.4	250.2
