# Supplementary material for: Biogeographic survey of soil bacterial communities across Antarctica
Source: Microbiome. 2024 Jan 12;12:9. doi: 10.1186/s40168-023-01719-3 (PMC10785390; doi:10.1186/s40168-023-01719-3)
Supplement: Supplementary file 3 — Additional file 2: Table S1. Specifics for all analysed datasets. The total number of samples was 1164, whereas the number of samples passing all the quality steps was 988. *ACBRs from 1 to 16 correspond to those described from Terauds and Lee (2016), "AUI" stands for “ACBR unclassified islands” and represents islands associated with the Antarctic mainland not included in the ACBR classification, and sub- and peri-Antarctic islands. **years correspond to Austral summers except from when specified otherwise. ***number of samples after a cutoff of 5000 reads per sample was applied. Table S2. Sample specifics. BIO1: mean annual air temperature, °C; BIO2: mean diurnal air temperature range, °C; BIO4: temperature seasonality, °C/100; BIO5: mean daily maximum air temperature of the warmest month, °C; BIO10: mean daily mean air temperatures of the warmest quarter, °C; BIO12: annual precipitation, kg m-2; BIO14: precipitation in the driest month, kg m-2; BIO15: precipitation seasonality, %; BIO17: mean monthly precipitation in the driest quarter, kg m-2; BIO18: mean monthly precipitation in the warmest quarter, kg m-2; SWE: snow water equivalent, kg m-2; Distance to coast: km; Distance to ocean: km; Elevation: m. ACBRs from 1 to 16 correspond to those described from Terauds and Lee (2016). ACBR 1: North-east Antarctic Peninsula; ACBR 3: North-west Antarctic Peninsula; ACBR 4: Central South Antarctic Peninsula; ACBR 6: Dronning Maud Land; ACBR 7: East Antarctica; ACBR 8: North Victoria Land; ACBR 9: South Victoria Land; ACBR 10: Transantarctic Mountains; ACBR 12: Marie Byrd Land; ACBR 16: Prince Charles Mountains. AUI: ACBR unclassified islands. Table S3. Paramenters used in the dada2 function filterAndTrim() in each dataset. All the other options were set to default except for truncQ which was set to 0. Table S4. Number of reads at each step of the 16S rRNA gene processing pipeline for all datasets. *counts reported as read pairs. Table S5. Taxonomic relative abundance at p [file 40168_2023_1719_MOESM2_ESM.zip › 40168_2023_1719_MOESM2_ESM/Table_S4.xlsx]

## Sheet: Table S4A
	Table S4A. Number of reads at each step of the 16S rRNA gene processing pipeline for Dataset 1 (Table S1). *counts reported as read pairs.
	Samples	Raw reads*	Adapter trimmed reads*	Quality trimmed reads*	Denoised forward reads	Denoised reverse reads	Merged reads	Non-chimeric reads
	AV1_1	3230	3189	3084	3034	2987	2936	2936
	AV1_2	26371	26360	26046	25984	25440	25089	24966
	AV1_4	45483	45469	44204	43737	42759	40395	40137
	AV1_5	44600	44582	43643	43334	42412	38527	38162
	AV1_6	19831	19787	19472	18636	18836	17902	17880
	AV1_7	19485	19431	19354	19328	18905	18316	18316
	AV1_8	42512	42500	41632	41292	40522	38230	38226
	AV2_1	44559	44518	43878	43478	42706	41535	41532
	AV2_2	50684	50672	49918	49607	48526	47631	47600
	AV2_4	36111	36106	35482	35327	34607	32746	32474
	AV2_5	1759	1684	1630	1598	1563	1546	1546
	AV2_7	9265	9213	8941	8803	8603	8382	8255
	AV2_8	30648	30638	29985	29716	29148	28534	28491
	AV3_1	34853	34845	34263	34025	33298	31399	31389
	AV3_2	39970	39951	39096	38594	37957	35882	35727
	AV3_3	6151	6136	5977	5934	5803	5544	5544
	AV3_4	33143	33135	32376	32021	31411	29854	29800
	AV3_5	48381	48374	47239	46790	45889	42954	42653
	AV3_6	29428	29292	28742	28389	27948	26453	26290
	AV3_8	1739	1731	1679	1645	1612	1574	1574
	BP1_1	48166	48154	47044	46591	45596	42792	42780
	BP1_2	36626	36596	35761	35373	34734	32544	32375
	BP1_3	30536	30531	30142	29968	29195	27235	26890
	BP1_4	37766	37762	37149	36730	35874	34218	34038
	BP1_5	38055	38043	37040	36347	35563	33306	32956
	BP1_6	32522	32517	32153	31918	31167	30050	29866
	BP1_7	23982	23927	23414	23172	22694	21761	21737
	BP1_8	37159	37138	36136	35713	34946	33532	33519
	BP2_1	36683	36676	36056	35826	35001	33929	33842
	BP2_2	25256	25183	24912	24794	24257	23204	23176
	BP2_3	36195	36145	35422	34969	34394	32832	32746
	BP2_4	1734	1727	1690	1662	1602	1570	1570
	BP2_5A	45796	45784	44603	43796	42930	39391	39381
	BP2_5B	34038	33979	33661	33306	32493	30575	30525
	BP2_7	28364	28359	27967	27821	27177	26556	26459
	BP2_8	51135	51118	50104	49491	48420	46341	46220
	BP3_1	46176	46155	45365	44887	44014	39728	39440
	BP3_2	33872	33757	33235	32979	32286	30163	30097
	BP3_4	34520	34508	33789	33439	32684	31284	31206
	BP3_5	19403	19312	19039	18870	18486	18224	18224
	BP3_6	32235	32216	31534	31236	30576	29215	29207
	BP3_7	26362	26359	26004	25731	25235	23753	23749
	BP3_8	36815	36806	36222	35845	34787	32818	32749
	HV1_1	4846	4609	4522	4484	4346	3877	3877
	HV1_2	57708	57692	55957	54959	54122	50439	49989
	HV1_3	37200	37192	36606	36145	35430	34293	33637
	HV1_4	57300	57288	55574	54638	53557	50680	49873
	HV1_5	50216	50194	49353	48725	47657	45290	45168
	HV1_6	51368	51357	50590	50080	49047	47364	47120
	HV1_7	65497	65478	64306	63525	62397	59175	58291
	HV1_8	39681	39651	38332	37757	36768	35060	35031
	HV2_5	37313	37304	36757	36574	35764	34846	34806
	HV2_6	43816	43803	42845	42222	41311	36464	36399
	HV2_7	42207	42194	41609	41300	40369	39878	39730
	HV2_8	2732	2708	2623	2580	2527	2480	2480
	HV3_1	40850	40842	39901	39569	38706	37032	36856
	HV3_10	79211	79194	78136	77324	75365	72058	71058
	HV3_2	36873	36865	36219	35842	35146	34115	33991
	HV3_3	29490	29418	29051	28864	28234	26652	26556
	HV3_4	43030	43020	42292	41775	41103	38868	38752
	HV3_5	36236	36225	35465	35233	34517	33085	32939
	HV3_6	39298	39262	38552	38205	37404	35918	35774
	HV3_7	35533	35514	35087	34734	33920	32508	32010
	HV3_8	45802	45775	44333	43924	42536	34308	34308
	HV3_9	65181	65155	63815	62922	61423	56801	56648
	MF1_1	40897	40886	39895	39599	38684	36777	36598
	MF1_2	15712	15689	15385	15223	14918	14529	14389
	MF1_3	23592	23489	23277	23164	22613	22323	22322
	MF1_4	3690	3680	3601	3564	3480	3444	3444
	MF1_5	2405	2233	2056	2002	1964	1886	1886
	MF1_6	42882	42867	41551	40854	40149	38015	37886
	MF2_1	56700	56671	55575	55018	53732	51443	51336
	MF2_2	36743	36732	35445	34702	34039	31106	30931
	MF2_3	32360	32348	31465	30821	30100	26720	26624
	MF2_4	51425	51412	50219	49033	48082	42098	41861
	MF3_1	49093	49085	48266	47292	46152	41116	40960
	MF3_2	44790	44783	43919	43044	42079	38276	38157
	MFx1	12790	12789	12756	12015	11865	9916	9915
	MFx2	56996	56962	55696	54553	53336	46515	46461
	MFx3	60856	60840	59307	57564	56090	49138	48901
	MSP1_1	53997	53980	53193	52373	51209	46675	46425
	MSP1_2	47620	47608	46954	46318	45061	41140	40758
	MSP1_3	41406	41348	40875	39964	39034	33383	33305
	MSP1_4	62788	62778	61366	59774	58668	49628	49501
	MSP10X	52698	52692	51896	50522	49080	42495	42175
	MSP11X	36258	35955	35590	34539	33536	28870	28790
	MSP13X	36968	36946	36655	35710	34851	31267	31208
	MSP2_1	51550	51517	50339	49208	48244	43135	43011
	MSP2_2	44976	44947	44195	43547	42559	39909	39773
	MSP2_3	64532	64498	63220	61610	60128	52806	52746
	MSP3_1	45092	45070	44449	43546	42391	37756	37705
	MSP3_2	55098	54936	53875	52622	51174	44036	43933
	MSP3_3	59195	59176	57598	56110	54807	46382	46359
	MSP3_4	56979	56933	55927	54422	53268	45674	45602
	MSP4_1	23582	23166	23046	22499	21746	18943	18913
	MSP4_2A	46663	46649	45777	44039	43238	36523	36323
	MSP4_2B	53860	53843	52502	51079	49834	44224	43829
	MSP4_2C	56114	56081	55089	54076	52691	45193	44954
	MSP4_4	56645	56630	55367	53429	51971	44431	44245
	MSPX1	58263	58247	57059	56151	54841	51397	50770
	MSPX2	54380	54370	53525	51651	50648	43321	42775
	MSPX3	41324	41304	40770	40004	38949	34987	34803
	MSPX4	46269	46258	45456	44144	43147	37954	37877
	MSPX5	56011	55991	54185	52537	51630	44663	44535
	MSPX6	43413	43396	42829	42645	41540	39819	39508
	NP1_1	21486	21468	21091	20589	20077	17717	17666
	NP1_2	46190	46183	45406	44356	43509	39090	38781
	NP1_3	51856	51840	50902	49661	48809	43034	42867
	NP2_1	37655	37635	36921	36032	35464	31752	31636
	NP2_2	40936	40931	39966	38860	38375	33260	33152
	NP2_3	46576	46565	45479	44530	43441	38843	38491
	NP2_4	28472	28467	28182	27590	26869	23875	23798
	NP3_1	47426	47404	46312	45217	44191	39060	38981
	NP3_2	44233	44162	43757	43295	42207	39564	38737
	NP3_3	32081	32072	31701	30761	30236	26685	26576
	NP3_4	47541	47536	46797	45367	44156	38368	38094
	NP4_1	45355	45346	44823	44333	43226	40485	40378
	NP4_3	30827	30813	30301	30099	29401	27720	27690
	NP4_5	32746	32728	31999	31513	30718	27771	27668
	NP4_6	40076	40065	39413	38680	37641	33795	33692
	PCR_B1	1881	1462	515	392	389	332	332
	PCR_B3	1166	1130	1100	1083	1048	983	983
	PCR_B4	1194	836	756	708	698	689	689
	RM1_8	5790	5752	5608	5516	5360	5247	5247
	RM3_2	1324	1321	1284	1275	1234	1228	1228
	SGB1	166	124	110	100	91	91	91
	SGB2	45	14	2	1	1	0	0
	SGB3	352	244	220	207	208	207	207
	SGB4	177	150	46	42	41	41	41
	SGB5	2695	2684	2610	2570	2483	2441	2441
	TGV1_1	39950	39931	39123	38353	37862	35587	35273
	TGV1_2	34003	33987	33561	33284	32437	31461	30943
	TGV1_3	27267	27251	26656	26171	25738	24413	24212
	TGV1_4	39068	39045	38382	37984	37226	36012	35654
	TGV1_5	43537	43522	42785	42179	41370	39008	38862
	TGV1_6	45079	45062	44300	43772	42742	40104	39996
	TGV1_7	40002	39991	39231	38419	37667	34122	31685
	TGV1_8	51048	51039	49976	49004	47569	42950	42630
	TGV2_1	46594	46579	45924	45065	44226	39843	39490
	TGV2_2	35986	35953	35580	35323	34466	33566	33314
	TGV2_3	49850	49838	48651	47795	46727	43326	43005
	TGV2_4	24496	24482	24125	24022	23432	23229	23217
	TGV2_5	88717	88676	86766	85399	83884	79419	77485
	TGV2_6	57696	57685	56323	55083	54487	49819	49127
	TGV2_7	25659	25654	25355	24991	24519	22997	22943
	TGV2_8	35689	35658	35004	34681	33722	32557	32478
	TGV2_extra	56149	56115	55128	54195	52770	49682	49555
	TGV3_1	1469	1322	1251	1212	1183	1172	1172
	TGV3_2	4535	4481	4369	4284	4208	4138	4138
	TGV3_3	56383	56369	55509	54674	53676	50742	49978
	TGV3_4	54281	54267	53304	52750	51891	49661	49126
	TGV3_5	48845	48823	48184	47674	46696	42117	42100
	TGV3_6	49258	49243	47802	46851	46329	43581	42997
	TGV3_7	48690	48635	47983	47342	46397	43279	43007
	TGV3_8	21723	21721	21566	21257	20776	19424	19408
	TGV3_9	33401	33369	33010	32290	31207	28086	27957
	TN1_2	59646	59627	58317	57314	56317	50976	49805
	TN1_3	44288	44274	43666	43202	42144	40246	40213
	TN1_5	43627	43613	42805	42351	41566	38767	38496
	TN1_6	18182	18166	17902	17820	17405	17263	17242
	TN1_7	29715	29388	28760	28565	28013	27609	27609
	TN1_8	42420	42408	41371	41033	40176	38356	38356
	TN1_9	29135	29120	28702	28465	27748	26622	26604
	TN1_9Bonus	48342	48072	47407	46457	45087	42039	41985
	TN2_1	50558	50546	49779	49294	48035	45734	45661
	TN2_2	52559	52544	50868	49906	48689	45402	45234
	TN2_3	10128	10111	9924	9822	9576	9364	9250
	TN2_4	36446	36436	35612	35073	34419	33372	33247
	TN2_5	65780	65762	64355	63530	62109	59493	58236
	TN2_6	40923	40914	39656	38916	38217	35365	35265
	TN2_7	39871	39295	38521	37816	36853	32753	30919
	TN2_8	35329	35325	34833	34292	33476	31488	31426
	TN3_1	60222	59974	58814	58164	56822	54089	53363
	TN3_2	32705	32700	32384	31902	31172	28671	28187
	TN3_5	38096	37953	37214	36587	35874	33824	33799

## Sheet: Table S4B
	Table S4B. Number of reads at each step of the 16S rRNA gene processing pipeline for Dataset 2 (Table S1). *counts reported as read pairs.
	Samples	Raw reads*	Adapter trimmed reads*	Quality trimmed reads*	Denoised forward reads	Denoised reverse reads	Merged reads	Non-chimeric reads
	2A1	53069	53050	41550	40611	40335	32162	24322
	A10	57466	57455	46036	44876	44630	36592	22286
	A11	55691	55687	45035	43610	43548	34503	22424
	A12	97860	97858	80025	78919	78645	71740	29808
	A1	61897	61896	48437	47380	47129	41367	19311
	A2	43844	43841	34821	33743	33911	28492	17904
	A3	75006	75001	59497	57266	57379	44351	28910
	A4	49045	49043	39092	37753	37571	28332	19138
	A5	47048	47047	38526	37780	37305	33575	17872
	A6	52315	52313	40408	40057	39711	35392	16176
	A7	48939	48930	37792	37347	37192	34041	19559
	A8	32405	32397	25666	25077	24901	20752	16106
	A9	55787	55769	43397	42093	41647	33975	24809
	B10	57119	57115	45773	44574	44282	36114	27319
	B11	30918	30916	25037	24262	24076	19131	14532
	B12	93494	93488	76116	74945	74662	67211	36093
	B1	90767	90755	74162	73091	72581	65978	29249
	B2	38038	38036	30586	29816	29701	25342	18395
	B3	71891	71885	57477	55674	55731	44825	27731
	B4	46663	46660	37256	36365	36135	32021	18234
	B5	40699	40698	34380	34084	34031	32641	13095
	B6	56595	56585	44164	43383	43347	39758	22152
	B7	56111	56102	44090	43286	43022	37523	26475
	B8	39631	39621	31092	30532	30265	25790	14928
	B9	48456	48452	36442	35794	35574	28519	19347
	C10	56996	56990	45644	44300	44135	35017	24879
	C11	54663	54656	44532	43770	43294	37252	27044
	C12	83153	83144	65437	64512	63880	56038	26481
	C1	84533	84515	68746	67309	66934	59221	30706
	C2	40521	40521	32957	31756	31929	25964	16079
	C3	71732	71727	56518	54675	54369	42646	27122
	C4	48335	48333	39590	38745	38435	34192	20605
	C5	26312	26311	20321	20069	20009	18872	8007
	C6	42874	42865	33572	33126	32959	29972	20144
	C7	59467	59466	46030	45525	45188	41719	27666
	C8	44007	43999	35271	34215	34041	26970	17959
	C9	57227	57224	43008	42480	42331	38038	23782
	D10	53762	53757	43162	41675	41498	31890	21850
	D11	40387	40383	31972	31216	31030	26862	20444
	D12	76820	76817	61117	60253	59762	53110	30582
	D1	63559	63553	49990	48431	48516	38536	26158
	D2	40026	40020	32589	31306	31105	24320	17123
	D3	68535	68534	54371	53608	52879	49048	24265
	D4	43050	43046	34921	34205	33980	30169	20237
	D5	36887	36884	30400	29791	29612	26934	13998
	D6	10486	10486	8063	7685	7578	5483	4475
	D7	50600	50595	39294	38632	38606	34012	21651
	D8	44428	44413	35609	34631	34211	27964	19464
	D9	46967	46961	35620	34761	34418	26849	17851
	E10	52990	52979	43094	42023	41681	35284	24699
	E11	53061	53058	43973	43309	42912	37300	23441
	E12	101770	101767	81198	79981	79755	68783	29876
	E1	56494	56493	45844	44527	44280	35371	22801
	E2	44175	44170	35861	34505	34309	26354	19483
	E3	65378	65365	51636	50254	50165	43526	27431
	E4	43264	43250	34894	34357	34148	31083	20222
	E5	29976	29974	23705	23291	23056	20959	10221
	E6	56052	56049	44720	43877	43753	37094	24752
	E7	52662	52659	41342	40846	40766	38235	25303
	E8	45150	45145	36036	35237	35166	27650	16961
	E9	37263	37260	27980	27483	27289	24656	13789
	F10	38856	38849	31018	30046	29783	23509	17012
	F11	59913	59904	48579	47531	47150	39813	22815
	F12	99936	99925	81366	80018	79725	70767	35668
	F1	66621	66615	52882	51462	51226	43005	22537
	F2	84417	84415	68323	65474	65519	50494	33013
	F3	163562	163553	129695	127240	127283	110577	57409
	F4	42530	42510	34932	34483	34160	32072	16458
	F5	23607	23603	18364	17960	17950	16520	10686
	F6	27711	27709	21334	20975	20931	19264	9307
	F7	49647	49607	39529	38450	37929	30045	21655
	F8	73728	73701	58507	57107	57121	47311	31325
	F9	36192	36186	27433	26607	26159	19442	14570
	G10	69967	69938	56799	55275	55401	46161	32278
	G11	46745	46733	37850	37205	36899	31781	21860
	G12	187793	187716	152998	149302	148700	131442	62361
	G1	76729	76721	61327	60465	60477	55059	22330
	G2	37546	37543	29988	29170	28960	24287	16317
	G3	90965	90943	71203	69209	69027	56070	36275
	G4	21723	21721	17756	17413	17233	15908	9391
	G5	30289	30287	24175	23950	23790	22652	11861
	G6	59798	59797	46471	45954	45718	42166	24499
	G7	26439	26439	20652	20186	20251	17891	13321
	G8	65852	65814	52592	51347	50967	40155	25815
	G9	50664	50664	39205	38023	37889	30302	19548
	H10	44453	44433	35674	34606	34179	26920	19322
	H11	76040	76037	62325	61538	60980	55774	30782
	H12	75633	75626	60453	58784	58126	48708	32208
	H1	133873	133854	105831	104898	104191	97727	50431
	H2	19957	19947	13559	12221	11058	5403	4801
	H3	71016	71011	56171	54989	54365	43487	28731
	H4	37800	37796	30470	30162	29862	27814	14256
	H5	1376	1368	1075	922	890	744	690
	H6	56629	56622	43560	43096	42495	37635	24655
	H7	46026	46014	36574	35802	35625	30173	21702
	H8	44493	44490	34856	33953	33846	26360	18891
	H9	39706	39704	31048	30015	29693	21782	16584
	Karin-RK1	188830	188770	108767	106795	106329	88394	51487
	Karin-RK3	269816	269677	170758	168662	168051	140767	76372
	Karin-RK4	179167	179153	104708	102145	100647	73567	49616
	Karin-RK5	4	4	1	1	1	0	0
	Karin-RK	242349	242272	145484	143191	142340	118705	65833
	Karin-flarjuven2	109883	109856	67094	65772	64467	47239	34567
	Karin-flarjuven4	18612	18601	10960	10382	9674	5366	5248
	Karin-grune1	102640	102619	58331	56524	55993	33760	26174
	Karin-grune2	62181	62164	33210	32345	31049	18887	16580
	Karin-grune3	118531	118500	68384	66584	65149	48154	36059
	Karin-lorenz1	85828	85806	53562	51868	51618	40956	30560
	Karin-lorenz3	153338	153320	89904	88281	87903	69383	32102
	Karin-rk6	222562	222536	125187	123029	122136	92360	53016
	Karin-schu1	211494	211478	124433	121510	120597	94196	50748
	Karin-schu2	398713	398622	215638	212573	211497	154911	103205
	Karin-schu3	212121	212068	123034	120888	118239	91651	61908
	Karin-slett1	96884	96869	56152	55352	54656	43273	24118
	Karin-slett2	167359	167331	95956	94263	93968	65787	46692
	Karin-slett3	100123	100097	57449	56002	54045	39590	29170
	Karin-valt1	49529	49526	28760	27634	26372	15624	13863
	Karin-valt2	53983	53974	32957	31935	30999	23177	19120
	Karin-valt3	61076	61069	37814	36487	35769	20396	15854
	karin-flarjuven3	47810	47808	28886	27874	27487	18883	14572

## Sheet: Table S4C
	Table S4C. Number of reads at each step of the 16S rRNA gene processing pipeline for Dataset 3 (Table S1). *counts reported as read pairs.
	Samples	Raw reads*	Adapter trimmed reads*	Quality trimmed reads*	Denoised forward reads	Denoised reverse reads	Merged reads	Non-chimeric reads
	T0-1_S137	48494	48456	37699	33844	35223	26376	19654
	T0-2_S138	58796	58714	46544	43505	44458	36978	22801
	T0-3_S72	218935	218120	159305	151511	156310	130566	58517
	T0-4_S140	43133	43048	32486	29985	30688	25193	17226
	T100-1_S145	62207	62133	47165	44372	45260	37313	25680
	T100-2_S146	54561	54433	42763	40246	40850	34649	23529
	T100-3_S73	289831	289224	208371	199462	204444	169909	81902
	T100-4_S148	51445	51356	38464	36106	36809	30189	21103
	T150-1_S149	56789	56574	42255	40163	41030	34406	22823
	T150-2_S150	56213	56082	43285	41232	41815	36223	21847
	T150-3_S151	58462	58334	44863	42647	43244	36756	25362
	T150-4_S152	40203	40086	30072	28288	28950	24654	17499
	T200-1_S153	57493	57361	44160	41275	42410	34543	23122
	T200-2_S154	46938	46871	37101	35136	35891	31354	16798
	T200-3_S74	75298	75148	50635	47281	48340	38937	24644
	T200-4_S156	42531	42485	32495	29792	30460	23243	17787
	T450-1_S157	40314	40263	30226	27985	28484	23028	15555
	T450-2_S158	50839	50788	40039	36789	37761	29370	21622
	T450-3_S159	57223	57138	44554	41516	42805	35099	22471
	T450-4_S160	37395	37340	28809	26023	26962	19590	16120
	T500-1_S161	69227	69179	53400	47608	49630	36224	24947
	T500-2_S75	34624	34587	23514	19893	20558	13862	9987
	T500-3_S163	13141	13133	9502	7761	7967	4870	3698
	T500-3_S80	19451	19424	14301	11921	12229	8193	6751
	T500-4_S76	234505	234250	174198	161005	166002	129412	71955
	T50-1_S141	50790	50733	38895	36280	37264	30535	21304
	T50-2_S142	54658	54592	43324	40339	41446	33718	23598
	T50-3_S143	50221	50163	39208	35526	36957	28627	20841
	T50-4_S144	46293	46248	35891	33296	34213	28068	18905
	T600-1_S165	70947	70885	54260	48721	50269	36827	26964
	T600-2_S77	273801	272935	198211	180787	189895	146034	81297
	T600-3_S167	43721	43654	33685	29702	30402	21933	17212
	T600-4_S168	46633	46589	35594	31595	32828	25797	15059
	T650-1_S169	64131	64064	49940	44355	46193	34179	24689
	T650-2_S78	258946	258727	196994	178106	187406	144918	78445
	T650-3_S171	49495	49435	38723	34727	35710	26607	18483
	T650-4_S172	49220	49171	37507	33257	33629	25083	20071
	T684-1_S173	58934	58850	45241	41154	42406	32892	25068
	T684-2_S79	264245	263973	195714	182607	187959	147768	79380
	T684-3_S175	51560	51486	39822	36633	37804	29658	22037
	T684-4_S176	46280	46224	35142	32329	33316	26062	18965

## Sheet: Table S4D
	Table S4D. Number of reads at each step of the 16S rRNA gene processing pipeline for Dataset 4 (Table S1). *counts reported as read pairs.
	Samples	Raw reads*	Adapter trimmed reads*	Quality trimmed reads*	Denoised forward reads	Denoised reverse reads	Merged reads	Non-chimeric reads
	SRR12095364	56019	55986	52614	50939	49882	42718	24367
	SRR12095365	42465	42431	39705	38208	37040	30617	19767
	SRR12095366	37388	37353	36026	34035	33258	27648	15882
	SRR12095367	116750	116700	112182	107011	105220	89261	53359
	SRR12095368	45605	45596	42516	41122	40157	35471	18869
	SRR12095369	53678	53660	51527	49085	47716	38036	20326
	SRR12095370	30137	30112	28923	27348	26579	21743	12204
	SRR12095371	30940	30918	28716	27409	26793	23252	14118
	SRR12095372	63238	63228	61352	58646	57539	49369	27921
	SRR12095373	52356	52343	50767	48983	48266	43714	22534
	SRR12095374	21977	21961	21115	19697	19275	15308	9353
	SRR12095375	30661	30624	29598	27815	27116	22222	13165
	SRR12095376	103083	103021	99263	95198	93432	82726	45680
	SRR12095377	160012	159966	153464	149725	147020	130608	60054
	SRR12095378	66205	66163	63439	60671	58717	49312	29724
	SRR12095379	120444	120401	115903	111761	109942	94860	46014

## Sheet: Table S4E
	Table S4E. Number of reads at each step of the 16S rRNA gene processing pipeline for Dataset 5 (Table S1). *counts reported as read pairs.
	Samples	Raw reads*	Adapter trimmed reads*	Quality trimmed reads*	Denoised forward reads	Denoised reverse reads	Merged reads	Non-chimeric reads
	ERR2919704	1270175	1270065	1230264	1218529	1220727	1197287	1168845
	ERR2919705	1120423	1120332	1083719	1071379	1073323	1049206	1024420
	ERR2919706	842534	842442	812145	803829	805180	791363	780279
	ERR2919719	693767	693701	660288	651900	653480	640722	634118
	ERR2919720	913993	913878	867385	855572	857902	840408	829404
	ERR2919721	890280	890195	848602	839875	841292	826639	816603

## Sheet: Table S4F
	Table S4F. Number of reads at each step of the 16S rRNA gene processing pipeline for Dataset 6 (Table S1).
	Samples	Raw reads	Quality trimmed reads	Denoised reads	Non-chimeric reads
	BO.17.01	129628	129142	126206	123523
	BO.17.03	104986	104533	103361	100796
	BO.17.13	107023	106538	103913	102708
	BO.17.27	115319	114919	111897	110452
	CR.16.175	88372	88073	84837	84302
	CR.16.191	81914	81669	80663	78598
	CR.16.82	111286	110961	109648	107342
	DR.17.138	57429	57266	54545	53639
	DR.17.74.2	74881	74671	68939	68278
	KER.16.186	66360	66193	60575	60006
	KER.16.187	88819	88514	85124	78589
	MAC.17.02	112038	111693	108800	107666
	MAC.17.03	123430	123042	119850	117800
	MAC.17.04	137041	136463	133384	131347
	MAC.17.05	66220	65984	64033	63410
	MAC.17.06	115627	115274	113676	111785
	MAC.17.07	117327	116876	114593	111008
	MAC.17.08	116445	115859	113668	112398
	MAC.17.09.a	90860	90577	88025	86823
	MAC.17.09.b	104109	103850	100610	99935
	MAC.17.09.c	82653	82342	79643	78680
	MAC.17.20.b	117365	117018	114142	112748
	MAR.16.132	70811	70621	65992	65008
	PET.17.01	138314	137402	134596	131047
	SC.17.01	82063	81773	79966	79178
	SC.17.02	75750	75493	73583	73158
	SC.17.03	85461	85217	83282	83069
	SC.17.04	61549	61368	59906	59829
	SC.17.05	107458	106684	104221	103014
	SC.17.06	90257	89557	87621	86818
	SG.17.103	79162	79013	73892	72768
	SG.17.111	75438	75233	68991	66105
	SG.17.91	89660	89409	85629	83920
	SG.17.95	66506	66359	61969	60786
	SG.17.99	73251	73025	69357	68099

## Sheet: Table S4G
	Table S4G. Number of reads at each step of the 16S rRNA gene processing pipeline for Dataset 7 (Table S1).
	Samples	Raw reads	Quality trimmed reads	Denoised reads	Non-chimeric reads
	SRR16996395	35496	35177	31548	26716
	SRR16996396	41117	40698	36600	33077
	SRR16996397	58097	57530	52318	47033
	SRR16996398	26565	26289	23112	20697
	SRR16996399	62537	61922	56404	49438
	SRR16996400	18277	18097	15447	13825
	SRR16996401	66208	65557	59728	50772
	SRR16996402	38390	38047	34184	29656
	SRR16996403	18843	18668	16263	14341
	SRR16996404	194131	193411	189658	123494
	SRR16996405	89954	89592	87002	61194
	SRR16996406	175616	174844	170933	101979
	SRR16996407	100438	100069	97087	82927
	SRR16996408	104508	104119	101328	74128
	SRR16996409	83987	83270	76640	68607
	SRR16996410	83605	83295	80836	57389
	SRR16996411	132831	132369	130090	97103
	SRR16996412	44583	44404	43218	37798
	SRR16996413	66518	66289	64547	58253
	SRR16996414	28646	28538	27126	23356
	SRR16996415	107147	106785	104371	91462
	SRR16996416	78103	77829	76583	58320
	SRR16996417	71397	71088	69930	53541
	SRR16996418	85916	85621	84286	64600
	SRR16996419	107029	106581	104935	76361
	SRR16996420	15319	15164	12906	12111
	SRR16996421	98047	97712	96312	64288
	SRR16996422	91957	91650	90386	72430
	SRR16996423	91824	91537	90167	78932
	SRR16996424	53185	53010	51937	40487
	SRR16996425	40187	39998	39176	31408
	SRR16996426	59995	59739	58677	39073
	SRR16996427	16506	16416	15918	12452
	SRR16996428	149172	148760	147288	104505
	SRR16996429	140337	139862	138451	111842
	SRR16996430	48835	48420	43422	38260
	SRR16996431	62236	61631	56072	50164
	SRR16996432	29135	28870	25259	22909
	SRR16996433	62422	61930	56423	48673
	SRR16996434	35200	34815	30592	27425
	SRR16996435	40356	40032	35769	32230
	SRR16996436	35339	34996	30914	27748
	SRR16996437	74741	74005	67829	59179
	SRR16996438	20122	19929	17228	15541
	SRR16996439	31396	31075	27377	25156
	SRR17050018	49838	49101	45491	35290
	SRR17050019	73385	72395	66673	56928
	SRR17050020	75737	74799	69753	57068
	SRR17050021	63796	62795	59320	45299
	SRR17050022	71709	70879	66718	49728
	SRR17050023	118080	116459	111692	87407
	SRR17050024	52123	51495	48072	38099
	SRR17050025	81033	79776	75697	57411

## Sheet: Table S4H
	Table S4H. Number of reads at each step of the 16S rRNA gene processing pipeline for Dataset 8 (Table S1). *counts reported as read pairs.
	Samples	Raw reads*	Adapter trimmed reads*	Quality trimmed reads*	Denoised forward reads	Denoised reverse reads	Merged reads	Non-chimeric reads
	ERR2660616	215877	215827	192433	189758	190282	180703	89619
	ERR2660617	48867	48855	43616	42446	42430	39310	18767
	ERR2660618	47085	47079	41835	41085	40888	37603	20029
	ERR2660619	108815	108807	97109	94903	95252	87706	49776
	ERR2660620	40319	40314	36054	34748	35140	31083	18420
	ERR2660621	33238	33232	29791	28821	28997	25509	17096
	ERR2660622	34147	34145	30666	30114	30205	28810	11785
	ERR2660624	23247	23220	20484	20259	20000	19330	10833
	ERR2660625	425566	425488	377953	373533	373543	352987	150704
	ERR2660627	186092	186010	163539	161706	161329	153846	75527
	ERR2660628	37028	37020	33005	32505	32500	30884	16689
	ERR2660629	37613	37569	33837	33130	33360	31669	16944
	ERR2660630	36984	36907	32418	31921	31712	30724	18056
	ERR2660631	57972	57934	51546	49865	49215	43362	29556
	ERR2660632	35231	35215	31427	29856	29429	25369	13953
	ERR2660633	63646	63631	56017	53870	53429	46884	28023

## Sheet: Table S4J
	Table S4J. Number of reads at each step of the 16S rRNA gene processing pipeline for Dataset 9 (Table S1). *counts reported as read pairs.
	Samples	Raw reads*	Adapter trimmed reads*	Quality trimmed reads*	Denoised forward reads	Denoised reverse reads	Merged reads	Non-chimeric reads
	A_1	2982	2982	2919	2703	2728	2389	2389
	A_2	4487	4487	4434	4111	4160	3773	3773
	A_3	5315	5315	5261	5026	5046	4755	4755
	A_4	11668	11668	11486	11059	11229	10669	10642
	A_5	20869	20867	20589	19943	20336	19471	19399
	A_6	12988	12988	12803	12326	12490	11729	11696
	BA1	707	706	699	581	578	490	490
	BA_2	20024	20023	19845	19511	19421	18866	18762
	BA_3	5089	5089	5040	4827	4788	4414	4414
	BA_4	11802	11801	11690	11448	11337	10859	10818
	BA_5	43672	43670	43250	42716	42793	41771	41463
	BA_6	25872	25872	25622	25127	25240	24292	24117
	BR_1	40	40	39	23	8	8	8
	BR_2	9887	9883	9757	9248	9290	8606	8606
	BR_3	7960	7959	7823	7441	7426	6998	6998
	BR_4	48	48	44	16	7	7	7
	BR_5	48	48	42	20	13	11	11
	BR_6	33410	33407	33050	32417	32429	31650	31650
	BSP1	4836	4836	4777	4523	4495	4271	4271
	BSP2	20	20	20	3	1	0	0
	BSP3	6401	6401	6308	6066	5991	5577	5577
	BSP4	9239	9239	9139	8858	8834	8333	8333
	BSP5	5529	5529	5484	5232	5224	4934	4934
	BSP6	5503	5503	5452	5162	5146	4823	4823
	BV_1	14	13	11	1	2	0	0
	BV_2	39	39	32	20	6	0	0
	BV_3	32	30	28	13	1	0	0
	BV_4	18	15	15	2	2	2	2
	BV_5	23	22	19	7	7	7	7
	BV_6	25	25	23	2	1	0	0
	D_1	6149	6149	6083	5901	5810	5565	5565
	D_2	198	186	182	157	144	135	135
	D_3	103	102	97	60	39	39	39
	D_4	1356	1356	1347	1233	1198	1121	1121
	D_5	3913	3913	3890	3723	3710	3581	3581
	D_6	14969	14968	14805	14524	14506	14015	14015
	F_1	4714	4714	4617	4274	4344	3774	3774
	F_2	5664	5664	5568	5247	5255	4778	4778
	F_3	7034	7034	6916	6494	6629	6133	6133
	F_4	1547	1547	1530	1320	1330	1113	1113
	F_5	3184	3184	3136	2808	2796	2508	2508
	F_6	5745	5745	5653	5302	5318	4898	4898
	HG_1	55575	55575	54761	53384	53352	51030	51030
	HG_2	20022	20021	19819	18898	18649	17385	17385
	HG_3	27009	27009	26732	25651	25626	23893	23893
	HG_4	48900	48897	48356	46870	46993	44466	44429
	HG_5	13709	13708	13551	12574	12532	11285	11285
	HG_6	13517	13517	13368	12416	12353	11194	11194
	HM_1	39496	39496	38949	38221	38256	37071	37037
	HM_2	135	134	113	87	64	64	64
	HM_3	90	90	82	48	24	24	24
	HM_4	29023	29023	28564	27916	27878	26794	26777
	HM_5	120	120	105	49	33	32	32
	HM_6	35277	35277	34649	33923	33890	32689	32689
	H_1	9838	9837	9762	9348	9415	8862	8813
	H_2	8691	8691	8619	8301	8225	7739	7714
	H_3	16036	16035	15870	15481	15558	14888	14795
	H_4	3546	3546	3515	3218	3242	3006	3006
	H_5	9600	9600	9561	9355	9291	9028	9028
	H_6	2078	2078	2047	1822	1770	1579	1579
	L1	12163	12163	11911	11687	11657	11285	11285
	L2	15342	15341	15081	14762	14775	14446	14415
	L3	7039	7039	6904	6737	6734	6487	6487
	L4	28205	28205	27545	27273	27217	26600	26567
	L5	5	5	4	1	1	0	0
	L6	21910	21910	21591	21309	21316	20857	20857
	LG_1	71898	71886	71176	69288	69267	65680	65620
	LG_2	56652	56647	56028	54085	54429	51375	51296
	LG_3	100042	100040	99063	96977	96784	92769	92492
	LG_4	31891	31891	31576	30276	30076	27749	27720
	LG_5	11627	11626	11528	10619	10520	9563	9520
	LG_6	19851	19848	19718	18669	18592	17394	17383
	LM_1	3974	3974	3935	3384	3419	3097	3097
	LM_2	858	858	840	567	513	440	440
	LM_3	16933	16933	16735	15646	15695	14349	14349
	LM_4	12380	12380	12216	11306	11235	10028	10028
	LM_5	89359	89357	88225	86107	86295	82230	82163
	LM_6	29055	29054	28671	27475	27359	25271	25236
	MF_1	37538	37538	36889	35878	35952	34451	34451
	MF_2	31283	31283	30827	29761	29700	27980	27980
	MF_3	53942	53941	52991	51948	51950	49913	49913
	MF_4	70624	70623	69333	67771	68158	65637	65615
	MF_5	21782	21782	21431	20686	20612	19451	19451
	MF_6	17140	17140	16843	16079	15979	14917	14917
	MS_1	147509	147464	145612	142565	142548	135178	134836
	MS_2	107152	107144	105729	103134	103174	97353	97243
	MS_3	128151	128135	126590	123729	123816	117184	116972
	MS_4	64054	64037	63307	61347	61027	57042	56975
	MS_5	43822	43820	43265	41449	41468	38145	38072
	MS_6	63245	63224	62427	60135	60288	55505	55462
	N1	24	24	22	1	1	0	0
	N2	46	45	41	19	19	16	16
	N3	43	43	40	26	24	24	24
	N4	145	133	120	86	71	61	61
	N5	39	35	33	2	2	2	2
	REAGENT	34	29	25	11	12	9	9
	SU_1	35410	35410	34876	33949	34072	32346	32285
	SU_2	11009	11009	10830	10331	10339	9599	9599
	SU_3	22859	22858	22401	21677	21635	20472	20472
	SU_4	20336	20336	20019	19397	19432	18297	18297
	SU_5	52	52	46	24	13	13	13
	SU_6	40221	40221	39601	38608	38781	37118	37057
	UVV_1	5302	5302	5238	4921	4891	4526	4526
	UVV_2	4873	4872	4833	4509	4441	4051	4051
	UVV_3	11542	11542	11444	10956	10941	10121	10121
	UVV_4	6450	6450	6375	5979	5961	5232	5232
	UVV_5	14072	14072	13879	13464	13328	12598	12598
	UVV_6	8926	8926	8793	8381	8407	7820	7820
	UW_1	5473	5473	5408	5138	5122	4695	4695
	UW_2	4656	4656	4594	4329	4332	3940	3940
	UW_3	2767	2767	2730	2511	2478	2151	2151
	UW_4	5621	5621	5548	5278	5264	4728	4728
	UW_5	3912	3911	3843	3536	3554	3250	3250
	UW_6	6999	6999	6899	6571	6571	6147	6147

## Sheet: Table S4K
	Table S4K. Number of reads at each step of the 16S rRNA gene processing pipeline for Dataset 10 (Table S1). *counts reported as read pairs.
	Samples	Raw reads*	Adapter trimmed reads*	Quality trimmed reads*	Denoised forward reads	Denoised reverse reads	Merged reads	Non-chimeric reads
	102	24554	24551	19167	17965	18132	15747	10431
	103	33846	33844	25912	24393	24827	21353	13154
	104	1282	1282	1016	752	707	487	457
	105	37533	37527	28994	27423	27930	24776	14760
	106	2970	2969	2554	1540	1773	1196	1138
	107	3456	3454	3025	1445	2103	999	946
	108	597	597	456	192	158	77	77
	109	117	117	84	12	5	0	0
	10	59624	59614	45145	40752	42026	30545	20261
	110	10817	10816	8560	6861	6677	4927	4497
	112	11910	11910	9341	7584	7327	5247	4867
	11	9880	9879	7639	6439	5956	4773	4306
	12	6886	6885	5692	4192	4419	2994	2286
	13	16242	16241	12616	10745	10003	7716	6788
	15	7528	7528	6079	4378	4841	3064	2796
	16	7157	7157	5503	4366	4146	2886	2797
	18	33355	33351	25899	23632	23642	19458	14215
	1	45084	45075	34815	32437	33248	28534	17253
	23	40871	40870	31639	29542	29704	26046	15851
	26	207	207	154	1	5	0	0
	30	22832	22827	17601	15434	15489	12434	9848
	31	14112	14109	10884	10070	9721	8462	6323
	34	3060	3060	2681	1601	1904	902	901
	4	10139	10139	7902	6618	6267	5047	4362
	51	4959	4954	4247	2518	2909	1567	1481
	58	28632	28628	22933	21790	21823	18622	12284
	59	10520	10517	8148	7112	7108	5687	4727
	64	20558	20557	15841	14025	13915	10803	8054
	68	38620	38614	29973	26533	26631	20128	15118
	70	26871	26869	21436	18839	18755	14592	11920
	82	12	12	1	1	1	0	0
	83	29556	29549	23421	21105	21322	17607	13681
	85	28133	28130	22190	20450	20464	16274	10352
	86	28776	28772	22855	20060	19996	15940	12953
	88	27800	27796	21963	19804	19772	16177	12601
	94	5874	5874	4672	3864	3746	3086	2668
	99	12248	12248	9762	8114	7731	5819	5210

[truncated: 8 more sheets: Table S4I, Table S4L, Table S4M, Table S4N, Table S4O, Table S4P, Table S4Q, Table S4R]
