# Supplementary material for: Biogeographic survey of soil bacterial communities across Antarctica
Source: Microbiome. 2024 Jan 12;12:9. doi: 10.1186/s40168-023-01719-3 (PMC10785390; doi:10.1186/s40168-023-01719-3)
Supplement: Supplementary file 3 — Additional file 2: Table S1. Specifics for all analysed datasets. The total number of samples was 1164, whereas the number of samples passing all the quality steps was 988. *ACBRs from 1 to 16 correspond to those described from Terauds and Lee (2016), "AUI" stands for “ACBR unclassified islands” and represents islands associated with the Antarctic mainland not included in the ACBR classification, and sub- and peri-Antarctic islands. **years correspond to Austral summers except from when specified otherwise. ***number of samples after a cutoff of 5000 reads per sample was applied. Table S2. Sample specifics. BIO1: mean annual air temperature, °C; BIO2: mean diurnal air temperature range, °C; BIO4: temperature seasonality, °C/100; BIO5: mean daily maximum air temperature of the warmest month, °C; BIO10: mean daily mean air temperatures of the warmest quarter, °C; BIO12: annual precipitation, kg m-2; BIO14: precipitation in the driest month, kg m-2; BIO15: precipitation seasonality, %; BIO17: mean monthly precipitation in the driest quarter, kg m-2; BIO18: mean monthly precipitation in the warmest quarter, kg m-2; SWE: snow water equivalent, kg m-2; Distance to coast: km; Distance to ocean: km; Elevation: m. ACBRs from 1 to 16 correspond to those described from Terauds and Lee (2016). ACBR 1: North-east Antarctic Peninsula; ACBR 3: North-west Antarctic Peninsula; ACBR 4: Central South Antarctic Peninsula; ACBR 6: Dronning Maud Land; ACBR 7: East Antarctica; ACBR 8: North Victoria Land; ACBR 9: South Victoria Land; ACBR 10: Transantarctic Mountains; ACBR 12: Marie Byrd Land; ACBR 16: Prince Charles Mountains. AUI: ACBR unclassified islands. Table S3. Paramenters used in the dada2 function filterAndTrim() in each dataset. All the other options were set to default except for truncQ which was set to 0. Table S4. Number of reads at each step of the 16S rRNA gene processing pipeline for all datasets. *counts reported as read pairs. Table S5. Taxonomic relative abundance at p [file 40168_2023_1719_MOESM2_ESM.zip › 40168_2023_1719_MOESM2_ESM/Table_S5_ESM.xlsx]

## Sheet: Table S5A
	Table S5A. Taxonomic relative abundance at phylum-level.
	Phylum	Samples
		2A1	A10	A11	A12	A1	A2	A3	A4	A5	A6	A7	A8	A9	B10	B11	B12	B1	B2	B3	B4	B5	B6	B7	B8	B9	C10	C11	C12	C1	C2	C3	C4	C5	C6	C7	C8	C9	D10	D11	D12	D1	D2	D3	D4	D5	D7	D8	D9
	Abditibacteriota	0.343053	3.10654	5.9272	10.9968	3.67829	2.15361	3.67829	2.87783	2.74443	0.038117	0.590814	4.66933	1.5628	1.06728	1.94397	5.16486	1.50562	0.876691	3.10654	1.54374	0.190585	2.53478	3.1256	1.0101	1.46751	3.06842	7.9474	4.34534	2.07738	3.64018	2.47761	3.86888	0.628931	3.41147	0.857633	2.17267	0.800457	2.45855	4.84086	4.72651	2.21079	2.68725	2.49666	6.7086	0.800457	0.876691	1.48656	0.343053
	Acidobacteriota	3.33524	11.9116	23.766	1.73432	2.82066	11.4732	17.3432	11.8544	0.76234	0.991043	2.26796	10.2154	17.1145	19.1347	20.526	2.45855	1.14351	9.60549	9.4149	7.05165	1.29598	5.79379	6.74671	5.71755	4.87898	23.3848	3.52582	0.457404	0.991043	10.9205	18.2962	2.70631	0.971984	7.81399	1.67715	15.3612	3.54488	30.7604	2.74443	4.55498	10.4059	11.7019	16.943	20.3545	1.12445	5.05051	16.1426	10.0438
	Actinomycetota	56.2035	10.3107	13.5887	15.0181	28.6449	40.1944	32.3042	31.3703	9.60549	39.2605	50.3716	45.0543	20.9644	28.7974	21.2693	28.2257	18.6392	51.0768	38.9556	20.4688	24.1471	57.0231	48.4467	38.8222	56.7372	38.2504	23.137	26.1483	14.1986	29.9028	41.1854	13.7031	70.8977	50.486	68.3819	33.4096	60.911	20.0686	23.3276	50.5813	46.6933	31.4084	28.5496	24.8142	10.5965	45.5689	18.6964	37.6977
	Aquificota	0	0	0	0	0	0	0	0	0	0	0	0	0	0	0	0	0	0	0	0	0	0	0	0	0	0	0	0	0	0	0	0	0	0	0	0	0	0	0	0	0	0	0	0	0	0	0	0
	Armatimonadota	1.98209	3.04936	1.52468	0	1.18163	4.99333	2.00114	1.5628	2.70631	0.38117	0.952925	2.53478	2.72537	0.228702	1.18163	0	0.0952925	2.63007	1.54374	0	0.152468	0.114351	0.971984	2.3442	2.05832	2.26796	0.323995	0	0.89575	1.75338	1.06728	0.800457	0	0	0.933867	3.67829	1.02916	1.73432	0	0.571755	1.37221	2.61102	2.21079	1.18163	1.48656	0.838574	3.44959	0.362112
	Bacillota	0	0.114351	0	0	1.48656	0	0	0	0	0	0.0190585	0	0	0.038117	0	0.0190585	0.724223	0	0.0952925	0	0	0.0190585	0	0.076234	0	0	0	0	0.038117	0	0	0.038117	0.038117	0	0	0	0.0190585	0	0	0	0	0	0.076234	0	0	0	0	0.0190585
	Bacteroidota	11.1492	14.5988	20.2592	37.3356	36.2493	15.1706	9.30055	19.4969	37.5453	2.43949	0.781399	9.81513	10.0248	17.0574	19.1919	34.9533	38.746	12.1403	7.83305	13.8937	16.295	7.83305	5.79379	2.95407	2.28702	12.1593	36.9354	46.1216	29.1023	22.47	5.64132	33.1427	18.0484	17.9531	3.46865	5.39356	1.69621	19.1919	38.9175	13.4362	13.665	22.4128	5.48885	20.1258	29.5788	2.38231	12.3499	6.72765
	Bdellovibrionota	0	0.0190585	0.0190585	0.304936	0	0	0	0	0.266819	0	0	0	0.038117	0.038117	0.038117	0.076234	0.533638	0	0.0190585	0.0190585	0.285878	0.038117	0	0.038117	0	0	0.114351	0.0190585	0.876691	0	0	0	0	0.076234	0	0.038117	0	0.038117	0.076234	0	0	0	0	0	0	0	0	0.0190585
	Caldisericota	0	0	0	0	0	0	0	0	0	0	0	0	0	0	0	0	0	0	0	0	0	0	0	0	0	0	0	0	0	0	0	0	0	0	0	0	0	0	0	0	0	0	0	0	0	0	0	0
	Campylobacterota	0	0	0	0	0	0	0	0	0	0	0	0	0	0	0	0	0	0	0	0	0	0	0	0	0	0	0	0	0	0	0	0	0	0	0	0	0	0	0	0	0	0	0	0	0	0	0	0
	Chloroflexota	17.4385	3.71641	2.15361	0.457404	3.73547	11.2826	5.48885	6.91824	3.52582	39.0128	23.5373	10.9586	6.25119	4.78369	2.82066	1.61997	0.991043	8.11893	17.9722	4.80274	1.86773	12.8836	23.2895	25.2335	15.2849	3.10654	1.04822	0.838574	2.76348	11.4732	7.92834	1.48656	0.190585	5.96531	13.3028	12.9788	20.9644	1.3341	3.10654	11.6829	8.59539	6.86106	21.5933	2.76348	3.37336	27.3871	10.3297	7.35658
	CK-2C2-2	0	0	0	0	0	0	0	0	0	0	0	0	0	0	0	0	0	0	0	0	0	0	0	0	0	0	0	0	0	0	0	0	0	0	0	0	0	0	0	0	0	0	0	0	0	0	0	0
	Cloacimonadota	0	0	0	0	0	0	0	0	0	0	0	0	0	0	0	0	0	0	0	0	0	0	0	0	0	0	0	0	0	0	0	0	0	0	0	0	0	0	0	0	0	0	0	0	0	0	0	0
	Cyanobacteriota	0.628931	2.59196	0.857633	0.114351	0	0	0	0.038117	0	0.076234	0	0	11.1683	0.495521	0	0.533638	0.0571755	0	0.0190585	0.247761	0	0	0.190585	0	0	2.32514	1.48656	0	0.400229	0	0	0	0.0571755	0	0	0.152468	0	0.13341	0.247761	0.0190585	0	0	0	0	0	0.13341	0.533638	2.66819
	Dadabacteria	0	0	0	0	0	0	0	0	0	0	0	0	0	0	0	0	0	0	0	0	0	0	0	0	0	0	0	0	0	0	0	0	0	0	0	0	0	0	0	0	0	0	0	0	0	0	0	0
	Deinococcota	0.647989	0.285878	0.38117	17.6863	2.22985	0	0.247761	0.362112	1.58186	0	0	0.89575	0.171527	0.038117	0	9.31961	3.31618	0.419287	0.266819	1.69621	0.628931	1.41033	0.571755	0.609872	0.285878	0.285878	6.46083	8.00457	0.0571755	0.038117	0.0571755	3.96417	2.32514	1.65809	0.323995	0.285878	0.0952925	0	6.02249	1.52468	0.304936	0	0.0571755	1.90585	0.533638	0.0952925	0.152468	0.13341
	Dependentiae	0	0	0	0	0	0	0	0	0.114351	0	0	0	0	0	0	0	0	0	0	0	0	0	0	0	0	0	0	0	0	0	0	0	0	0	0	0	0	0	0	0	0	0	0	0	0	0	0	0
	Desulfobacterota	0	0	0	0	0	0	0	0	0	0	0	0	0	0	0	0	0	0	0	0	0	0	0	0	0	0	0	0	0	0	0	0	0	0	0	0	0	0	0	0	0	0.0190585	0	0	0	0	0	0
	Elusimicrobiota	0	0	0	0	0	0	0.0190585	0	0	0	0	0	0	0	0	0	0	0	0	0	0	0	0	0	0	0	0	0	0	0	0	0	0	0	0	0.171527	0	0	0	0	0	0.038117	0	0	0	0	0	0
	Entotheonellaeota	0	0	0	0	0	0	0	0	0	0	0	0	0	0	0	0	0	0	0	0	0	0	0	0	0	0	0	0	0	0	0	0	0	0	0	0	0	0	0	0	0	0	0	0	0	0	0	0
	FCPU426	0	0	0	0	0	0	0	0	0	0	0	0	0	0	0	0	0	0	0	0	0	0	0	0	0	0	0	0	0	0	0	0	0	0	0	0	0	0	0	0	0	0	0	0	0	0	0	0
	Fibrobacterota	0	0	0	0	0	0	0	0	0	0	0	0	0	0	0	0	0	0	0	0	0	0	0	0	0	0	0	0	0	0	0	0	0	0	0	0	0	0	0	0	0	0	0	0	0	0	0	0
	Fusobacteriota	0	0	0	0	0	0	0	0	0	0	0	0	0	0	0	0	0	0	0	0	0	0	0	0	0	0	0	0	0	0	0	0	0	0	0	0	0	0	0	0	0	0	0	0	0	0	0	0
	GAL15	0	0	0	0	0	0	0	0	0	0	0	0	0	0	0	0	0	0	0	0	0	0	0	0	0	0	0	0	0	0	0	0	0	0	0	0	0	0	0	0	0	0	0	0	0	0	0	0
	Gemmatimonadota	0.152468	5.9272	2.0202	0.038117	0.838574	2.11549	3.01124	0.571755	7.90928	0.571755	2.53478	1.02916	3.25901	2.97313	3.62112	0	1.04822	2.36326	1.48656	9.28149	8.91938	5.71755	1.50562	1.71527	3.48771	2.32514	0.38117	0.495521	6.25119	1.10539	3.37336	4.95521	0	7.20412	3.37336	1.84868	1.82962	1.96303	0.933867	2.05832	1.94397	2.55384	2.64913	1.41033	11.2636	1.29598	2.76348	3.69735
	Halanaerobiaeota	0	0	0	0	0	0	0	0	0	0	0	0	0	0	0	0	0	0	0	0	0	0	0	0	0	0	0	0	0	0	0	0	0	0	0	0	0	0	0	0	0	0	0	0	0	0	0	0
	Hydrogenedentes	0	0	0	0	0	0	0	0	0	0	0	0	0	0	0	0	0	0	0	0	0	0	0	0	0	0	0	0	0	0	0	0	0	0	0	0	0	0	0	0	0	0	0	0	0	0	0	0
	Latescibacterota	0	0	0	0	0	0	0	0	0	0	0	0	0	0	0	0	0	0	0	0	0	0	0	0	0	0	0	0	0	0	0	0	0	0	0	0	0	0	0	0	0	0	0	0	0	0	0	0
	Margulisbacteria	0	0	0	0	0	0	0	0	0	0	0	0	0	0	0	0	0	0	0	0	0	0	0	0	0	0	0	0	0	0	0	0	0	0	0	0	0	0	0	0	0	0	0	0	0	0	0	0
	MBNT15	0	0	0	0	0	0	0	0	0	0	0	0	0	0	0	0	0	0	0	0	0	0	0	0	0	0	0	0	0	0	0	0	0	0	0	0	0	0	0	0	0	0	0	0	0	0	0	0
	Methylomirabilota	0	0	0	0	0	0	0	0	0	0	0	0	0	0	0	0	0	0	0	0	0	0	0	0	0	0	0	0	0	0	0	0	0	0	0	0	0	0	0	0	0	0	0	0	0	0	0	0
	Myxococcota	0.0190585	0.819516	0.171527	0	0	0.571755	0.76234	0.114351	1.65809	0	0	0	0.266819	0.114351	0.819516	0.0952925	0	0.209644	0.152468	0.152468	0	0.0190585	0	0.0952925	0	0.171527	0.13341	0.171527	0.647989	0	0.171527	0.114351	0	0	0.0190585	0	0	0.438346	0	0	0.400229	0.152468	0.0571755	0	0.076234	0.0571755	0.628931	0.038117
	NB1-j	0	0	0	0	0	0	0	0	0	0	0	0	0	0	0	0	0	0	0	0	0	0	0	0	0	0	0	0	0	0	0	0	0	0	0	0	0	0	0	0	0	0	0	0	0	0	0	0
	Nitrospinota	0	0	0	0	0	0	0	0	0	0	0	0	0	0	0	0	0	0	0	0	0	0	0	0	0	0	0	0	0	0	0	0	0	0	0	0	0	0	0	0	0	0	0	0	0	0	0	0
	Nitrospirota	0	0.266819	0.152468	0	0.076234	0.304936	0.190585	0	0	0	0	0	0.266819	0.228702	0.247761	0	0	0	0.362112	0	0	0	0	0	0.038117	0.038117	0	0	0	0.266819	0.0571755	0	0	0	0	0	0	0.343053	0	0	0.114351	0.285878	0.114351	0	0	0	0.0952925	0.438346
	Patescibacteria	0.304936	0.171527	0.362112	0.076234	0	0.038117	1.44845	0.724223	0.609872	1.02916	0.171527	0.209644	0.247761	0.914808	0.952925	0	2.45855	1.58186	0.533638	0.076234	7.10882	0.190585	0.304936	0	0.0571755	0	0.0571755	0.076234	1.12445	0.400229	1.37221	1.67715	0.209644	0	0.362112	0.400229	0.285878	0.038117	0.171527	0	0.819516	1.35315	0	0	0.495521	0	0.152468	9.66266
	Planctomycetota	1.65809	5.58414	8.15704	0.228702	2.49666	6.89918	7.166	8.93844	1.94397	2.28702	6.88012	4.66933	4.66933	5.71755	5.8319	0.819516	1.44845	6.32743	2.63007	11.8163	4.47875	1.10539	4.40252	7.26129	4.85992	3.54488	0.495521	0.571755	4.89804	7.81399	6.1559	4.11664	0	0.533638	2.59196	7.56623	2.83972	4.78369	0.190585	2.95407	3.84982	6.21307	3.71641	2.43949	2.00114	6.07966	9.03373	2.19173
	Pseudomonadota	5.85096	28.1875	13.2838	15.8948	15.304	3.64018	12.7311	9.89137	28.0541	13.3028	8.6335	5.90814	7.87116	12.5977	9.22432	16.1616	27.6348	3.60206	7.52811	26.1864	34.4578	5.31732	2.22985	5.90814	5.03145	5.79379	17.7435	12.7501	32.5901	5.8319	9.20526	28.7783	6.47989	4.8218	2.15361	4.89804	2.53478	9.56737	19.4206	6.91824	3.52582	7.56623	6.27025	17.3051	38.0598	4.42157	13.4362	17.7625
	RCP2-54	0	0	0	0	0	0	0	0	0	0	0	0	0	0	0	0	0	0	0	0	0	0	0	0	0	0	0	0	0	0	0	0	0	0	0	0	0	0	0	0	0	0	0	0	0	0	0	0
	SAR324 clade(Marine group B)	0	0.0952925	0	0	0	0.190585	0.0952925	0	0	0	0	0	0	0.13341	0.266819	0	0.038117	0	0	0	0	0	0	0	0	0	0	0	0.0190585	0.0571755	0	0	0	0	0	0	0	0.0571755	0	0	0.076234	0.190585	0	0	0	0	0	0.038117
	Spirochaetota	0	0	0	0	0	0	0	0	0	0	0	0	0	0	0	0	0	0	0	0	0	0	0	0	0	0	0	0	0	0	0	0	0	0	0	0	0	0	0	0	0	0	0	0	0	0	0	0
	Sumerlaeota	0	0	0	0	0.533638	0	0.152468	0	0	0	0	0	0	0	0	0	0	0	0.038117	0.076234	0	0	0	0	0	0	0	0	0	0.0190585	0	0	0	0	0	0	0	0	0	0	0	0	0	0	0	0	0	0.076234
	Sva0485	0	0	0	0	0	0	0	0	0	0	0	0	0	0	0	0	0	0	0	0	0	0	0	0	0	0	0	0	0	0	0	0	0	0	0	0	0	0	0	0	0	0	0	0	0	0	0	0
	Synergistota	0	0	0	0	0	0	0	0	0	0	0	0	0	0	0	0	0	0	0	0	0	0	0	0	0	0	0	0	0	0	0	0	0	0	0	0	0	0	0	0	0	0	0	0	0	0	0	0
	TX1A-33	0	0	0	0	0	0	0	0	0	0	0	0	0	0	0	0	0	0	0	0	0	0	0	0	0	0	0	0	0	0	0	0	0	0	0	0	0	0	0	0	0	0	0	0	0	0	0	0
	Verrucomicrobiota	0.247761	9.05279	6.91824	0.114351	0.724223	0.857633	4.05946	5.20297	0.0190585	0	0.0952925	3.8117	11.3779	5.64132	12.064	0.552697	1.60091	1.02916	2.51572	2.66819	0	0	1.50562	0	1.16257	3.23995	0.171527	0	3.04936	3.62112	3.01124	0.304936	0	0.076234	1.35315	8.08081	1.39127	7.03259	0	0.971984	5.88908	3.65923	1.37221	0.971984	0.400229	1.02916	9.09091	0.705165
	WPS-2	0	0	0	0	0	0	0	0	0	0.609872	2.83972	0	1.42939	0	0	0	0	0	4.0404	0	0	0	0.800457	6.80389	1.94397	0.0190585	0	0	0	0	0	0	0	0	1.02916	3.0303	1.58186	0	0	0	0	0.0571755	1.69621	0	0.171527	4.57404	1.52468	0
	WS1	0	0	0	0	0	0	0	0	0	0	0	0	0	0	0	0	0	0	0	0	0	0	0	0	0	0	0	0	0	0	0	0	0	0	0	0	0	0	0	0	0	0	0	0	0	0	0	0
	WS2	0	0	0	0	0	0	0	0	0	0	0	0	0	0	0	0	0	0	0	0	0	0	0	0	0	0	0	0	0	0	0	0	0	0	0	0	0	0	0	0	0	0	0	0	0	0	0	0
	WS4	0	0	0	0	0	0	0	0	0	0	0	0	0	0	0	0	0	0	0	0	0	0	0	0	0	0	0	0	0	0	0	0	0	0	0	0	0	0	0	0	0	0	0	0	0	0	0	0
	Zixibacteria	0	0	0	0	0	0	0	0	0	0	0	0	0	0	0	0	0	0	0	0	0	0	0	0	0	0	0	0	0	0	0	0	0	0	0	0	0	0	0	0	0	0	0	0	0	0	0	0
	Unclassified	0.038117	0.190585	0.457404	0	0	0.114351	0	0.076234	0.952925	0	0.323995	0.228702	0.590814	0	0	0	0.0190585	0.0190585	1.48656	0.0190585	0.171527	0	0.114351	1.41033	0.419287	0.0190585	0.038117	0	0.0190585	0.686106	0	0.343053	0.152468	0	0.171527	0.533638	0.476463	0.0571755	0	0	0.13341	0.228702	6.7086	0.0190585	0.038117	0.209644	0.13341	0.0190585
[truncated: 940 more columns]

## Sheet: Table S5B
	Table S5B. Taxonomic relative abundance at class-level.
	Class	Samples
		2A1	A10	A11	A12	A1	A2	A3	A4	A5	A6	A7	A8	A9	B10	B11	B12	B1	B2	B3	B4	B5	B6	B7	B8	B9	C10	C11	C12	C1	C2	C3	C4	C5	C6	C7	C8	C9	D10	D11	D12	D1	D2	D3	D4	D5	D7	D8	D9
	4-29-1	0	0	0	0	0	0	0	0	0	0	0	0	0	0	0	0	0	0	0	0	0	0	0	0	0	0	0	0	0	0	0	0	0	0	0	0	0	0	0	0	0	0	0	0	0	0	0	0
	Abditibacteria	0.343053	3.10654	5.9272	10.9968	3.67829	2.15361	3.67829	2.87783	2.74443	0.038117	0.590814	4.66933	1.5628	1.06728	1.94397	5.16486	1.50562	0.876691	3.10654	1.54374	0.190585	2.53478	3.1256	1.0101	1.46751	3.06842	7.9474	4.34534	2.07738	3.64018	2.47761	3.86888	0.628931	3.41147	0.857633	2.17267	0.800457	2.45855	4.84086	4.72651	2.21079	2.68725	2.49666	6.7086	0.800457	0.876691	1.48656	0.343053
	ABY1	0	0	0	0	0	0	0	0	0	0	0	0	0	0	0	0	0	0	0	0	0	0	0	0	0	0	0	0	0	0	0	0	0	0	0	0	0	0	0	0	0	0	0	0	0	0	0	0
	Acidimicrobiia	4.76463	1.54374	0.76234	0.533638	1.06728	7.14694	5.69849	3.31618	1.04822	6.95636	27.692	4.99333	5.20297	4.68839	2.61102	0.323995	0.13341	7.12788	12.8454	3.48771	0.0952925	23.1751	21.0978	21.1168	7.9474	2.03926	0.781399	0.647989	1.71527	7.08977	5.48885	0.647989	0	0.0952925	51.5342	18.7155	41.3951	0.914808	0.552697	5.33638	4.1357	5.16486	6.55613	1.35315	1.21974	33.5811	8.30951	2.76348
	Acidobacteriae	0.800457	1.3341	2.03926	0	0.743282	0.914808	0.343053	1.14351	0.190585	0.991043	1.84868	0.304936	2.03926	1.52468	2.32514	0	0	0.76234	3.18277	0.343053	1.29598	0.609872	0.647989	3.94511	1.27692	1.14351	0	0	0.343053	1.42939	0.0952925	0.0952925	0.171527	0	0.667048	6.88012	0.667048	2.2489	0.114351	0.0952925	1.06728	0.667048	2.40137	0	0.933867	1.58186	4.89804	0
	Actinobacteria	23.5373	5.96531	5.54603	12.9598	24.1662	10.0248	10.5965	9.39585	8.38574	32.0755	18.3533	18.2771	9.60549	6.23213	5.96531	24.4711	18.1818	13.017	10.7871	13.1694	23.9756	27.4252	15.952	10.0438	36.2493	12.6358	17.4767	24.5474	10.8634	7.56623	12.3309	12.7883	68.0198	34.7437	12.8836	11.7591	12.7501	8.1761	20.8119	24.5092	16.7143	6.40366	7.48999	10.9968	9.30055	6.53707	7.166	27.9207
	AD3	0	0.152468	0	0	0.0190585	0	0	0	0	0	1.08634	0.152468	0.038117	0	0	0	0	0	1.86773	0	0	0	0.362112	1.52468	0.438346	0	0	0	0	0	0	0	0	0	0.0571755	0.323995	0	0	0	0	0	0	0.743282	0	0.0571755	0.038117	0.38117	0
	AKAU4049	0	0	0	0	0	0	0.0952925	0	0	0	0	0	0	0	0	0	0	0	0.13341	0	0	0	0	0	0	0	0	0	0	0	0	0	0	0	0	0	0	0	0	0	0.0190585	0	0	0	0	0	0	0
	Alphaproteobacteria	5.48885	17.267	10.9205	10.5203	8.06175	2.89689	9.62455	8.11893	6.40366	8.09987	2.05832	5.24109	4.19287	7.7187	4.99333	11.4351	7.26129	2.5729	6.72765	15.7423	2.05832	2.3442	1.88679	4.21193	1.67715	4.93615	13.7602	6.59424	13.5125	3.52582	7.73775	16.924	4.49781	4.28816	1.3341	1.81056	1.82962	5.10768	16.7715	6.68954	2.85878	2.93501	3.90699	13.8937	6.44178	3.43053	5.45073	11.3208
	Anaerolineae	0.076234	0.304936	0	0	0	0.0952925	0.0190585	0.038117	0	0	0	0	0	0.114351	0.0190585	0	0.0571755	0.038117	0.476463	0	0	0	0	0	0	0.0571755	0	0	0.038117	0.228702	0.038117	0	0	0	0	0	0	0.076234	0	0	0	0.171527	0	0	0	0	0.0952925	0.209644
	Armatimonadia	1.98209	1.90585	1.52468	0	0.247761	4.99333	1.69621	1.04822	2.70631	0.190585	0.952925	2.53478	2.5729	0	1.10539	0	0.0571755	2.63007	0.705165	0	0.152468	0	0.971984	2.3442	2.05832	2.2489	0.038117	0	0.457404	1.65809	0.533638	0.800457	0	0	0.933867	2.42043	1.02916	1.65809	0	0.571755	1.37221	2.07738	1.7915	1.18163	1.48656	0.838574	2.78254	0.266819
	AT-s3-28	0	0	0	0	0	0	0	0	0	0	0	0	0	0	0	0	0	0	0	0	0	0	0	0	0	0	0	0	0	0	0	0	0	0	0	0	0	0	0	0	0	0	0	0	0	0	0	0
	Babeliae	0	0	0	0	0	0	0	0	0.114351	0	0	0	0	0	0	0	0	0	0	0	0	0	0	0	0	0	0	0	0	0	0	0	0	0	0	0	0	0	0	0	0	0	0	0	0	0	0	0
	Bacilli	0	0	0	0	1.39127	0	0	0	0	0	0.0190585	0	0	0	0	0	0.724223	0	0	0	0	0	0	0.076234	0	0	0	0	0	0	0	0	0	0	0	0	0.0190585	0	0	0	0	0	0	0	0	0	0	0.0190585
	bacteriap25	0	0	0	0	0	0	0	0	0	0	0	0	0	0	0	0	0	0	0.038117	0	0	0	0	0	0	0	0	0	0	0	0	0	0	0	0	0	0	0	0	0	0	0	0	0	0	0	0	0
	Bacteroidia	11.0539	13.36	19.6493	36.4399	35.1248	14.9609	9.12903	19.1729	37.1641	2.43949	0.781399	9.81513	10.0248	16.3141	18.3343	34.1528	38.7269	12.0259	7.83305	12.7311	16.295	7.83305	5.79379	2.95407	2.28702	12.0831	36.1921	39.6226	28.9499	22.47	5.58414	33.1427	18.0484	17.9531	3.46865	5.39356	1.69621	18.3152	38.2695	13.4362	13.5506	20.6975	5.48885	20.1258	29.4835	2.38231	12.3499	6.47989
	BD2-11 terrestrial group	0	0	0	0	0	0	0	0	0	0	0	0	0	0	0	0	0	0	0	0	0	0	0	0	0	0	0	0	0	0	0	0	0	0	0	0	0	0	0	0	0	0	0	0	0	0	0	0
	BD7-11	0	0	0	0	0	0	0	0	0	0	0	0	0	0	0	0	0	0	0	0	0	0	0	0	0	0	0	0	0	0	0	0	0	0	0	0	0	0	0	0	0	0	0	0	0	0	0	0
	Bdellovibrionia	0	0.0190585	0.0190585	0.304936	0	0	0	0	0.0571755	0	0	0	0	0	0.0190585	0.0571755	0.247761	0	0	0	0	0	0	0	0	0	0.076234	0.0190585	0.400229	0	0	0	0	0	0	0.038117	0	0.038117	0.076234	0	0	0	0	0	0	0	0	0.0190585
	Berkelbacteria	0	0	0	0.076234	0	0	0	0.0190585	0.495521	0	0	0	0	0	0	0	0.171527	0	0	0	0	0	0.038117	0	0	0	0	0	0	0.038117	0	0	0	0	0	0	0	0	0.0190585	0	0	0.190585	0	0	0	0	0.038117	0
	Blastocatellia	2.53478	5.31732	20.202	1.73432	1.65809	7.69964	14.6179	8.06175	0.571755	0	0.419287	9.91043	15.0372	7.33753	13.8365	2.45855	1.14351	6.67048	5.3745	6.7086	0	5.18391	6.09872	1.77244	3.60206	18.4296	3.52582	0.457404	0.647989	8.48104	15.1706	2.61102	0.800457	7.81399	1.0101	8.48104	2.87783	21.9363	2.63007	4.45969	7.73775	8.09987	12.1974	20.3545	0.190585	3.46865	10.6156	2.30608
	BRH-c20a	0	0	0	0	0	0	0	0	0	0	0	0	0	0	0	0	0	0	0	0	0	0	0	0	0	0	0	0	0	0	0	0	0	0	0	0	0	0	0	0	0	0	0	0	0	0	0	0
	Brocadiae	0	0	0	0	0	0	0	0	0	0	0	0	0	0	0	0	0	0	0	0	0	0	0	0	0	0	0	0	0	0	0	0	0	0	0	0	0	0	0	0	0	0	0	0	0	0	0	0
	Caldisericia	0	0	0	0	0	0	0	0	0	0	0	0	0	0	0	0	0	0	0	0	0	0	0	0	0	0	0	0	0	0	0	0	0	0	0	0	0	0	0	0	0	0	0	0	0	0	0	0
	Campylobacteria	0	0	0	0	0	0	0	0	0	0	0	0	0	0	0	0	0	0	0	0	0	0	0	0	0	0	0	0	0	0	0	0	0	0	0	0	0	0	0	0	0	0	0	0	0	0	0	0
	Chlamydiae	0	0	0	0	0	0.0190585	0	0	0.0190585	0	0	0	0	0	0	0	0	0	0.0190585	0	0	0	0	0	0	0	0	0	0	0	0	0	0	0	0	0	0	0	0	0	0	0	0	0	0.400229	0	0	0
	Chloroflexia	8.90032	0.647989	1.48656	0.438346	2.42043	4.61216	2.68725	3.23995	1.2388	1.60091	6.19402	5.79379	2.49666	1.29598	0.438346	1.61997	0.419287	2.91595	5.16486	3.22089	0.400229	4.93615	8.57633	7.48999	6.65142	1.5628	0.971984	0.838574	1.27692	2.15361	2.45855	0.876691	0.0571755	5.6032	6.72765	3.22089	6.28931	0.38117	0.89575	8.38574	3.06842	1.98209	7.77587	2.47761	1.06728	8.76691	2.19173	4.68839
	Chthonomonadetes	0	0.933867	0	0	0.933867	0	0	0	0	0	0	0	0.076234	0	0	0	0	0	0.571755	0	0	0	0	0	0	0	0	0	0.0952925	0	0	0	0	0	0	1.18163	0	0	0	0	0	0.076234	0.419287	0	0	0	0.438346	0
	Cloacimonadia	0	0	0	0	0	0	0	0	0	0	0	0	0	0	0	0	0	0	0	0	0	0	0	0	0	0	0	0	0	0	0	0	0	0	0	0	0	0	0	0	0	0	0	0	0	0	0	0
	Clostridia	0	0	0	0	0.0952925	0	0	0	0	0	0	0	0	0	0	0.0190585	0	0	0	0	0	0.0190585	0	0	0	0	0	0	0.038117	0	0	0.038117	0.038117	0	0	0	0	0	0	0	0	0	0	0	0	0	0	0
	Coriobacteriia	0	0	0	0	0	0	0	0	0	0	0	0	0	0	0	0	0	0	0	0	0	0	0	0	0	0	0	0	0	0	0	0	0	0	0	0	0	0	0	0	0	0	0	0	0	0	0	0
	CPR2	0	0	0	0	0	0	0	0	0	0	0	0	0	0	0	0	0	0	0	0	0	0	0	0	0	0	0	0	0	0	0	0	0	0	0	0	0	0	0	0	0	0	0	0	0	0	0	0
	Cyanobacteriia	0.628931	2.59196	0.857633	0.114351	0	0	0	0	0	0	0	0	11.1683	0.495521	0	0.533638	0.0190585	0	0	0.038117	0	0	0.190585	0	0	2.32514	1.48656	0	0	0	0	0	0	0	0	0.152468	0	0.13341	0.247761	0.0190585	0	0	0	0	0	0.13341	0.533638	2.63007
	Dadabacteriia	0	0	0	0	0	0	0	0	0	0	0	0	0	0	0	0	0	0	0	0	0	0	0	0	0	0	0	0	0	0	0	0	0	0	0	0	0	0	0	0	0	0	0	0	0	0	0	0
	Dehalococcoidia	0	0	0	0	0	0	0	0	0	0	0	0	0	0	0	0	0	0	0	0	0	0	0	0	0	0	0	0	0	0	0	0	0	0	0	0	0	0	0	0	0	0	0	0	0	0	0	0
	Deinococci	0.647989	0.285878	0.38117	17.6863	2.22985	0	0.247761	0.362112	1.58186	0	0	0.89575	0.171527	0.038117	0	9.31961	3.31618	0.419287	0.266819	1.69621	0.628931	1.41033	0.571755	0.609872	0.285878	0.285878	6.46083	8.00457	0.0571755	0.038117	0.0571755	3.96417	2.32514	1.65809	0.323995	0.285878	0.0952925	0	6.02249	1.52468	0.304936	0	0.0571755	1.90585	0.533638	0.0952925	0.152468	0.13341
	Desulfitobacteriia	0	0	0	0	0	0	0	0	0	0	0	0	0	0	0	0	0	0	0	0	0	0	0	0	0	0	0	0	0	0	0	0	0	0	0	0	0	0	0	0	0	0	0	0	0	0	0	0
	Desulfobaccia	0	0	0	0	0	0	0	0	0	0	0	0	0	0	0	0	0	0	0	0	0	0	0	0	0	0	0	0	0	0	0	0	0	0	0	0	0	0	0	0	0	0	0	0	0	0	0	0
	Desulfobacteria	0	0	0	0	0	0	0	0	0	0	0	0	0	0	0	0	0	0	0	0	0	0	0	0	0	0	0	0	0	0	0	0	0	0	0	0	0	0	0	0	0	0	0	0	0	0	0	0
	Desulfobulbia	0	0	0	0	0	0	0	0	0	0	0	0	0	0	0	0	0	0	0	0	0	0	0	0	0	0	0	0	0	0	0	0	0	0	0	0	0	0	0	0	0	0	0	0	0	0	0	0
	Desulfomonilia	0	0	0	0	0	0	0	0	0	0	0	0	0	0	0	0	0	0	0	0	0	0	0	0	0	0	0	0	0	0	0	0	0	0	0	0	0	0	0	0	0	0	0	0	0	0	0	0
	Desulfotomaculia	0	0	0	0	0	0	0	0	0	0	0	0	0	0	0	0	0	0	0	0	0	0	0	0	0	0	0	0	0	0	0	0	0	0	0	0	0	0	0	0	0	0	0	0	0	0	0	0
	Desulfovibrionia	0	0	0	0	0	0	0	0	0	0	0	0	0	0	0	0	0	0	0	0	0	0	0	0	0	0	0	0	0	0	0	0	0	0	0	0	0	0	0	0	0	0	0	0	0	0	0	0
	Desulfurobacteriia	0	0	0	0	0	0	0	0	0	0	0	0	0	0	0	0	0	0	0	0	0	0	0	0	0	0	0	0	0	0	0	0	0	0	0	0	0	0	0	0	0	0	0	0	0	0	0	0
	Desulfuromonadia	0	0	0	0	0	0	0	0	0	0	0	0	0	0	0	0	0	0	0	0	0	0	0	0	0	0	0	0	0	0	0	0	0	0	0	0	0	0	0	0	0	0	0	0	0	0	0	0
	Dethiobacteria	0	0	0	0	0	0	0	0	0	0	0	0	0	0	0	0	0	0	0	0	0	0	0	0	0	0	0	0	0	0	0	0	0	0	0	0	0	0	0	0	0	0	0	0	0	0	0	0
	DG-56	0	0	0	0	0	0	0	0	0	0	0	0	0	0	0	0	0	0	0	0	0	0	0	0	0	0	0	0	0	0	0	0	0	0	0	0	0	0	0	0	0	0	0	0	0	0	0	0
	Dojkabacteria	0	0	0	0	0	0	0	0	0	0	0	0	0	0	0	0	0	0	0	0	0	0	0	0	0	0	0	0	0	0	0	0	0	0	0	0	0	0	0	0	0	0	0	0	0	0	0	0
	Elusimicrobia	0	0	0	0	0	0	0	0	0	0	0	0	0	0	0	0	0	0	0	0	0	0	0	0	0	0	0	0	0	0	0	0	0	0	0	0	0	0	0	0	0	0	0	0	0	0	0	0
	Entotheonellia	0	0	0	0	0	0	0	0	0	0	0	0	0	0	0	0	0	0	0	0	0	0	0	0	0	0	0	0	0	0	0	0	0	0	0	0	0	0	0	0	0	0	0	0	0	0	0	0
	Fibrobacteria	0	0	0	0	0	0	0	0	0	0	0	0	0	0	0	0	0	0	0	0	0	0	0	0	0	0	0	0	0	0	0	0	0	0	0	0	0	0	0	0	0	0	0	0	0	0	0	0
	Fimbriimonadia	0	0	0	0	0	0	0.266819	0	0	0.190585	0	0	0	0.190585	0	0	0	0	0.190585	0	0	0.114351	0	0	0	0	0	0	0	0.0952925	0.190585	0	0	0	0	0	0	0	0	0	0	0.247761	0	0	0	0	0.228702	0.0190585
	Fusobacteriia	0	0	0	0	0	0	0	0	0	0	0	0	0	0	0	0	0	0	0	0	0	0	0	0	0	0	0	0	0	0	0	0	0	0	0	0	0	0	0	0	0	0	0	0	0	0	0	0
	Gammaproteobacteria	0.362112	10.9205	2.3442	5.3745	7.22318	0.743282	3.10654	1.77244	21.6314	5.20297	6.57519	0.647989	3.37336	4.87898	4.23099	4.72651	20.3735	1.02916	0.800457	10.4441	32.3995	2.97313	0.343053	1.69621	3.3543	0.838574	3.96417	6.1559	19.0585	2.30608	1.46751	11.8353	1.98209	0.533638	0.819516	3.08748	0.705165	4.45969	2.64913	0.228702	0.667048	4.63122	2.36326	3.41147	31.6181	0.991043	7.96646	6.40366
	Gemmatimonadetes	0.152468	5.9272	1.84868	0.038117	0.838574	2.11549	2.76348	0.285878	7.90928	0.571755	2.53478	1.02916	3.25901	2.78254	3.62112	0	1.04822	2.36326	1.35315	8.84315	8.91938	5.71755	1.50562	1.71527	3.48771	2.21079	0.38117	0.495521	6.25119	1.10539	2.87783	4.95521	0	7.20412	3.37336	1.84868	1.82962	1.96303	0.933867	2.05832	1.92491	2.55384	2.64913	1.41033	11.2636	1.29598	2.76348	1.10539
	Gitt-GS-136	0.76234	0	0	0	0	0.266819	0.457404	0.457404	0	0	0	0	0	0.76234	0	0	0	0.667048	0.51458	0	0	0	0	0	0	0	0	0	0	0	0.800457	0	0	0	0	0	0	0	0	0	0	0	0	0	0	0	0	0.495521
	Gracilibacteria	0	0	0	0	0	0	0.0190585	0	0	0	0	0	0	0	0	0	0	0	0	0	0	0	0	0	0	0	0	0	0.0571755	0	0	0	0	0	0	0	0	0	0	0	0	0	0	0	0	0	0	0
	Halanaerobiia	0	0	0	0	0	0	0	0	0	0	0	0	0	0	0	0	0	0	0	0	0	0	0	0	0	0	0	0	0	0	0	0	0	0	0	0	0	0	0	0	0	0	0	0	0	0	0	0
	Holophagae	0	0.724223	0	0	0.038117	0	0.0952925	0	0	0	0	0	0	0.647989	0.171527	0	0	0	0.247761	0	0	0	0	0	0	0.152468	0	0	0	0	0.285878	0	0	0	0	0	0	0.038117	0	0	0.0952925	0.647989	1.86773	0	0	0	0	0.438346
	Hydrogenedentia	0	0	0	0	0	0	0	0	0	0	0	0	0	0	0	0	0	0	0	0	0	0	0	0	0	0	0	0	0	0	0	0	0	0	0	0	0	0	0	0	0	0	0	0	0	0	0	0
	Ignavibacteria	0.076234	0	0	0	0	0.152468	0.0190585	0	0	0	0	0	0	0.495521	0.400229	0	0	0.0571755	0	0	0	0	0	0	0	0	0	0	0	0	0	0	0	0	0	0	0	0.285878	0	0	0	0.89575	0	0	0	0	0	0
	JG30-KF-CM66	0.0952925	0.0571755	0	0	0.247761	0.152468	0.0571755	0.190585	0	0.628931	0.647989	0.076234	0.38117	0.038117	0	0	0	0.171527	0.724223	0.419287	0	0.076234	0.991043	0.876691	0.971984	0.038117	0	0	0	0.285878	0.0190585	0.171527	0	0.343053	0.457404	0.952925	0.724223	0.038117	0	0.13341	0.0952925	0	0.266819	0.0571755	0.0571755	0.89575	0.304936	0.0190585
	Kapabacteria	0.0190585	0.819516	0.571755	0	0	0.0571755	0.152468	0.323995	0.38117	0	0	0	0	0.247761	0.457404	0	0.0190585	0.0571755	0	0.952925	0	0	0	0	0	0	0	0	0.152468	0	0.0571755	0	0	0	0	0	0	0.590814	0	0	0.114351	0.781399	0	0	0.0952925	0	0	0.247761
	Kazania	0	0	0	0	0	0	0	0	0	0	0	0	0	0	0	0	0	0	0	0	0	0	0	0	0	0	0	0	0	0	0	0	0	0	0	0	0	0	0	0	0	0	0	0	0	0	0	0
	KD4-96	5.73661	0.209644	0.171527	0	0	2.49666	0.876691	1.96303	0	0	0	0	0	0.571755	0.533638	0	0	2.11549	0.114351	0	0	0	0	0	0	0.724223	0	0	0	6.97541	2.66819	0	0	0	0	0	0	0	0	0	4.07852	2.66819	0.89575	0	0	0	0	0.438346
	Kiritimatiellae	0	0	0	0	0	0	0	0	0	0	0	0	0	0	0	0	0	0	0	0	0	0	0	0	0	0	0	0	0	0	0	0	0	0	0	0	0	0	0	0	0	0	0	0	0	0	0	0
	Kryptonia	0	0	0	0	0	0	0	0	0	0	0	0	0	0	0	0	0	0	0	0	0	0	0	0	0	0	0	0	0	0	0	0	0	0	0	0	0	0	0	0	0	0	0	0	0	0	0	0
	Ktedonobacteria	0.800457	1.71527	0.114351	0.0190585	0.991043	0.13341	0.362112	0.609872	2.2489	36.6876	15.6089	4.89804	2.64913	0.343053	0.686106	0	0.51458	0.0952925	8.29045	1.08634	1.46751	7.87116	13.3028	15.3421	7.22318	0.038117	0.076234	0	1.3341	1.0101	0.152468	0.438346	0.13341	0	6.06061	8.4048	13.9508	0.190585	2.21079	3.16371	0.419287	0.89575	6.34648	0.228702	1.90585	17.6863	6.59424	0.076234
	Latescibacteria	0	0	0	0	0	0	0	0	0	0	0	0	0	0	0	0	0	0	0	0	0	0	0	0	0	0	0	0	0	0	0	0	0	0	0	0	0	0	0	0	0	0	0	0	0	0	0	0
	Lentisphaeria	0	0	0	0	0	0	0	0	0	0	0	0	0	0	0	0	0	0	0	0	0	0	0	0	0	0	0	0	0	0	0	0	0	0	0	0	0	0	0	0	0	0	0	0	0	0	0	0
	Leptospirae	0	0	0	0	0	0	0	0	0	0	0	0	0	0	0	0	0	0	0	0	0	0	0	0	0	0	0	0	0	0	0	0	0	0	0	0	0	0	0	0	0	0	0	0	0	0	0	0
	Limnochordia	0	0	0	0	0	0	0	0	0	0	0	0	0	0	0	0	0	0	0	0	0	0	0	0	0	0	0	0	0	0	0	0	0	0	0	0	0	0	0	0	0	0	0	0	0	0	0	0
	Lineage IIa	0	0	0	0	0	0	0	0	0	0	0	0	0	0	0	0	0	0	0	0	0	0	0	0	0	0	0	0	0	0	0	0	0	0	0	0.171527	0	0	0	0	0	0.038117	0	0	0	0	0	0
	Lineage IIb	0	0	0	0	0	0	0.0190585	0	0	0	0	0	0	0	0	0	0	0	0	0	0	0	0	0	0	0	0	0	0	0	0	0	0	0	0	0	0	0	0	0	0	0	0	0	0	0	0	0
	Lineage IIc	0	0	0	0	0	0	0	0	0	0	0	0	0	0	0	0	0	0	0	0	0	0	0	0	0	0	0	0	0	0	0	0	0	0	0	0	0	0	0	0	0	0	0	0	0	0	0	0
	Longimicrobia	0	0	0.171527	0	0	0	0.152468	0.285878	0	0	0	0	0	0.190585	0	0	0	0	0	0.438346	0	0	0	0	0	0.114351	0	0	0	0	0.495521	0	0	0	0	0	0	0	0	0	0	0	0	0	0	0	0	2.59196
	MB-A2-108	0.323995	0	0	0	0	0	0	0	0	0	0	0	0	0.571755	0	0	0	0	0.800457	0	0	0	0	0	0	0	0	0	0	0	0	0	0	0	0	0	0	0	0	0	0	0.76234	0	0	0	0	0	0
	Methylomirabilia	0	0	0	0	0	0	0	0	0	0	0	0	0	0	0	0	0	0	0	0	0	0	0	0	0	0	0	0	0	0	0	0	0	0	0	0	0	0	0	0	0	0	0	0	0	0	0	0
	Microgenomatia	0	0	0	0	0	0	0	0	0	0	0	0	0	0	0	0	0.0190585	0	0	0	0	0	0	0	0	0	0	0	0.0190585	0	0	0	0	0	0	0	0	0	0	0	0	0	0	0	0	0	0	0
	MVP-15	0	0	0	0	0	0	0	0	0	0	0	0	0	0	0	0	0	0	0	0	0	0	0	0	0	0	0	0	0	0	0	0	0	0	0	0	0	0	0	0	0	0	0	0	0	0	0	0
	Myxococcia	0	0.228702	0	0	0	0	0.0190585	0.0190585	0.0571755	0	0	0	0.0190585	0	0.0952925	0.0190585	0	0	0	0	0	0.0190585	0	0	0	0.076234	0.0952925	0.038117	0	0	0.0571755	0.0952925	0	0	0	0	0	0	0	0	0	0	0	0	0.076234	0.0571755	0	0
	Negativicutes	0	0	0	0	0	0	0	0	0	0	0	0	0	0	0	0	0	0	0	0	0	0	0	0	0	0	0	0	0	0	0	0	0	0	0	0	0	0	0	0	0	0	0	0	0	0	0	0
	Nitrospiria	0	0.266819	0.152468	0	0.076234	0.304936	0.190585	0	0	0	0	0	0.266819	0.228702	0.247761	0	0	0	0.362112	0	0	0	0	0	0.038117	0.038117	0	0	0	0.266819	0.0571755	0	0	0	0	0	0	0.343053	0	0	0.114351	0.285878	0.114351	0	0	0	0.0952925	0.438346
	OC31	0	0	0	0	0	0	0	0	0	0	0	0	0	0	0	0	0	0	0	0	0	0	0	0	0	0	0	0	0	0	0	0	0	0	0	0	0	0	0	0	0	0	0	0	0	0	0	0
	OLB14	0	0	0	0	0	0	0	0	0.038117	0	0	0	0	0	0	0	0	0	0	0	0	0	0	0	0	0	0	0	0.114351	0	0	0	0	0	0	0	0	0	0	0	0	0	0	0	0.190585	0	0	0
	Oligoflexia	0	0	0	0	0	0	0	0	0.209644	0	0	0	0.038117	0.038117	0.0190585	0.0190585	0.285878	0	0.0190585	0.0190585	0.285878	0.038117	0	0.038117	0	0	0.038117	0	0.476463	0	0	0	0	0.076234	0	0	0	0	0	0	0	0	0	0	0	0	0	0
	OM190	0	0	0	0	0	0	0.0571755	0	0	0	0	0	0	0	0	0	0	0	0	0	0	0	0	0	0	0	0	0	0	0	0	0	0	0	0	0	0	0	0	0	0	0	0	0	0	0	0	0.0952925
	Omnitrophia	0	0	0	0	0	0	0	0	0	0	0	0	0	0	0	0	0	0	0	0	0	0	0	0	0	0	0	0	0	0	0	0	0	0	0	0	0	0	0	0	0	0	0	0	0	0	0	0
	P2-11E	0.076234	0.247761	0	0	0	1.14351	0.152468	0	0	0	0	0	0	0.51458	0.323995	0	0	0.914808	0.419287	0	0	0	0	0	0	0	0	0	0	0.362112	0.190585	0	0	0	0	0	0	0.247761	0	0	0	0.533638	1.54374	0	0	0	0	0.171527
	P9X2b3D02	0	0	0	0	0	0	0	0	0	0	0	0	0	0	0	0	0	0	0	0	0	0	0	0	0	0	0	0	0	0	0	0	0	0	0	0	0	0	0	0	0	0	0	0	0	0	0	0
	Parcubacteria	0	0	0	0	0	0	0	0	0	0	0	0	0	0.0190585	0.0571755	0	0.076234	0	0	0	0	0	0	0	0	0	0	0	0.323995	0	0.0190585	0	0	0	0	0.13341	0	0	0	0	0.0571755	0.228702	0	0	0	0	0	0
	PAUC43f marine benthic group	0	0	0	0	0	0	0	0	0	0	0	0	0	0	0	0	0	0	0	0	0	0	0	0	0	0	0	0	0	0	0	0	0	0	0	0	0	0	0	0	0	0	0	0	0	0	0	0
	Phycisphaerae	1.10539	2.32514	3.14465	0	0.400229	4.85992	4.17381	4.17381	0.152468	0	0.647989	0	3.20183	4.45969	2.89689	0	0.228702	4.02135	0.266819	0.076234	0	0	0	0.914808	0	1.29598	0	0	0.857633	4.5931	4.19287	0	0	0	0.038117	1.41033	0	1.69621	0	0	1.61997	4.47875	0	0	0.228702	0.209644	3.94511	0.743282
	Pla3 lineage	0	0	0	0	0	0	0	0	0	0	0	0	0	0	0	0	0	0	0	0	0	0	0	0	0	0	0	0	0	0	0	0	0	0	0	0	0	0	0	0	0	0	0	0	0	0	0	0
	Pla4 lineage	0	0	0	0	0	0	0	0	0	0	0	0	0	0	0	0	0	0	0	0	0	0	0	0	0	0	0	0	0	0	0	0	0	0	0	0	0	0	0	0	0	0	0	0	0	0	0	0
	Planctomycetes	0.552697	3.25901	5.01239	0.228702	2.09644	2.03926	2.89689	4.70745	1.7915	2.28702	6.23213	4.66933	1.46751	1.25786	2.93501	0.819516	1.21974	2.30608	2.36326	11.74	4.47875	1.10539	4.40252	6.34648	4.85992	2.2489	0.495521	0.571755	3.96417	3.22089	1.96303	4.11664	0	0.533638	2.55384	6.1559	2.83972	3.08748	0.190585	2.95407	2.22985	1.73432	3.71641	2.43949	1.77244	5.87002	5.08862	1.35315
	Polyangia	0.0190585	0.590814	0.171527	0	0	0.571755	0.743282	0.0952925	1.60091	0	0	0	0.247761	0.114351	0.724223	0.076234	0	0.209644	0.114351	0.152468	0	0	0	0.0952925	0	0.0952925	0.038117	0.13341	0.647989	0	0.114351	0.0190585	0	0	0.0190585	0	0	0.438346	0	0	0.400229	0.152468	0.0571755	0	0	0	0.628931	0.038117
	RBG-16-55-12	0	0	0	0	0	0	0	0	0	0	0	0	0	0	0	0	0	0	0	0	0	0	0	0	0	0	0	0	0	0	0	0	0	0	0	0	0	0	0	0	0	0	0	0	0	0	0	0
	Rhodothermia	0	0.419287	0	0.89575	1.12445	0	0	0	0	0	0	0	0	0	0	0.800457	0	0	0	0.209644	0	0	0	0	0	0.076234	0.743282	6.49895	0	0	0	0	0	0	0	0	0	0	0.647989	0	0	0.038117	0	0	0	0	0	0
	Rubrobacteria	2.89689	0.0571755	0	0	0	1.04822	1.5628	1.39127	0	0	0	0	0	0.38117	0.209644	0.038117	0	1.73432	0.076234	0	0	0.13341	0.0571755	0	0.571755	0.800457	0	0	0	0.247761	1.69621	0	0.304936	0.076234	0	0	0	0.076234	0	0.552697	1.63903	0.076234	0.552697	0	0	0	0	0.343053
	S0134 terrestrial group	0	0	0	0	0	0	0	0	0	0	0	0	0	0	0	0	0	0	0	0	0	0	0	0	0	0	0	0	0	0	0	0	0	0	0	0	0	0	0	0	0	0	0	0	0	0	0	0
	Saccharimonadia	0.152468	0.0190585	0.152468	0	0	0.038117	1.31504	0.247761	0.114351	0.914808	0.13341	0	0.152468	0.628931	0.38117	0	2.19173	0	0.304936	0.076234	7.10882	0.0571755	0.0571755	0	0	0	0.0571755	0.076234	0.724223	0.190585	0.647989	1.48656	0.209644	0	0.114351	0.266819	0.209644	0.038117	0.152468	0	0.285878	0.819516	0	0	0.495521	0	0.0571755	9.66266
	Sericytochromatia	0	0	0	0	0	0	0	0	0	0	0	0	0	0	0	0	0.038117	0	0.0190585	0.209644	0	0	0	0	0	0	0	0	0.400229	0	0	0	0	0	0	0	0	0	0	0	0	0	0	0	0	0	0	0.038117
	SHA-26	0	0	0	0	0	0	0	0	0	0	0	0	0	0	0	0	0	0	0.076234	0	0	0	0	0	0	0	0	0	0	0	0	0	0	0	0	0	0	0	0	0	0	0	0	0	0	0	0.0190585	0
	Spirochaetia	0	0	0	0	0	0	0	0	0	0	0	0	0	0	0	0	0	0	0	0	0	0	0	0	0	0	0	0	0	0	0	0	0	0	0	0	0	0	0	0	0	0	0	0	0	0	0	0
	Subgroup 11	0	0	0	0	0	0	0	0	0	0	0	0	0	0	0	0	0	0	0	0	0	0	0	0	0	0	0	0	0	0	0	0	0	0	0	0	0	0	0	0	0	0	0	0	0	0	0	0
	Subgroup 20	0	0	0	0	0	0	0	0	0	0	0	0	0	0	0	0	0	0	0	0	0	0	0	0	0	0	0	0	0	0	0	0	0	0	0	0	0	0	0	0	0	0	0	0	0	0	0	0
	Subgroup 21	0	0	0	0	0	0	0	0	0	0	0	0	0	0	0	0	0	0	0	0	0	0	0	0	0	0	0	0	0	0	0	0	0	0	0	0	0	0	0	0	0	0	0	0	0	0	0	0
	Subgroup 22	0	0	0	0	0	0	0	0	0	0	0	0	0	0	0	0	0	0	0	0	0	0	0	0	0	0	0	0	0	0	0	0	0	0	0	0	0	0	0	0	0	0	0	0	0	0	0	0
	Subgroup 25	0	0	0	0	0	0	0	0	0	0	0	0	0	0	0	0	0	0	0	0	0	0	0	0	0	0	0	0	0	0	0	0	0	0	0	0	0	0	0	0	0	0	0	0	0	0	0	0
	Subgroup 5	0	0	0	0	0	0	0	0	0	0	0	0	0	0	0	0	0	0	0	0	0	0	0	0	0	0	0	0	0	0	0	0	0	0	0	0	0	0	0	0	0	0	0	0	0	0	0	0
	Sulfobacillia	0	0	0	0	0	0	0	0	0	0	0	0	0	0	0	0	0	0	0	0	0	0	0	0	0	0	0	0	0	0	0	0	0	0	0	0	0	0	0	0	0	0	0	0	0	0	0	0
	Sumerlaeia	0	0	0	0	0.533638	0	0.152468	0	0	0	0	0	0	0	0	0	0	0	0.038117	0.076234	0	0	0	0	0	0	0	0	0	0.0190585	0	0	0	0	0	0	0	0	0	0	0	0	0	0	0	0	0	0.076234
	Symbiobacteriia	0	0	0	0	0	0	0	0	0	0	0	0	0	0	0	0	0	0	0	0	0	0	0	0	0	0	0	0	0	0	0	0	0	0	0	0	0	0	0	0	0	0	0	0	0	0	0	0
	Synergistia	0	0	0	0	0	0	0	0	0	0	0	0	0	0	0	0	0	0	0	0	0	0	0	0	0	0	0	0	0	0	0	0	0	0	0	0	0	0	0	0	0	0	0	0	0	0	0	0
	Syntrophobacteria	0	0	0	0	0	0	0	0	0	0	0	0	0	0	0	0	0	0	0	0	0	0	0	0	0	0	0	0	0	0	0	0	0	0	0	0	0	0	0	0	0	0	0	0	0	0	0	0
	Syntrophomonadia	0	0	0	0	0	0	0	0	0	0	0	0	0	0	0	0	0	0	0	0	0	0	0	0	0	0	0	0	0	0	0	0	0	0	0	0	0	0	0	0	0	0	0	0	0	0	0	0
	Syntrophorhabdia	0	0	0	0	0	0	0	0	0	0	0	0	0	0	0	0	0	0	0	0	0	0	0	0	0	0	0	0	0	0	0	0	0	0	0	0	0	0	0	0	0	0	0	0	0	0	0	0
	Thermincolia	0	0	0	0	0	0	0	0	0	0	0	0	0	0	0	0	0	0	0	0	0	0	0	0	0	0	0	0	0	0	0	0	0	0	0	0	0	0	0	0	0	0	0	0	0	0	0	0
	Thermoanaerobacteria	0	0	0	0	0	0	0	0	0	0	0	0	0	0	0	0	0	0	0	0	0	0	0	0	0	0	0	0	0	0	0	0	0	0	0	0	0	0	0	0	0	0	0	0	0	0	0	0
	Thermoanaerobaculia	0	0	0	0	0	0	0	0	0	0	0	0	0	0	0	0	0	0	0	0	0	0	0	0	0	0	0	0	0	0	0	0	0	0	0	0	0	0	0	0	0	0	0	0	0	0	0	0
	Thermodesulfovibrionia	0	0	0	0	0	0	0	0	0	0	0	0	0	0	0	0	0	0	0	0	0	0	0	0	0	0	0	0	0	0	0	0	0	0	0	0	0	0	0	0	0	0	0	0	0	0	0	0
	Thermoleophilia	24.6808	2.74443	7.28035	1.52468	3.41147	21.9745	14.4273	17.1527	0.171527	0.228702	4.32628	21.7839	6.1559	16.924	12.4833	3.39241	0.323995	29.1976	14.4464	3.8117	0.076234	6.28931	11.3208	7.66152	11.9687	22.7749	4.87898	0.952925	1.61997	14.999	21.6695	0.266819	2.5729	15.5708	3.96417	2.93501	6.76577	10.9015	1.96303	20.183	24.2043	19.0013	13.9508	12.4643	0.076234	5.45073	3.22089	6.67048
	Thermovenabulia	0	0	0	0	0	0	0	0	0	0	0	0	0	0	0	0	0	0	0	0	0	0	0	0	0	0	0	0	0	0	0	0	0	0	0	0	0	0	0	0	0	0	0	0	0	0	0	0
	TK10	0.991043	0.38117	0.38117	0	0.038117	2.36326	0.876691	0.419287	0	0.0952925	0	0.038117	0.686106	1.12445	0.819516	0	0	1.20069	0.323995	0.076234	0	0	0.0571755	0	0	0.686106	0	0	0	0.457404	1.60091	0	0	0.0190585	0	0.076234	0	0.400229	0	0	0.933867	0.495521	2.76348	0	0.0952925	0	0.724223	1.25786
	vadinHA49	0	0	0	0	0	0	0.038117	0.0571755	0	0	0	0	0	0	0	0	0	0	0	0	0	0	0	0	0	0	0	0	0.076234	0	0	0	0	0	0	0	0	0	0	0	0	0	0	0	0	0	0	0
	Vampirivibrionia	0	0	0	0	0	0	0	0.038117	0	0.076234	0	0	0	0	0	0	0	0	0	0	0	0	0	0	0	0	0	0	0	0	0	0	0.0571755	0	0	0	0	0	0	0	0	0	0	0	0	0	0	0
	Verrucomicrobiae	0.247761	9.05279	6.91824	0.114351	0.724223	0.838574	4.05946	5.20297	0	0	0.0952925	3.8117	11.3779	5.64132	12.064	0.552697	1.60091	1.02916	2.49666	2.66819	0	0	1.50562	0	1.16257	3.23995	0.171527	0	3.04936	3.62112	3.01124	0.304936	0	0.076234	1.35315	8.08081	1.39127	7.03259	0	0.971984	5.88908	3.65923	1.37221	0.971984	0	1.02916	9.09091	0.705165
	Vicinamibacteria	0	4.53593	1.52468	0	0.38117	2.85878	2.28702	2.64913	0	0	0	0	0.038117	9.62455	4.19287	0	0	2.17267	0.609872	0	0	0	0	0	0	3.65923	0	0	0	1.0101	2.74443	0	0	0	0	0	0	6.53707	0	0	1.50562	2.28702	0.476463	0	0	0	0.628931	7.29941
	WCHB1-81	0	0	0	0	0	0	0	0	0	0	0	0	0	0	0	0	0	0	0	0	0	0	0	0	0	0	0	0	0	0	0	0	0	0	0	0	0	0	0	0	0	0	0	0	0	0	0	0
	WWE3	0	0	0	0	0	0	0	0	0	0	0	0	0	0	0	0	0	0	0	0	0	0	0	0	0	0	0	0	0	0	0	0	0	0	0	0	0	0	0	0	0	0	0	0	0	0	0	0
	Zetaproteobacteria	0	0	0	0	0	0	0	0	0	0	0	0	0	0	0	0	0	0	0	0	0	0	0	0	0	0	0	0	0	0	0	0	0	0	0	0	0	0	0	0	0	0	0	0	0	0	0	0
	Unclassified	0.190585	0.76234	0.724223	0	0.038117	0.323995	0.266819	1.16257	0.971984	0.724223	3.20183	0.457404	2.49666	0.495521	0.857633	0	0.0952925	1.60091	5.9272	0.0190585	0.171527	0.13341	1.14351	8.21422	2.42043	0.076234	0.343053	0	0.400229	0.914808	1.04822	0.552697	0.152468	0	1.44845	3.64018	2.13455	0.190585	0	0	0.686106	0.933867	9.7389	0.0190585	0.209644	4.78369	1.75338	0.171527
[truncated: 940 more columns]

## Sheet: Table S5C
	Table S5C. Taxonomic relative abundance at order-level.
	Order	Samples
		2A1	A10	A11	A12	A1	A2	A3	A4	A5	A6	A7	A8	A9	B10	B11	B12	B1	B2	B3	B4	B5	B6	B7	B8	B9	C10	C11	C12	C1	C2	C3	C4	C5	C6	C7	C8	C9	D10	D11	D12	D1	D2	D3	D4	D5	D7	D8	D9
	0319-6G20	0	0	0	0	0	0	0	0	0.190585	0	0	0	0.0190585	0.038117	0	0.0190585	0	0	0.0190585	0.0190585	0.038117	0.038117	0	0.038117	0	0	0	0	0.362112	0	0	0	0	0.076234	0	0	0	0	0	0	0	0	0	0	0	0	0	0
	0319-7L14	0.323995	0.076234	0	0	0	0.171527	0.323995	0.343053	0	0	0	0	0	0.609872	0.0190585	0	0	0.362112	0	0	0	0	0	0	0	0.571755	0	0	0	0	0.419287	0	0	0	0	0	0	0.171527	0	0	0.285878	0	0	0	0	0	0	0.0952925
	053A03-B-DI-P58	0	0	0	0	0	0	0	0	0	0	0	0	0	0	0	0	0	0	0	0	0	0	0	0	0	0	0	0	0	0	0	0	0	0	0	0	0	0	0	0	0	0	0	0	0	0	0	0
	1013-28-CG33	0	0	0	0	0	0	0	0	0	0	0	0	0	0	0	0	0	0	0	0	0	0	0	0	0	0	0	0	0	0	0	0	0	0	0	0	0	0	0	0	0	0	0	0	0	0	0	0
	11-24	0	0	0	0	0	0	0.038117	0	0	0	0	0	0	0	0	0	0	0	0	0	0	0	0	0	0	0	0	0	0	0.114351	0	0	0	0	0	0	0	0.38117	0	0	0	0	0	0	0	0	0.0952925	0
	1-20	0	0	0	0	0	0	0	0	0	0	0	0	0	0	0	0	0	0	0	0	0	0	0	0	0	0	0	0	0	0	0	0	0	0	0	0	0	0	0	0	0	0	0	0	0	0	0	0
	Abditibacteriales	0.343053	3.10654	5.9272	10.9968	3.67829	2.15361	3.67829	2.87783	2.74443	0.038117	0.590814	4.66933	1.5628	1.06728	1.94397	5.16486	1.50562	0.876691	3.10654	1.54374	0.190585	2.53478	3.1256	1.0101	1.46751	3.06842	7.9474	4.34534	2.07738	3.64018	2.47761	3.86888	0.628931	3.41147	0.857633	2.17267	0.800457	2.45855	4.84086	4.72651	2.21079	2.68725	2.49666	6.7086	0.800457	0.876691	1.48656	0.343053
	Absconditabacteriales (SR1)	0	0	0	0	0	0	0.0190585	0	0	0	0	0	0	0	0	0	0	0	0	0	0	0	0	0	0	0	0	0	0.0190585	0	0	0	0	0	0	0	0	0	0	0	0	0	0	0	0	0	0	0
	Acetobacterales	1.21974	1.37221	0.667048	0.647989	1.69621	0.285878	0.190585	0.724223	0.952925	7.7187	0.933867	1.54374	0.609872	0.0571755	0.171527	1.39127	0.590814	0.13341	0.89575	1.54374	1.92491	1.48656	1.25786	0.743282	0.76234	0.266819	0.800457	0.114351	1.82962	0.0952925	0.0952925	1.29598	1.27692	2.82066	0.457404	0.304936	0.400229	0.400229	0.476463	2.85878	0.647989	0.13341	1.02916	1.0101	2.00114	1.44845	0.51458	0
	Acholeplasmatales	0	0	0	0	0	0	0	0	0	0	0	0	0	0	0	0	0	0	0	0	0	0	0	0	0	0	0	0	0	0	0	0	0	0	0	0	0	0	0	0	0	0	0	0	0	0	0	0
	Acidaminococcales	0	0	0	0	0	0	0	0	0	0	0	0	0	0	0	0	0	0	0	0	0	0	0	0	0	0	0	0	0	0	0	0	0	0	0	0	0	0	0	0	0	0	0	0	0	0	0	0
	Acidiferrobacterales	0	0	0	0	0	0	0	0	0	0	0	0	0	0	0	0	0	0	0	0	0	0	0	0	0	0	0	0	0	0	0	0	0	0	0	0	0	0	0	0	0	0	0	0	0	0	0	0
	Acidimicrobiales	0	0	0	0	0	0	0	0	0	0	0	0	0	0	0	0	0	0	0	0	0	0	0	0	0	0	0	0	0	0	0	0	0	0	0	0	0	0	0	0	0	0	0	0	0	0	0	0
	Acidithiobacillales	0	0	0	0	0	0	0	0	0	0	0	0	0	0	0	0	0	0	0	0	0	0	0	0	0	0	0	0	0	0	0	0	0	0	0	0	0	0	0	0	0	0	0	0	0	0	0	0
	Acidobacteriales	0	0	0	0	0	0	0	0	0	0.190585	0.857633	0.0952925	0.400229	0	0	0	0	0	2.55384	0	0.400229	0	0.0571755	0.971984	0.152468	0	0	0	0.076234	0	0	0.0952925	0	0	0.190585	3.94511	0.13341	0	0	0	0	0	1.2388	0	0.076234	0	1.73432	0
	Actinomarinales	0	0	0	0	0	0	0	0	0	0	0	0	0	0	0	0	0	0	0	0	0	0	0	0	0	0	0	0	0	0	0	0	0	0	0	0	0	0	0	0	0	0	0	0	0	0	0	0
	Actinomycetales	0	0	0	0	0	0	0	0	0	0	0	0	0	0	0	0	0	0	0	0	0	0	0	0	0	0	0	0	0	0	0	0	0	0	0	0	0	0	0	0	0	0	0	0	0	0	0	0
	ADurb.Bin180	0	0	0	0	0	0	0	0	0	0	0	0	0	0	0	0	0	0	0	0	0	0	0	0	0	0	0	0	0	0	0	0	0	0	0	0	0	0	0	0	0	0	0	0	0	0	0	0
	Alicyclobacillales	0	0	0	0	0	0	0	0	0	0	0	0	0	0	0	0	0	0	0	0	0	0	0	0	0	0	0	0	0	0	0	0	0	0	0	0	0	0	0	0	0	0	0	0	0	0	0	0
	Alphaproteobacteria Incertae Sedis	0	0	0	0	0	0	0	0	0	0	0	0	0	0	0	0	0	0	0	0	0	0	0	0	0	0	0	0	0	0	0	0	0	0	0	0	0	0	0	0	0	0	0	0	0	0	0	0
	Ammonifexales	0	0	0	0	0	0	0	0	0	0	0	0	0	0	0	0	0	0	0	0	0	0	0	0	0	0	0	0	0	0	0	0	0	0	0	0	0	0	0	0	0	0	0	0	0	0	0	0
	Anaerolineales	0	0	0	0	0	0	0	0	0	0	0	0	0	0	0	0	0	0	0	0	0	0	0	0	0	0	0	0	0	0	0	0	0	0	0	0	0	0	0	0	0	0.038117	0	0	0	0	0	0
	Aneurinibacillales	0	0	0	0	0	0	0	0	0	0	0	0	0	0	0	0	0	0	0	0	0	0	0	0	0	0	0	0	0	0	0	0	0	0	0	0	0	0	0	0	0	0	0	0	0	0	0	0
	Ardenticatenales	0	0	0	0	0	0	0	0	0	0	0	0	0	0	0	0	0	0	0	0	0	0	0	0	0	0	0	0	0	0	0	0	0	0	0	0	0	0	0	0	0	0	0	0	0	0	0	0
	Arenicellales	0	0	0	0	0	0	0	0	0	0	0	0	0	0	0	0	0	0	0	0	0	0	0	0	0	0	0	0	0	0	0	0	0	0	0	0	0	0	0	0	0	0	0	0	0	0	0	0
	Armatimonadales	1.98209	1.90585	1.52468	0	0.247761	4.99333	1.69621	1.04822	2.70631	0.190585	0.952925	2.53478	2.5729	0	1.10539	0	0.0571755	2.63007	0.705165	0	0.152468	0	0.971984	2.3442	2.05832	2.2489	0.038117	0	0.457404	1.65809	0.533638	0.800457	0	0	0.933867	2.42043	1.02916	1.65809	0	0.571755	1.37221	2.07738	1.7915	1.18163	1.48656	0.838574	2.78254	0.266819
	AT-s16	0	0	0	0	0	0	0	0	0	0	0	0	0	0	0	0	0	0	0	0	0	0	0	0	0	0	0	0	0	0	0	0	0	0	0	0	0	0	0	0	0	0	0	0	0	0	0	0
	AT-s2-59	0	0	0	0	0	0	0	0	0	0	0	0	0	0	0	0	0	0	0	0	0	0	0	0	0	0	0	0	0	0	0	0	0	0	0	0	0	0	0	0	0	0	0	0	0	0	0	0
	Azospirillales	0	0	0	0	0	0	0	0	0	0	0	0	0	0	0	0	0	0	0	0	0	0	0	0	0	0	0	0	0	0	0	0	0	0	0	0	0	0	0	0	0	0	0	0	0	0	0	0
	B10-SB3A	0	0	0	0	0	0	0	0	0	0	1.88679	0.552697	0.266819	0	0	0	0	0	0.266819	0.13341	0	0.800457	2.32514	1.73432	1.20069	0	0	0	0	0	0	0	0	0	0.724223	0.438346	1.37221	0	0	0.51458	0	0	0.38117	0	0	1.06728	0.343053	0
	B108	0	0	0	0	0	0	0	0	0	0	0	0	0	0	0	0	0	0	0	0	0	0	0	0	0	0	0	0	0	0	0	0	0	0	0	0	0	0	0	0	0	0	0	0	0	0	0	0
	B12-WMSP1	0	0	0	0	0	0	0	0	0	36.6876	12.1212	3.8117	1.37221	0	0	0	0	0	6.13684	0	1.46751	7.07071	10.9777	12.2356	3.8117	0	0	0	0.0952925	0	0	0	0.13341	0	4.49781	2.61102	11.416	0	2.11549	2.64913	0	0	1.86773	0	1.90585	14.1033	0.800457	0
	B2M28	0	0	0	0	0	0	0	0	0	0	0	0	0	0	0	0	0	0	0	0	0	0	0	0	0	0	0	0	0	0	0	0	0	0	0	0	0	0	0	0	0	0	0	0	0	0	0	0
	Babeliales	0	0	0	0	0	0	0	0	0.114351	0	0	0	0	0	0	0	0	0	0	0	0	0	0	0	0	0	0	0	0	0	0	0	0	0	0	0	0	0	0	0	0	0	0	0	0	0	0	0
	Bacillales	0	0	0	0	0.724223	0	0	0	0	0	0	0	0	0	0	0	0.724223	0	0	0	0	0	0	0.076234	0	0	0	0	0	0	0	0	0	0	0	0	0	0	0	0	0	0	0	0	0	0	0	0
	Bacteriovoracales	0	0	0	0	0	0	0	0	0	0	0	0	0	0	0	0	0.0571755	0	0	0	0	0	0	0	0	0	0	0	0.0190585	0	0	0	0	0	0	0	0	0	0	0	0	0	0	0	0	0	0	0
	Bacteroidales	0	0	0	0	0	0	0	0	0	0	0	0	0	0	0	0	0	0	0	0	0	0	0	0	0	0	0	0	0	0	0	0	0	0	0	0	0	0	0	0	0	0	0	0	0	0	0	0
	Bacteroidetes VC2.1 Bac22	0	0	0	0	0	0	0	0	0	0	0	0	0	0	0	0	0	0	0	0	0	0	0	0	0	0	0	0	0	0	0	0	0	0	0	0	0	0	0	0	0	0	0	0	0	0	0	0
	Balneolales	0	0	0	0	0	0	0	0	0	0	0	0	0	0	0	0	0	0	0	0	0	0	0	0	0	0	0	0	0	0	0	0	0	0	0	0	0	0	0	0	0	0	0	0	0	0	0	0
	Bdellovibrionales	0	0.0190585	0.0190585	0.304936	0	0	0	0	0.0571755	0	0	0	0	0	0.0190585	0.0571755	0.190585	0	0	0	0	0	0	0	0	0	0.076234	0.0190585	0.38117	0	0	0	0	0	0	0.038117	0	0.038117	0.076234	0	0	0	0	0	0	0	0	0.0190585
	Beggiatoales	0	0	0	0	0	0	0	0	0	0.0952925	0	0	0	0	0	0	0	0	0	0	0	0	0	0.13341	0	0	0	0	0	0	0	0.038117	0	0	0.0190585	0	0	0	0	0	0	0	0	0	0	0	0	0
	Bifidobacteriales	0	0	0	0	0	0	0	0	0	0	0	0	0	0	0	0	0	0	0	0	0	0	0	0	0	0	0	0	0	0	0	0	0	0	0	0	0	0	0	0	0	0	0	0	0	0	0	0
	Blastocatellales	1.44845	4.17381	16.0473	1.73432	1.65809	4.8218	8.06175	4.45969	0.571755	0	0.419287	8.42386	10.8824	4.38346	9.52925	2.45855	1.14351	5.3745	4.19287	6.7086	0	5.18391	5.29827	1.77244	3.60206	15.7995	3.52582	0.457404	0.647989	6.1559	9.37679	2.59196	0.800457	7.81399	1.0101	7.85211	2.15361	13.8365	2.63007	4.34534	5.01239	6.25119	4.0404	20.3354	0.190585	1.94397	7.64246	1.88679
	Blfdi19	0	0	0	0	0	0	0	0	0	0	0	0	0	0	0.038117	0	0	0	0	0	0	0	0	0	0	0	0	0	0	0	0	0	0	0	0	0	0	0.0571755	0	0	0	0	0	0	0	0	0	0
	Bradymonadales	0	0	0	0	0	0	0	0	0	0	0	0	0	0	0	0	0	0	0	0	0	0	0	0	0	0	0	0	0	0	0	0	0	0	0	0	0	0	0	0	0	0	0	0	0	0	0	0
	Brevibacillales	0	0	0	0	0	0	0	0	0	0	0	0	0	0	0	0	0	0	0	0	0	0	0	0	0	0	0	0	0	0	0	0	0	0	0	0	0	0	0	0	0	0	0	0	0	0	0	0
	Brocadiales	0	0	0	0	0	0	0	0	0	0	0	0	0	0	0	0	0	0	0	0	0	0	0	0	0	0	0	0	0	0	0	0	0	0	0	0	0	0	0	0	0	0	0	0	0	0	0	0
	Bryobacterales	0.800457	1.04822	1.96303	0	0.743282	0.914808	0.343053	0.705165	0.190585	0.590814	0.991043	0.209644	1.10539	1.41033	1.39127	0	0	0.76234	0.0952925	0.343053	0.89575	0.457404	0.419287	1.98209	1.12445	1.14351	0	0	0.266819	0.857633	0.0952925	0	0	0	0.476463	1.3341	0.533638	1.73432	0.114351	0.0952925	0.819516	0.152468	0.628931	0	0.857633	1.5628	2.00114	0
	Burkholderiales	0.362112	6.34648	1.86773	5.35544	5.08862	0.13341	1.81056	1.77244	12.8645	0.51458	0.476463	0.609872	3.14465	1.71527	3.77358	4.68839	16.7143	0.0952925	0.171527	5.52697	2.40137	0.533638	0.266819	0.495521	0.190585	0.419287	3.90699	5.69849	12.9407	2.22985	1.42939	6.00343	1.31504	0.51458	0.038117	0.876691	0.152468	3.18277	2.64913	0.152468	0.571755	4.51687	2.22985	3.37336	4.38346	0.400229	6.86106	1.3341
	C0119	0.800457	1.71527	0.114351	0.0190585	0.991043	0.13341	0.362112	0.609872	2.2489	0	1.60091	0	0.590814	0.343053	0.686106	0	0.51458	0.0952925	1.88679	0.952925	0	0	0	0.552697	1.10539	0.038117	0.076234	0	1.2388	1.0101	0.152468	0.438346	0	0	0.838574	3.90699	1.12445	0.190585	0.0952925	0	0.419287	0.89575	3.48771	0.228702	0	0.89575	2.87783	0.076234
	C10-SB1A	0	0	0	0	0	0	0	0	0	0	0	0	0	0	0	0	0	0	0.476463	0	0	0	0	0	0	0	0	0	0	0	0	0	0	0	0	0	0	0	0	0	0	0	0	0	0	0	0	0
	Caedibacterales	0	0.13341	0	0	0	0	0	0	0	0	0	0	0.0952925	0	0	0	0	0	0.076234	0	0	0	0.0952925	0	0	0	0	0	0	0	0	0	0	0	0.247761	0.13341	0.495521	0	0.038117	0	0	0	0	0	0	0.933867	0	0
	Caenarcaniphilales	0	0	0	0	0	0	0	0	0	0	0	0	0	0	0	0	0	0	0	0	0	0	0	0	0	0	0	0	0	0	0	0	0	0	0	0	0	0	0	0	0	0	0	0	0	0	0	0
	Caldicoprobacterales	0	0	0	0	0	0	0	0	0	0	0	0	0	0	0	0	0	0	0	0	0	0	0	0	0	0	0	0	0	0	0	0	0	0	0	0	0	0	0	0	0	0	0	0	0	0	0	0
	Caldilineales	0.076234	0.304936	0	0	0	0.038117	0.0190585	0	0	0	0	0	0	0.114351	0.0190585	0	0.0571755	0.038117	0	0	0	0	0	0	0	0.0571755	0	0	0	0.0952925	0.038117	0	0	0	0	0	0	0	0	0	0	0.038117	0	0	0	0	0.038117	0.13341
	Caldisericales	0	0	0	0	0	0	0	0	0	0	0	0	0	0	0	0	0	0	0	0	0	0	0	0	0	0	0	0	0	0	0	0	0	0	0	0	0	0	0	0	0	0	0	0	0	0	0	0
	Campylobacterales	0	0	0	0	0	0	0	0	0	0	0	0	0	0	0	0	0	0	0	0	0	0	0	0	0	0	0	0	0	0	0	0	0	0	0	0	0	0	0	0	0	0	0	0	0	0	0	0
	Candidatus Abawacabacteria	0	0	0	0	0	0	0	0	0	0	0	0	0	0	0	0	0	0	0	0	0	0	0	0	0	0	0	0	0	0	0	0	0	0	0	0	0	0	0	0	0	0	0	0	0	0	0	0
	Candidatus Adlerbacteria	0	0	0	0	0	0	0	0	0	0	0	0	0	0	0	0	0	0	0	0	0	0	0	0	0	0	0	0	0	0	0	0	0	0	0	0	0	0	0	0	0	0	0	0	0	0	0	0
	Candidatus Amesbacteria	0	0	0	0	0	0	0	0	0	0	0	0	0	0	0	0	0	0	0	0	0	0	0	0	0	0	0	0	0	0	0	0	0	0	0	0	0	0	0	0	0	0	0	0	0	0	0	0
	Candidatus Azambacteria	0	0	0	0	0	0	0	0	0	0	0	0	0	0	0	0	0	0	0	0	0	0	0	0	0	0	0	0	0	0	0	0	0	0	0	0	0	0	0	0	0	0	0	0	0	0	0	0
	Candidatus Campbellbacteria	0	0	0	0	0	0	0	0	0	0	0	0	0	0	0	0	0	0	0	0	0	0	0	0	0	0	0	0	0	0	0	0	0	0	0	0	0	0	0	0	0	0	0	0	0	0	0	0
	Candidatus Collierbacteria	0	0	0	0	0	0	0	0	0	0	0	0	0	0	0	0	0	0	0	0	0	0	0	0	0	0	0	0	0	0	0	0	0	0	0	0	0	0	0	0	0	0	0	0	0	0	0	0
	Candidatus Curtissbacteria	0	0	0	0	0	0	0	0	0	0	0	0	0	0	0	0	0	0	0	0	0	0	0	0	0	0	0	0	0	0	0	0	0	0	0	0	0	0	0	0	0	0	0	0	0	0	0	0
	Candidatus Daviesbacteria	0	0	0	0	0	0	0	0	0	0	0	0	0	0	0	0	0	0	0	0	0	0	0	0	0	0	0	0	0	0	0	0	0	0	0	0	0	0	0	0	0	0	0	0	0	0	0	0
	Candidatus Falkowbacteria	0	0	0	0	0	0	0	0	0	0	0	0	0	0	0	0	0	0	0	0	0	0	0	0	0	0	0	0	0	0	0	0	0	0	0	0	0	0	0	0	0	0	0	0	0	0	0	0
	Candidatus Jorgensenbacteria	0	0	0	0	0	0	0	0	0	0	0	0	0	0	0	0	0	0	0	0	0	0	0	0	0	0	0	0	0	0	0	0	0	0	0	0	0	0	0	0	0	0	0	0	0	0	0	0
	Candidatus Kaiserbacteria	0	0	0	0	0	0	0	0	0	0	0	0	0	0	0	0	0	0	0	0	0	0	0	0	0	0	0	0	0	0	0	0	0	0	0	0	0	0	0	0	0	0	0	0	0	0	0	0
	Candidatus Kerfeldbacteria	0	0	0	0	0	0	0	0	0	0	0	0	0	0	0	0	0	0	0	0	0	0	0	0	0	0	0	0	0	0	0	0	0	0	0	0	0	0	0	0	0	0	0	0	0	0	0	0
	Candidatus Kuenenbacteria	0	0	0	0	0	0	0	0	0	0	0	0	0	0	0	0	0	0	0	0	0	0	0	0	0	0	0	0	0	0	0	0	0	0	0	0	0	0	0	0	0	0	0	0	0	0	0	0
	Candidatus Levybacteria	0	0	0	0	0	0	0	0	0	0	0	0	0	0	0	0	0	0	0	0	0	0	0	0	0	0	0	0	0	0	0	0	0	0	0	0	0	0	0	0	0	0	0	0	0	0	0	0
	Candidatus Liptonbacteria	0	0	0	0	0	0	0	0	0	0	0	0	0	0	0	0	0	0	0	0	0	0	0	0	0	0	0	0	0	0	0	0	0	0	0	0	0	0	0	0	0	0	0	0	0	0	0	0
	Candidatus Lloydbacteria	0	0	0	0	0	0	0	0	0	0	0	0	0	0	0	0	0	0	0	0	0	0	0	0	0	0	0	0	0	0	0	0	0	0	0	0	0	0	0	0	0	0	0	0	0	0	0	0
	Candidatus Magasanikbacteria	0	0	0	0	0	0	0	0	0	0	0	0	0	0	0	0	0	0	0	0	0	0	0	0	0	0	0	0	0	0	0	0	0	0	0	0	0	0	0	0	0	0	0	0	0	0	0	0
	Candidatus Moranbacteria	0	0	0	0	0	0	0	0	0	0	0	0	0	0	0	0	0	0	0	0	0	0	0	0	0	0	0	0	0	0	0	0	0	0	0	0	0	0	0	0	0	0	0	0	0	0	0	0
	Candidatus Nomurabacteria	0	0	0	0	0	0	0	0	0	0	0	0	0	0	0	0	0	0	0	0	0	0	0	0	0	0	0	0	0	0	0	0	0	0	0	0	0	0	0	0	0	0	0	0	0	0	0	0
	Candidatus Pacebacteria	0	0	0	0	0	0	0	0	0	0	0	0	0	0	0	0	0	0	0	0	0	0	0	0	0	0	0	0	0	0	0	0	0	0	0	0	0	0	0	0	0	0	0	0	0	0	0	0
	Candidatus Peregrinibacteria	0	0	0	0	0	0	0	0	0	0	0	0	0	0	0	0	0	0	0	0	0	0	0	0	0	0	0	0	0	0	0	0	0	0	0	0	0	0	0	0	0	0	0	0	0	0	0	0
	Candidatus Peribacteria	0	0	0	0	0	0	0	0	0	0	0	0	0	0	0	0	0	0	0	0	0	0	0	0	0	0	0	0	0.038117	0	0	0	0	0	0	0	0	0	0	0	0	0	0	0	0	0	0	0
	Candidatus Roizmanbacteria	0	0	0	0	0	0	0	0	0	0	0	0	0	0	0	0	0	0	0	0	0	0	0	0	0	0	0	0	0	0	0	0	0	0	0	0	0	0	0	0	0	0	0	0	0	0	0	0
	Candidatus Shapirobacteria	0	0	0	0	0	0	0	0	0	0	0	0	0	0	0	0	0	0	0	0	0	0	0	0	0	0	0	0	0	0	0	0	0	0	0	0	0	0	0	0	0	0	0	0	0	0	0	0
	Candidatus Uhrbacteria	0	0	0	0	0	0	0	0	0	0	0	0	0	0	0	0	0	0	0	0	0	0	0	0	0	0	0	0	0	0	0	0	0	0	0	0	0	0	0	0	0	0	0	0	0	0	0	0
	Candidatus Vogelbacteria	0	0	0	0	0	0	0	0	0	0	0	0	0	0	0	0	0	0	0	0	0	0	0	0	0	0	0	0	0	0	0	0	0	0	0	0	0	0	0	0	0	0	0	0	0	0	0	0
	Candidatus Woesebacteria	0	0	0	0	0	0	0	0	0	0	0	0	0	0	0	0	0	0	0	0	0	0	0	0	0	0	0	0	0	0	0	0	0	0	0	0	0	0	0	0	0	0	0	0	0	0	0	0
	Candidatus Woykebacteria	0	0	0	0	0	0	0	0	0	0	0	0	0	0	0	0	0	0	0	0	0	0	0	0	0	0	0	0	0	0	0	0	0	0	0	0	0	0	0	0	0	0	0	0	0	0	0	0
	Candidatus Yanofskybacteria	0	0	0	0	0	0	0	0	0	0	0	0	0	0	0	0	0	0	0	0	0	0	0	0	0	0	0	0	0	0	0	0	0	0	0	0	0	0	0	0	0	0	0	0	0	0	0	0
	Candidatus Yonathbacteria	0	0	0	0	0	0	0	0	0	0	0	0	0	0	0	0	0	0	0	0	0	0	0	0	0	0	0	0	0	0	0	0	0	0	0	0	0	0	0	0	0	0	0	0	0	0	0	0
	Candidatus Zambryskibacteria	0	0	0	0	0	0	0	0	0	0	0	0	0	0	0	0	0	0	0	0	0	0	0	0	0	0	0	0	0	0	0	0	0	0	0	0	0	0	0	0	0	0	0	0	0	0	0	0
	Carboxydocellales	0	0	0	0	0	0	0	0	0	0	0	0	0	0	0	0	0	0	0	0	0	0	0	0	0	0	0	0	0	0	0	0	0	0	0	0	0	0	0	0	0	0	0	0	0	0	0	0
	Cardiobacteriales	0	0	0	0	0	0	0	0	0	0	0	0	0	0	0	0	0	0	0	0	0	0	0	0	0	0	0	0	0	0	0	0	0	0	0	0	0	0	0	0	0	0	0	0	0	0	0	0
	Catenulisporales	0	0	0	0	0	0	0	0	0	0	0	0	0	0	0	0	0	0	0	0	0	0	0	0	0	0	0	0	0	0	0	0	0	0	0	0	0	0	0	0	0	0	0	0	0	0	0	0
	Caulobacterales	0	0.152468	0	0.533638	0.0952925	0	0	0	0	0	0	0.400229	0	0	0	0.362112	0.266819	0	0.0952925	0.171527	0	0.628931	0	0	0	0	0.952925	0.457404	1.96303	0	0.533638	0.819516	0	0	0.152468	0	0	0	1.37221	0.571755	0	0	0	0.228702	0	0	0.152468	0
	CCD24	0	0	0	0	0	0	0	0	0	0	0	0	0	0	0	0	0	0	0	0	0	0	0	0	0	0	0	0	0	0	0	0	0	0	0	0	0	0	0	0	0	0	0	0	0	0	0	0
	CCM11a	0	0	0	0	0	0	0	0	0	0	0	0	0	0	0	0	0	0	0	0	0	0	0	0	0	0	0	0	0	0	0	0	0	0	0	0	0	0	0	0	0	0	0	0	0	0	0	0
	CCM19a	0	0	0	0	0	0	0	0	0	0	0	0	0	0	0	0	0	0	0	0	0	0	0	0	0	0	0	0	0	0	0	0	0	0	0	0	0	0	0	0	0	0	0	0	0	0	0	0
	CG2-30-50-142	0	0	0	0	0	0	0	0	0	0	0	0	0	0	0	0	0	0	0	0	0	0	0	0	0	0	0	0	0	0	0	0	0	0	0	0	0	0	0	0	0	0	0	0	0	0	0	0
	CHAB-XI-27	0	0	0	0	0	0	0	0	0	0	0	0	0	0	0	0	0	0	0	0	0	0	0	0	0	0	0	0	0	0	0	0	0	0	0	0	0	0	0	0	0	0	0	0	0	0	0	0
	Chitinophagales	10.6918	11.1492	17.6672	24.6617	8.61445	14.0652	7.60435	18.8107	26.2436	1.77244	0.667048	9.30055	9.66266	15.8376	17.3623	21.2312	15.8757	10.3107	6.74671	10.2344	8.11893	4.99333	5.10768	2.2489	2.09644	9.54831	29.0261	21.2312	26.2055	22.3937	4.70745	21.1168	0	15.6661	2.87783	5.16486	1.60091	17.2098	27.9207	13.341	12.712	20.3164	4.72651	16.8668	16.1997	1.71527	11.8925	2.83972
	Chlamydiales	0	0	0	0	0	0.0190585	0	0	0.0190585	0	0	0	0	0	0	0	0	0	0.0190585	0	0	0	0	0	0	0	0	0	0	0	0	0	0	0	0	0	0	0	0	0	0	0	0	0	0.400229	0	0	0
	Chloroflexales	0.038117	0	0	0.038117	0	0.838574	0.114351	0	0	0	0	0	0	0.152468	0	0	0.038117	0.323995	0.304936	0	0	0	0	0	0	0	0.0190585	0	0	0.419287	0	0	0	0	0	0	0	0.13341	0	0	0	0.952925	0	0	0	0	0	0
	Christensenellales	0	0	0	0	0	0	0	0	0	0	0	0	0	0	0	0	0	0	0	0	0	0	0	0	0	0	0	0	0	0	0	0	0	0	0	0	0	0	0	0	0	0	0	0	0	0	0	0
	Chromatiales	0	0	0	0	0	0	0	0	0	0	0	0	0	0	0	0	0	0	0	0	0	0	0	0	0	0	0	0	0	0	0	0	0	0	0	0	0	0	0	0	0	0	0	0	0	0	0	0
	Chthoniobacterales	0.228702	7.83305	6.91824	0.114351	0.609872	0.76234	3.83076	4.93615	0	0	0.0952925	3.8117	11.3779	5.18391	11.1683	0.552697	1.50562	0.914808	2.3442	2.66819	0	0	1.50562	0	1.16257	3.23995	0.171527	0	2.43949	3.60206	2.72537	0.247761	0	0.076234	1.35315	8.04269	1.39127	6.80389	0	0.971984	5.39356	2.55384	1.37221	0.952925	0	1.02916	9.09091	0.171527
	Chthonomonadales	0	0.933867	0	0	0.933867	0	0	0	0	0	0	0	0.076234	0	0	0	0	0	0.571755	0	0	0	0	0	0	0	0	0	0.0952925	0	0	0	0	0	0	1.18163	0	0	0	0	0	0.076234	0.419287	0	0	0	0.438346	0
	Cloacimonadales	0	0	0	0	0	0	0	0	0	0	0	0	0	0	0	0	0	0	0	0	0	0	0	0	0	0	0	0	0	0	0	0	0	0	0	0	0	0	0	0	0	0	0	0	0	0	0	0
	Clostridia UCG-014	0	0	0	0	0	0	0	0	0	0	0	0	0	0	0	0	0	0	0	0	0	0	0	0	0	0	0	0	0	0	0	0	0	0	0	0	0	0	0	0	0	0	0	0	0	0	0	0
	Clostridia vadinBB60 group	0	0	0	0	0	0	0	0	0	0	0	0	0	0	0	0	0	0	0	0	0	0	0	0	0	0	0	0	0	0	0	0	0	0	0	0	0	0	0	0	0	0	0	0	0	0	0	0
	Clostridiales	0	0	0	0	0.076234	0	0	0	0	0	0	0	0	0	0	0.0190585	0	0	0	0	0	0	0	0	0	0	0	0	0.038117	0	0	0	0.038117	0	0	0	0	0	0	0	0	0	0	0	0	0	0	0
	Competibacterales	0	0	0	0	0	0	0	0	0	0	0	0	0	0	0	0	0	0	0	0	0	0	0	0	0	0	0	0	0	0	0	0	0	0	0	0	0	0	0	0	0	0	0	0	0	0	0	0
	Coriobacteriales	0	0	0	0	0	0	0	0	0	0	0	0	0	0	0	0	0	0	0	0	0	0	0	0	0	0	0	0	0	0	0	0	0	0	0	0	0	0	0	0	0	0	0	0	0	0	0	0
	Corynebacteriales	0	0	0	0.457404	0.495521	0	0	0	1.75338	2.87783	4.61216	1.7915	0.476463	0	0	0.495521	1.29598	0	1.67715	0.190585	6.07966	4.63122	1.71527	2.68725	2.91595	0	0.247761	1.08634	0.628931	0	0	2.2489	0	1.7915	2.61102	0.724223	2.38231	0	1.41033	1.16257	0	0	0.819516	0.552697	2.49666	1.92491	0.362112	0
	Coxiellales	0	0	0	0	0	0	0	0	0.0571755	0	0	0	0	0	0	0	0	0	0	0.038117	0	0	0	0	0	0.0190585	0	0	0	0	0	0	0	0	0	0	0	0	0	0	0	0	0	0	0.114351	0	0	0
	Cyanobacteriales	0.628931	1.67715	0.552697	0	0	0	0	0	0	0	0	0	0.705165	0.495521	0	0.51458	0.0190585	0	0	0	0	0	0.190585	0	0	0.590814	1.29598	0	0	0	0	0	0	0	0	0.076234	0	0.038117	0	0	0	0	0	0	0	0	0.190585	0
	Cytophagales	0.285878	2.00114	1.65809	11.4542	24.2996	0.571755	0.323995	0.362112	5.41262	0	0.114351	0.51458	0.266819	0.114351	0.285878	11.8925	5.64132	1.3341	0.991043	2.28702	7.98552	2.42043	0.686106	0.667048	0.190585	2.47761	6.28931	15.5899	1.41033	0.076234	0.076234	9.79607	17.6482	2.2489	0.495521	0.171527	0.0952925	0.419287	10.0629	0.0952925	0.13341	0.038117	0.743282	3.20183	11.2255	0.609872	0.343053	1.31504
	Dadabacteriales	0	0	0	0	0	0	0	0	0	0	0	0	0	0	0	0	0	0	0	0	0	0	0	0	0	0	0	0	0	0	0	0	0	0	0	0	0	0	0	0	0	0	0	0	0	0	0	0
	Defluviicoccales	0	0	0	0	0	0	0	0	0	0	0	0	0	0	0	0	0	0	0	0	0	0	0	0	0	0	0	0	0	0	0	0	0	0	0	0	0	0	0	0	0	0	0	0	0	0	0	0
	Deinococcales	0.647989	0.285878	0.38117	17.6863	2.22985	0	0.247761	0.362112	1.58186	0	0	0.89575	0.171527	0.038117	0	9.31961	3.31618	0.419287	0.266819	1.69621	0.628931	1.41033	0.571755	0.609872	0.285878	0.285878	6.46083	8.00457	0.0571755	0.038117	0.0571755	3.96417	2.32514	1.65809	0.323995	0.285878	0.0952925	0	6.02249	1.52468	0.304936	0	0.0571755	1.90585	0.533638	0.0952925	0.152468	0.13341
	Desulfitobacteriales	0	0	0	0	0	0	0	0	0	0	0	0	0	0	0	0	0	0	0	0	0	0	0	0	0	0	0	0	0	0	0	0	0	0	0	0	0	0	0	0	0	0	0	0	0	0	0	0
	Desulfobaccales	0	0	0	0	0	0	0	0	0	0	0	0	0	0	0	0	0	0	0	0	0	0	0	0	0	0	0	0	0	0	0	0	0	0	0	0	0	0	0	0	0	0	0	0	0	0	0	0
	Desulfobacterales	0	0	0	0	0	0	0	0	0	0	0	0	0	0	0	0	0	0	0	0	0	0	0	0	0	0	0	0	0	0	0	0	0	0	0	0	0	0	0	0	0	0	0	0	0	0	0	0
	Desulfobulbales	0	0	0	0	0	0	0	0	0	0	0	0	0	0	0	0	0	0	0	0	0	0	0	0	0	0	0	0	0	0	0	0	0	0	0	0	0	0	0	0	0	0	0	0	0	0	0	0
	Desulfomonilales	0	0	0	0	0	0	0	0	0	0	0	0	0	0	0	0	0	0	0	0	0	0	0	0	0	0	0	0	0	0	0	0	0	0	0	0	0	0	0	0	0	0	0	0	0	0	0	0
	Desulfovibrionales	0	0	0	0	0	0	0	0	0	0	0	0	0	0	0	0	0	0	0	0	0	0	0	0	0	0	0	0	0	0	0	0	0	0	0	0	0	0	0	0	0	0	0	0	0	0	0	0
	Desulfurobacteriales	0	0	0	0	0	0	0	0	0	0	0	0	0	0	0	0	0	0	0	0	0	0	0	0	0	0	0	0	0	0	0	0	0	0	0	0	0	0	0	0	0	0	0	0	0	0	0	0
	Desulfuromonadales	0	0	0	0	0	0	0	0	0	0	0	0	0	0	0	0	0	0	0	0	0	0	0	0	0	0	0	0	0	0	0	0	0	0	0	0	0	0	0	0	0	0	0	0	0	0	0	0
	Dethiobacterales	0	0	0	0	0	0	0	0	0	0	0	0	0	0	0	0	0	0	0	0	0	0	0	0	0	0	0	0	0	0	0	0	0	0	0	0	0	0	0	0	0	0	0	0	0	0	0	0
	Diplorickettsiales	0	0.152468	0.0571755	0.0190585	0	0	0	0	0.114351	0	0.076234	0	0.0571755	0	0	0	0	0	0	0	0	0	0.038117	0	0	0.038117	0	0	0	0	0	0	0	0	0.076234	0.228702	0.476463	0	0	0	0	0	0	0	0.114351	0.038117	0	0.0190585
	Dongiales	0	0	0	0	0	0	0	0	0	0	0	0	0	0	0	0	0	0	0	0	0	0	0	0	0	0	0	0	0	0	0	0	0	0	0	0	0	0	0	0	0	0	0	0	0	0	0	0
	DS-100	0	0	0	0	0	0	0	0	0	0	0	0	0	0	0	0	0	0	0	0	0	0	0	0	0	0	0	0	0	0	0	0	0	0	0	0	0	0	0	0	0	0	0	0	0	0	0	0
	EC3	0	0	0	0	0	0	0	0	0	0	0	0	0	0	0	0	0	0	0	0	0	0	0	0	0	0	0	0	0	0	0	0	0	0	0	0	0	0	0	0	0	0	0	0	0	0	0	0
	Ectothiorhodospirales	0	0	0	0	0	0	0	0	0	0	0	0	0	0	0	0	0	0	0	0	0	0	0	0	0	0	0	0	0	0	0	0	0	0	0	0	0	0	0	0	0	0	0	0	0	0	0	0
	Elev-1554	0	0	0	0	0	0	0	0	0	1.60091	3.25901	0.914808	0.209644	0	0.0190585	0	0	0	1.69621	0	0.362112	2.19173	3.06842	2.28702	1.50562	0	0	0	0	0	0	0	0	0	2.36326	0.247761	2.30608	0	0.476463	2.61102	0	0	0.247761	0	0.228702	4.89804	0.266819	0
	Elev-16S-1166	0	0	0	0	0	0	0	0	0	0	0	0	0	0	0	0	0	0	0	0	0	0	0	0	0	0	0	0	0	0	0	0	0	0	0	0	0	0	0	0	0	0	0	0	0	0	0	0
	Elev-16S-573	0	0	0	0	0	0	0	0	0	0	0	0	0	0	0	0	0	0	0	0	0	0	0	0	0	0	0	0	0	0	0	0	0	0	0	0	0	0	0	0	0	0	0	0.0190585	0	0	0	0
	Elev-16S-976	0	0	0	0	0	0	0	0	0	0	0	0	0	0	0	0	0	0	0.0190585	0	0	0	0	0	0	0	0	0	0	0	0.0190585	0	0	0	0	0	0	0	0	0	0	0.0190585	0	0	0	0	0	0
	Elsterales	0	0	0	0	0	0	0	0	0	0	0	0	0	0	0	0	0	0	0	0	0	0	0	0	0	0	0	0	0	0	0	0	0	0	0	0	0	0	0	0	0	0	0	0	0	0	0	0
	Enterobacterales	0	0	0	0	0	0	0	0	0	0.190585	0	0	0	0	0	0	0	0	0	0	0	0	0	0.552697	0	0	0	0	0	0	0	0	0	0	0	0	0	0	0	0	0	0	0	0	0	0	0	0
	Entomoplasmatales	0	0	0	0	0	0	0	0	0	0	0	0	0	0	0	0	0	0	0	0	0	0	0	0	0	0	0	0	0	0	0	0	0	0	0	0	0	0	0	0	0	0	0	0	0	0	0	0
	Entotheonellales	0	0	0	0	0	0	0	0	0	0	0	0	0	0	0	0	0	0	0	0	0	0	0	0	0	0	0	0	0	0	0	0	0	0	0	0	0	0	0	0	0	0	0	0	0	0	0	0
	EPR3968-O8a-Bc78	0	0	0	0	0	0	0	0	0	0	0	0	0	0	0	0	0	0	0	0	0	0	0	0	0	0	0	0	0	0	0	0	0	0	0	0	0	0	0	0	0	0	0	0	0	0	0	0
	Erysipelotrichales	0	0	0	0	0	0	0	0	0	0	0	0	0	0	0	0	0	0	0	0	0	0	0	0	0	0	0	0	0	0	0	0	0	0	0	0	0	0	0	0	0	0	0	0	0	0	0	0
	Eubacteriales	0	0	0	0	0	0	0	0	0	0	0	0	0	0	0	0	0	0	0	0	0	0	0	0	0	0	0	0	0	0	0	0	0	0	0	0	0	0	0	0	0	0	0	0	0	0	0	0
	Euzebyales	0	0	0	0	0	0	0	0	0	0	0	0	0	0	0	0	0	0	0	0	0	0	0	0	0	0.114351	0	0	0	0	0.13341	0	0	0	0	0	0	0	0	0	0.0190585	0	0	0	0	0	0	0.667048
	EV818SWSAP88	0	0	0	0	0	0	0	0	0	0	0	0	0	0	0	0	0	0	0	0	0	0	0	0	0	0	0	0	0	0	0	0	0	0	0	0	0	0	0	0	0	0	0	0	0	0	0	0
	Exiguobacterales	0	0	0	0	0	0	0	0	0	0	0	0	0	0	0	0	0	0	0	0	0	0	0	0	0	0	0	0	0	0	0	0	0	0	0	0	0	0	0	0	0	0	0	0	0	0	0	0
	FFCH16263	0	0	0	0	0	0	0	0	0	0	0	0	0	0	0	0	0	0	0	0	0	0	0	0	0	0	0	0	0	0	0	0	0	0	0	0	0	0	0	0	0	0	0	0	0	0	0	0
	Fibrobacterales	0	0	0	0	0	0	0	0	0	0	0	0	0	0	0	0	0	0	0	0	0	0	0	0	0	0	0	0	0	0	0	0	0	0	0	0	0	0	0	0	0	0	0	0	0	0	0	0
	Fimbriimonadales	0	0	0	0	0	0	0.266819	0	0	0.190585	0	0	0	0.190585	0	0	0	0	0.190585	0	0	0.114351	0	0	0	0	0	0	0	0.0952925	0.190585	0	0	0	0	0	0	0	0	0	0	0.247761	0	0	0	0	0.228702	0.0190585
	Flavobacteriales	0	0	0	0	1.29598	0.0571755	0.476463	0	2.70631	0.667048	0	0	0	0	0	0.114351	13.8937	0	0	0.13341	0	0.343053	0	0	0	0	0.114351	1.48656	1.10539	0	0.266819	1.75338	0.400229	0.038117	0	0	0	0	0.038117	0	0	0.13341	0.0190585	0	1.27692	0	0.0571755	1.54374
	Frankiales	3.86888	0.971984	0.743282	6.13684	1.82962	5.58414	3.583	3.23995	2.21079	28.5496	7.20412	4.9171	2.2489	1.27692	0.457404	7.43282	2.70631	5.08862	5.26015	5.81285	12.3309	15.9139	7.29941	5.1458	7.9474	1.46751	5.33638	9.10997	1.46751	2.2489	4.9171	2.99219	64.9705	22.4128	4.28816	4.70745	3.16371	0.876691	7.28035	10.0629	3.86888	1.77244	3.54488	3.84982	5.88908	1.37221	1.12445	2.68725
	FS118-23B-02	0	0	0	0	0	0	0	0	0	0	0	0	0	0	0	0	0	0	0	0	0	0	0	0	0	0	0	0	0	0	0	0	0	0	0	0	0	0	0	0	0	0	0	0	0	0	0	0
	Fusobacteriales	0	0	0	0	0	0	0	0	0	0	0	0	0	0	0	0	0	0	0	0	0	0	0	0	0	0	0	0	0	0	0	0	0	0	0	0	0	0	0	0	0	0	0	0	0	0	0	0
	Ga0077536	0	0	0	0	0	0	0	0	0	0	0	0	0	0	0	0	0	0	0	0	0	0	0	0	0	0	0	0	0	0	0	0	0	0	0	0	0	0	0	0	0	0	0	0	0	0	0	0
	Gaiellales	8.04269	0.590814	0.0571755	0	1.08634	1.98209	0.686106	0.952925	0.0571755	0.228702	0	1.20069	0.686106	2.70631	0.76234	0	0.13341	4.61216	2.00114	0	0	0	0	0	0.171527	0.13341	0.247761	0.171527	0.609872	1.60091	4.38346	0.0190585	0	0.209644	0	1.14351	0	0.209644	0	0.247761	2.43949	3.94511	3.0303	0.209644	0	0	0.819516	0.552697
	Gammaproteobacteria Incertae Sedis	0	0	0	0	0	0.0190585	0	0	0.76234	0.171527	0	0.038117	0.038117	0	0	0	0	0.228702	0	0	0	0	0.0190585	0	0	0.152468	0	0.038117	0	0	0	0.0190585	0	0	0.0190585	0	0.0190585	0.190585	0	0	0	0	0	0.038117	1.04822	0	0	0
	Gastranaerophilales	0	0	0	0	0	0	0	0	0	0	0	0	0	0	0	0	0	0	0	0	0	0	0	0	0	0	0	0	0	0	0	0	0	0	0	0	0	0	0	0	0	0	0	0	0	0	0	0
	Gemmatales	0	1.04822	1.41033	0.209644	0.038117	0.0190585	0.533638	2.22985	0	0	0	0.266819	0.952925	0.476463	0.304936	0.247761	0.209644	0.114351	0.667048	0.247761	0	0	0.038117	2.63007	1.06728	0.190585	0.190585	0.0952925	0.628931	0.838574	0.228702	0	0	0	0	3.31618	0.13341	0.952925	0.190585	0	0.171527	1.61997	1.42939	0.038117	0	0.0952925	2.68725	0
	Gemmatimonadales	0.152468	5.9272	1.84868	0.038117	0.838574	2.11549	2.76348	0.285878	7.90928	0.571755	2.53478	1.02916	3.25901	2.78254	3.62112	0	1.04822	2.36326	1.35315	8.84315	8.91938	5.71755	1.50562	1.71527	3.48771	2.21079	0.38117	0.495521	6.25119	1.10539	2.87783	4.95521	0	7.20412	3.37336	1.84868	1.82962	1.96303	0.933867	2.05832	1.92491	2.55384	2.64913	1.41033	11.2636	1.29598	2.76348	1.10539
	Geobacterales	0	0	0	0	0	0	0	0	0	0	0	0	0	0	0	0	0	0	0	0	0	0	0	0	0	0	0	0	0	0	0	0	0	0	0	0	0	0	0	0	0	0	0	0	0	0	0	0
	Gloeobacterales	0	0	0	0	0	0	0	0	0	0	0	0	0	0	0	0	0	0	0	0	0	0	0	0	0	0	0	0	0	0	0	0	0	0	0	0	0	0	0	0	0	0	0	0	0	0	0	0
	Glycomycetales	0	0	0	0	0	0	0	0	0	0	0	0	0	0	0	0	0	0	0	0	0	0	0	0	0	0	0	0	0	0	0	0	0	0	0	0	0	0	0	0	0	0	0	0	0	0	0	0.705165
	Gracilibacteraceae	0	0	0	0	0	0	0	0	0	0	0	0	0	0	0	0	0	0	0	0	0	0	0	0	0	0	0	0	0	0	0	0	0	0	0	0	0	0	0	0	0	0	0	0	0	0	0	0
	Granulosicoccales	0	0	0	0	0	0	0	0	0	0	0	0	0	0	0	0	0	0	0	0	0	0	0	0	0	0	0	0	0	0	0	0	0	0	0	0	0	0	0	0	0	0	0	0	0	0	0	0
	GWA2-38-13b	0	0	0	0	0	0	0	0	0	0	0	0	0	0	0	0	0	0	0	0	0	0	0	0	0	0	0	0	0	0	0	0	0	0	0	0	0	0	0	0	0	0	0	0	0	0	0	0
	Halanaerobiales	0	0	0	0	0	0	0	0	0	0	0	0	0	0	0	0	0	0	0	0	0	0	0	0	0	0	0	0	0	0	0	0	0	0	0	0	0	0	0	0	0	0	0	0	0	0	0	0
	Haliangiales	0.0190585	0.457404	0.0571755	0	0	0.13341	0.171527	0.0952925	0	0	0	0	0.171527	0.076234	0.152468	0	0	0.0571755	0.114351	0	0	0	0	0	0	0	0.038117	0.0190585	0.171527	0	0.076234	0	0	0	0	0	0	0.171527	0	0	0.171527	0.13341	0	0	0	0	0.533638	0
	Haloplasmatales	0	0	0	0	0	0	0	0	0	0	0	0	0	0	0	0	0	0	0	0	0	0	0	0	0	0	0	0	0	0	0	0	0	0	0	0	0	0	0	0	0	0	0	0	0	0	0	0
	Halothiobacillales	0	0	0	0	0	0	0	0	0	0	0	0	0	0	0	0	0	0	0	0	0	0	0	0	0	0	0	0	0	0	0	0	0	0	0	0	0	0	0	0	0	0	0	0	0	0	0	0
	HOC36	0	0	0	0	0	0	0	0	0	0	0	0	0	0	0	0	0	0	0	0	0	0	0	0	0	0	0	0	0	0	0	0	0	0	0	0	0	0	0	0	0	0	0	0	0	0	0	0
	Holophagales	0	0	0	0	0	0	0	0	0	0	0	0	0	0	0	0	0	0	0	0	0	0	0	0	0	0	0	0	0	0	0	0	0	0	0	0	0	0	0	0	0	0	0	0	0	0	0	0
	Holosporales	0	0	0	0	0	0	0	0	0	0	0	0	0	0	0	0	0	0.0190585	0	0	0	0	0	0	0	0.0190585	0	0	0	0	0	0	0	0	0	0	0	0	0	0	0	0	0	0	0	0	0	0
	Hydrogenedentiales	0	0	0	0	0	0	0	0	0	0	0	0	0	0	0	0	0	0	0	0	0	0	0	0	0	0	0	0	0	0	0	0	0	0	0	0	0	0	0	0	0	0	0	0	0	0	0	0
	Hydrogenispora	0	0	0	0	0	0	0	0	0	0	0	0	0	0	0	0	0	0	0	0	0	0	0	0	0	0	0	0	0	0	0	0	0	0	0	0	0	0	0	0	0	0	0	0	0	0	0	0
	Ignavibacteriales	0	0	0	0	0	0	0	0	0	0	0	0	0	0	0	0	0	0	0	0	0	0	0	0	0	0	0	0	0	0	0	0	0	0	0	0	0	0	0	0	0	0	0	0	0	0	0	0
	IMCC26256	0.400229	0.743282	0	0	0.76234	0.590814	0.304936	0.343053	0	5.75567	0.552697	2.28702	3.1256	2.13455	0.51458	0	0	0.533638	8.06175	2.0202	0	0	0.857633	14.999	2.38231	0.89575	0	0	0.076234	1.75338	0.343053	0	0	0	0.13341	17.4195	1.77244	0.362112	0	0.343053	0.400229	0.686106	2.87783	0	1.14351	12.1974	8.25233	1.02916
	Immundisolibacterales	0	0	0	0	0	0	0	0	0	0	0	0	0	0	0	0	0	0	0	0	0	0	0	0	0	0	0	0	0	0	0	0	0	0	0	0	0	0	0	0	0	0	0	0	0	0	0	0
	Isosphaerales	0.552697	1.41033	3.60206	0.0190585	2.05832	2.0202	2.36326	2.26796	1.7915	2.28702	6.23213	4.40252	0.51458	0.686106	2.5729	0.571755	1.0101	2.19173	1.69621	11.4923	4.47875	1.10539	4.3644	3.71641	3.79264	2.05832	0.304936	0.476463	3.23995	2.38231	1.61997	4.11664	0	0.533638	2.55384	2.83972	2.70631	2.13455	0	2.95407	2.0202	0	2.28702	2.40137	1.77244	5.77473	2.40137	0.552697
	Izemoplasmatales	0	0	0	0	0	0	0	0	0	0	0	0	0	0	0	0	0	0	0	0	0	0	0	0	0	0	0	0	0	0	0	0	0	0	0	0	0	0	0	0	0	0	0	0	0	0	0	0
	JG36-GS-52	0	0	0	0	0	0	0	0	0	0	0	0	0	0	0	0	0	0	0	0	0	0	0	0	0	0	0	0	0	0	0	0	0	0	0	0	0	0	0	0	0	0	0	0	0	0	0	0
	JG36-TzT-191	0	0	0	0	0	0	0	0	0	0	0	0	0	0	0	0	0	0	0	0	0	0	0	0	0	0	0	0	0	0	0	0	0	0	0	0	0	0	0	0	0	0	0	0	0	0	0	0
	JGI 0000069-P22	0	0	0	0	0	0	0	0	0	0	0	0	0	0	0	0	0	0	0	0	0	0	0	0	0	0	0	0	0	0	0	0	0	0	0	0	0	0	0	0	0	0	0	0	0	0	0	0
	JTB23	0	0	0	0	0	0	0	0	0	0	0	0	0	0	0	0	0	0	0	0	0	0	0	0	0	0	0	0	0	0	0	0	0	0	0	0	0	0	0	0	0	0	0	0	0	0	0	0
	Kallotenuales	0.209644	0	0.0571755	0.114351	0	0.495521	0.114351	0.190585	0	0	0	0	0.114351	0	0.076234	0.228702	0	0.38117	0.285878	0	0	0	0	0.285878	0.285878	0.0571755	0.304936	0	0.0190585	0	0.285878	0	0	0	0	0	0	0	0	0.247761	0.0190585	0.13341	3.29712	0.076234	0	0.0571755	0.343053	0
	Kapabacteriales	0.0190585	0.819516	0.571755	0	0	0.0571755	0.152468	0.323995	0.38117	0	0	0	0	0.247761	0.457404	0	0.0190585	0.0571755	0	0.952925	0	0	0	0	0	0	0	0	0.152468	0	0.0571755	0	0	0	0	0	0	0.590814	0	0	0.114351	0.781399	0	0	0.0952925	0	0	0.247761
	KF-JG30-C25	0	0	0	0	0	0	0	0	0	0	0	0	0	0	0	0	0	0	0	0	0	0	0	0	0	0	0	0	0	0	0	0	0	0	0	0	0	0	0	0	0	0	0	0	0	0	0	0
	Kiloniellales	0	0	0	0	0	0	0	0	0	0	0	0	0	0	0	0	0	0	0	0	0	0	0	0	0	0	0	0	0	0	0	0	0	0	0	0	0	0	0	0	0	0	0	0	0	0	0	0
	Kineosporiales	0.552697	0	0	0.933867	0	0	0	0	0	0	0	0	0	0	0	2.30608	0	0	0	0.743282	0	1.25786	0	0	0	0	1.63903	3.01124	0	0	0	0.266819	0.667048	1.81056	0	0	0	0	1.10539	0.743282	0	0	0	0.190585	0	0	0	0
	Kordiimonadales	0	0	0	0	0	0	0	0	0	0	0	0	0	0	0	0	0	0	0	0	0	0	0	0	0	0	0	0	0	0	0	0	0	0	0	0	0	0	0	0	0	0	0	0	0	0	0	0
	Kryptoniales	0	0	0	0	0	0	0	0	0	0	0	0	0	0	0	0	0	0	0	0	0	0	0	0	0	0	0	0	0	0	0	0	0	0	0	0	0	0	0	0	0	0	0	0	0	0	0	0
	Ktedonobacterales	0	0	0	0	0	0	0	0	0	0	0	0.533638	0.419287	0	0	0	0	0	0	0	0	0	0	0.819516	1.10539	0	0	0	0	0	0	0	0	0	0	0.914808	0.038117	0	0	0	0	0	0.0952925	0	0	1.42939	2.19173	0
	Lachnospirales	0	0	0	0	0	0	0	0	0	0	0	0	0	0	0	0	0	0	0	0	0	0	0	0	0	0	0	0	0	0	0	0	0	0	0	0	0	0	0	0	0	0	0	0	0	0	0	0
	Lactobacillales	0	0	0	0	0.667048	0	0	0	0	0	0	0	0	0	0	0	0	0	0	0	0	0	0	0	0	0	0	0	0	0	0	0	0	0	0	0	0.0190585	0	0	0	0	0	0	0	0	0	0	0
	Latescibacterales	0	0	0	0	0	0	0	0	0	0	0	0	0	0	0	0	0	0	0	0	0	0	0	0	0	0	0	0	0	0	0	0	0	0	0	0	0	0	0	0	0	0	0	0	0	0	0	0
	LD1-PA32	0	0	0	0	0	0	0	0	0	0	0	0	0	0	0	0	0	0	0	0	0	0	0	0	0	0	0	0	0	0	0	0	0	0	0	0	0	0	0	0	0	0	0	0	0	0	0	0
	Legionellales	0	0	0	0	0	0.0190585	0	0	0.13341	0	0	0	0	0	0	0	0	0.114351	0	0.38117	0	0	0	0	0	0.038117	0	0	0	0	0	0	0	0	0	0.0571755	0	0	0	0	0	0	0	0	1.0101	0	0	0.038117
	Leptolyngbyales	0	0.552697	0.304936	0.114351	0	0	0	0	0	0	0	0	0.076234	0	0	0.0190585	0	0	0	0	0	0	0	0	0	1.73432	0	0	0	0	0	0	0	0	0	0.076234	0	0.0952925	0.247761	0.0190585	0	0	0	0	0	0.13341	0.343053	0
	Leptospirales	0	0	0	0	0	0	0	0	0	0	0	0	0	0	0	0	0	0	0	0	0	0	0	0	0	0	0	0	0	0	0	0	0	0	0	0	0	0	0	0	0	0	0	0	0	0	0	0
	Lineage IV	0	0	0	0	0	0	0	0	0	0	0	0	0	0	0	0	0	0	0	0	0	0	0	0	0	0	0	0	0	0	0	0	0	0	0	0	0	0	0	0	0	0	0	0	0	0	0	0
	Longimicrobiales	0	0	0.171527	0	0	0	0.152468	0.285878	0	0	0	0	0	0.190585	0	0	0	0	0	0.438346	0	0	0	0	0	0.114351	0	0	0	0	0.495521	0	0	0	0	0	0	0	0	0	0	0	0	0	0	0	0	2.59196
	Mariprofundales	0	0	0	0	0	0	0	0	0	0	0	0	0	0	0	0	0	0	0	0	0	0	0	0	0	0	0	0	0	0	0	0	0	0	0	0	0	0	0	0	0	0	0	0	0	0	0	0
	MAT-CR-H4-C10	0	0	0	0	0	0	0	0	0	0	0	0	0	0	0	0	0	0	0	0	0	0	0	0	0	0	0	0	0	0	0	0	0	0	0	0	0	0	0	0	0	0	0	0	0	0	0	0
	MBMPE27	0	0	0	0	0	0	0	0	0	0	0	0	0	0	0	0	0	0	0	0	0	0	0	0	0	0	0	0	0	0	0	0	0	0	0	0	0	0	0	0	0	0	0	0	0	0	0	0
	Methylacidiphilales	0	0	0	0	0	0	0	0	0	0	0	0	0	0	0	0	0	0	0	0	0	0	0	0	0	0	0	0	0	0	0	0	0	0	0	0	0	0	0	0	0	0	0	0	0	0	0	0
	Methylococcales	0	0	0	0	0	0	0	0	0	0	0	0	0	0	0	0	0	0	0	0	0	0	0	0	0	0	0	0	0	0	0	0	0	0	0	0	0	0	0	0	0	0	0	0	0	0	0	0
	Methylomirabilales	0	0	0	0	0	0	0	0	0	0	0	0	0	0	0	0	0	0	0	0	0	0	0	0	0	0	0	0	0	0	0	0	0	0	0	0	0	0	0	0	0	0	0	0	0	0	0	0
	Micavibrionales	0	0	0	0	0	0	0	0	0	0	0	0	0	0	0	0	0	0	0	0	0	0	0	0	0	0	0	0	0	0	0	0	0	0	0	0	0	0	0	0	0	0	0	0	0	0	0	0
	Micrococcales	0	0.914808	0	0.667048	16.8668	0	0	0.552697	3.48771	0	1.54374	0.971984	0.323995	0	0	2.85878	11.9116	0	1.27692	0.933867	4.26911	0.628931	1.2388	1.7915	1.63903	0	1.04822	3.41147	4.47875	0	0	4.0404	0.362112	0.667048	1.02916	1.50562	0.971984	0	2.00114	1.27692	0.38117	0.38117	1.90585	1.08634	0.914808	0.686106	0.800457	0
	Micromonosporales	0	0	0	0.209644	0	0	0	0	0	0	0	0	0	0	0	1.58186	0	0	0	0	0	0.38117	0.209644	0	0	0.038117	0.971984	0	0	0	0	0	0	0.13341	0	0	0	0	0.171527	0	0	0	0	0.114351	0	0	0	0
	Micropepsales	0	0	0	0	0	0	0	0	0	0	0	0	0	0	0	0	0	0	0	0	0	0	0	0	0	0	0	0	0.819516	0	0	0	0	0	0	0	0	0	0	0	0	0	0	0	0	0	0	0
	Microtrichales	3.14465	0.800457	0.419287	0.38117	0.304936	6.32743	4.53593	2.8016	1.04822	0	0	0.457404	0.51458	1.88679	1.90585	0.228702	0.13341	6.04155	2.95407	1.21974	0.0952925	0.171527	0.266819	0	0.0952925	1.14351	0.362112	0.647989	1.63903	4.45969	4.28816	0.647989	0	0.0952925	0	1.06728	0	0.552697	0.400229	1.37221	3.73547	4.05946	3.67829	1.21974	0.076234	0	0.0571755	0.647989
	mle1-27	0	0	0	0	0	0	0	0	0	0	0	0	0	0	0	0	0	0	0	0	0	0	0	0.0952925	0	0	0	0	0	0	0	0	0	0	0	0	0	0	0	0	0.0190585	0	0	0	0	0	0	0
	mle1-8	0	0	0	0	0	0	0	0	0	0	0	0	0	0	0	0	0	0	0	0	0	0	0	0	0	0	0	0	0	0	0	0	0	0	0	0	0	0	0	0	0	0	0	0	0	0	0	0
	Monoglobales	0	0	0	0	0	0	0	0	0	0	0	0	0	0	0	0	0	0	0	0	0	0	0	0	0	0	0	0	0	0	0	0	0	0	0	0	0	0	0	0	0	0	0	0	0	0	0	0
	MSB-4B10	0	0	0	0	0	0	0	0	0	0	0	0	0	0	0	0	0	0	0	0	0	0	0	0	0	0	0	0	0	0	0	0	0	0	0	0	0	0	0	0	0	0	0	0	0	0	0	0
	MSBL9	0	0	0	0	0	0	0	0	0	0	0	0	0	0	0	0	0	0	0	0	0	0	0	0	0	0	0	0	0	0	0	0	0	0	0	0	0	0	0	0	0	0	0	0	0	0	0	0
	MVP-88	0	0	0	0	0	0	0	0	0	0	0	0	0	0	0	0	0	0	0	0	0	0	0	0	0	0	0	0	0	0	0	0	0	0	0	0	0	0	0	0	0	0	0	0	0	0	0	0
	Mycoplasmatales	0	0	0	0	0	0	0	0	0	0	0	0	0	0	0	0	0	0	0	0	0	0	0	0	0	0	0	0	0	0	0	0	0	0	0	0	0	0	0	0	0	0	0	0	0	0	0	0
	Myxococcales	0	0.228702	0	0	0	0	0.0190585	0.0190585	0.0571755	0	0	0	0.0190585	0	0.0952925	0.0190585	0	0	0	0	0	0.0190585	0	0	0	0.076234	0.0952925	0.038117	0	0	0.0571755	0.0952925	0	0	0	0	0	0	0	0	0	0	0	0	0.076234	0.0571755	0	0
	Nannocystales	0	0	0	0	0	0	0.076234	0	0	0	0	0	0	0.038117	0.076234	0	0	0	0	0	0	0	0	0	0	0	0	0.0190585	0	0	0	0	0	0	0	0	0	0.13341	0	0	0	0	0	0	0	0	0	0
	Nitriliruptorales	0	0	0	0	0	0	0	0	0	0	0	0	0	0	0	0	0	0	0	0	0	0	0	0	0	0	0	0	0	0	0	0	0	0	0	0	0	0	0	0	0	0	0	0	0	0	0	0
	Nitrococcales	0	0	0	0	0	0	0	0	0	0	0	0	0	0	0	0	0	0	0	0	0	0	0	0	0	0	0	0	0	0	0	0	0	0	0	0	0	0	0	0	0	0	0	0	0	0	0	0
	Nitrosococcales	0	0	0	0	0	0	0.076234	0	0	0	0	0	0	1.29598	0	0	0	0	0.247761	0	0	0	0	0	0	0	0	0	0	0	0.038117	0	0	0	0	0	0	0	0	0	0	0	0	0	0	0	0	1.44845
	Nitrospirales	0	0.266819	0.152468	0	0.076234	0.304936	0.190585	0	0	0	0	0	0.266819	0.228702	0.247761	0	0	0	0.362112	0	0	0	0	0	0.038117	0.038117	0	0	0	0.266819	0.0571755	0	0	0	0	0	0	0.343053	0	0	0.114351	0.285878	0.114351	0	0	0	0.0952925	0.438346
	NKB5	0	0	0	0	0	0	0	0	0	0	0	0	0	0	0	0	0	0	0	0	0	0	0	0	0	0	0	0	0	0	0	0	0	0	0	0	0	0	0	0	0	0	0	0	0	0	0	0
	Obscuribacterales	0	0	0	0	0	0	0	0	0	0.076234	0	0	0	0	0	0	0	0	0	0	0	0	0	0	0	0	0	0	0	0	0	0	0.0571755	0	0	0	0	0	0	0	0	0	0	0	0	0	0	0
	Oligoflexales	0	0	0	0	0	0	0	0	0.0190585	0	0	0	0	0	0	0	0.266819	0	0	0	0	0	0	0	0	0	0	0	0.114351	0	0	0	0	0	0	0	0	0	0	0	0	0	0	0	0	0	0	0
	Oligosphaerales	0	0	0	0	0	0	0	0	0	0	0	0	0	0	0	0	0	0	0	0	0	0	0	0	0	0	0	0	0	0	0	0	0	0	0	0	0	0	0	0	0	0	0	0	0	0	0	0
	Omnitrophales	0	0	0	0	0	0	0	0	0	0	0	0	0	0	0	0	0	0	0	0	0	0	0	0	0	0	0	0	0	0	0	0	0	0	0	0	0	0	0	0	0	0	0	0	0	0	0	0
	OPB41	0	0	0	0	0	0	0	0	0	0	0	0	0	0	0	0	0	0	0	0	0	0	0	0	0	0	0	0	0	0	0	0	0	0	0	0	0	0	0	0	0	0	0	0	0	0	0	0
	Opitutales	0	0	0	0	0	0	0	0	0	0	0	0	0	0	0	0	0	0	0	0	0	0	0	0	0	0	0	0	0.228702	0	0	0	0	0	0	0	0	0	0	0	0	0	0	0	0	0	0	0.304936
	Oscillospirales	0	0	0	0	0.0190585	0	0	0	0	0	0	0	0	0	0	0	0	0	0	0	0	0	0	0	0	0	0	0	0	0	0	0	0	0	0	0	0	0	0	0	0	0	0	0	0	0	0	0
	Oxyphotobacteria Incertae Sedis	0	0	0	0	0	0	0	0	0	0	0	0	0	0	0	0	0	0	0	0	0	0	0	0	0	0	0	0	0	0	0	0	0	0	0	0	0	0	0	0	0	0	0	0	0	0	0	0
	Paenibacillales	0	0	0	0	0	0	0	0	0	0	0	0	0	0	0	0	0	0	0	0	0	0	0	0	0	0	0	0	0	0	0	0	0	0	0	0	0	0	0	0	0	0	0	0	0	0	0	0.0190585
	Paludibaculum	0	0	0	0	0	0	0	0	0	0	0	0	0	0.114351	0.152468	0	0	0	0	0	0	0	0	0	0	0	0	0	0	0	0	0	0	0	0	0	0	0.13341	0	0	0	0	0	0	0	0	0	0
	Paracaedibacterales	0	0.991043	0.076234	0	0	0	0.0571755	0	0.076234	0	0	0	0.114351	0	0	0	0	0	0	0	0	0	0	0.038117	0	0	0	0	0.0190585	0	0	0.0952925	0	0	0	0	0	0	0	0	0	0	0	0	0	0	0	0
	Parvibaculales	0	0	0	0	0	0	0	0	0	0	0	0	0	0	0	0	0	0	0	0	0	0	0	0	0	0	0	0	0	0	0	0	0	0	0	0	0	0	0	0	0	0	0	0	0	0	0	0
	PAUC26f	0	0	0	0	0	0	0	0	0	0	0	0	0	0	0	0	0	0	0	0	0	0	0	0	0	0	0	0	0	0	0	0	0	0	0	0	0	0	0	0	0	0	0	0	0	0	0	0
	PB19	0	0	0	0	0	0	0	0	0	0	0	0	0	0	0	0	0	0	0	0	0	0	0	0	0	0	0	0	0	0	0	0	0	0	0	0	0	0	0	0	0	0	0	0	0	0	0	0
	Pedosphaerales	0	1.21974	0	0	0.114351	0	0.13341	0	0	0	0	0	0	0.0571755	0.724223	0	0	0	0.152468	0	0	0	0	0	0	0	0	0	0.152468	0	0.171527	0	0	0	0	0	0	0	0	0	0.419287	0.686106	0	0	0	0	0	0
	PeM15	0	0	0	0	0	0	0	0	0	0	0	0	0	0	0	0	0	0	0	0	0	0	0	0	0	0	0	0	0	0	0	0	0	0	0	0	0	0	0	0	0	0	0	0	0	0	0	0
	Peptococcales	0	0	0	0	0	0	0	0	0	0	0	0	0	0	0	0	0	0	0	0	0	0	0	0	0	0	0	0	0	0	0	0	0	0	0	0	0	0	0	0	0	0	0	0	0	0	0	0
	Peptostreptococcales-Tissierellales	0	0	0	0	0	0	0	0	0	0	0	0	0	0	0	0	0	0	0	0	0	0.0190585	0	0	0	0	0	0	0	0	0	0.038117	0	0	0	0	0	0	0	0	0	0	0	0	0	0	0	0
	Phormidesmiales	0	0.362112	0	0	0	0	0	0	0	0	0	0	10.3869	0	0	0	0	0	0	0.038117	0	0	0	0	0	0	0.190585	0	0	0	0	0	0	0	0	0	0	0	0	0	0	0	0	0	0	0	0	2.63007
	Phycisphaerales	0	0	0	0	0	0.533638	0.438346	0	0	0	0	0	0.0190585	0	0.228702	0	0	0.285878	0	0	0	0	0	0	0	0.495521	0	0	0	0.800457	0.171527	0	0	0	0	0	0	0.190585	0	0	0.0952925	0.038117	0	0	0	0	0	0
	Pirellulales	0	0.247761	0	0	0	0	0	0	0	0	0	0	0	0.076234	0	0	0	0	0	0	0	0	0	0	0	0	0	0	0.0952925	0	0.038117	0	0	0	0	0	0	0	0	0	0	0.114351	0	0	0	0	0	0.114351
	Pla1 lineage	0	0	0	0	0	0	0	0	0	0	0	0	0	0	0	0	0	0	0	0	0	0	0	0	0	0	0	0	0	0	0	0	0	0	0	0	0	0	0	0	0	0	0	0	0	0	0	0
	Planctomycetales	0	0.552697	0	0	0	0	0	0	0	0	0	0	0	0	0.0571755	0	0	0	0	0	0	0	0	0	0	0	0	0	0	0	0.076234	0	0	0	0	0	0	0	0	0	0	0	0	0	0	0	0	0.686106
	PLTA13	0	0	0	0	0	0	0	0	0	0	0	0	0	0	0	0	0	0	0	0	0	0	0	0	0	0	0	0	0	0	0	0	0	0	0	0	0	0	0	0	0	0	0	0	0	0	0	0
	Polyangiales	0	0.13341	0.114351	0	0	0.438346	0.495521	0	1.60091	0	0	0	0.076234	0	0.457404	0.076234	0	0.152468	0	0.152468	0	0	0	0	0	0.0952925	0	0.0952925	0.476463	0	0.038117	0.0190585	0	0	0.0190585	0	0	0.076234	0	0	0.209644	0.0190585	0.0571755	0	0	0	0.0952925	0.038117
	Propionibacteriales	10.5584	2.93501	2.45855	4.32628	4.97427	3.04936	2.5729	2.83972	0.933867	0	0.209644	6.25119	2.07738	1.84868	2.87783	9.64361	2.22985	6.11778	2.55384	5.48885	1.25786	3.98323	2.17267	0	2.32514	4.23099	7.75681	7.92834	4.26911	5.31732	1.63903	2.5729	2.0202	7.66152	0.38117	1.39127	0.323995	1.42939	8.84315	8.7288	7.166	4.23099	0.038117	5.20297	0	0.304936	0	1.44845
	Pseudanabaenales	0	0	0	0	0	0	0	0	0	0	0	0	0	0	0	0	0	0	0	0	0	0	0	0	0	0	0	0	0	0	0	0	0	0	0	0	0	0	0	0	0	0	0	0	0	0	0	0
	Pseudomonadales	0	0	0	0	0	0	0.0190585	0	0	0.266819	0	0	0	0	0	0.0190585	2.83972	0	0	0	0.038117	0.343053	0.0190585	0.076234	0	0	0	0.0190585	0.0190585	0	0	0.476463	0.228702	0	0	0	0.0190585	0	0	0	0	0	0	0	0	0	0	0
	Pseudonocardiales	7.96646	1.06728	2.3442	0.114351	0	0	4.09758	2.42043	0	0	4.78369	4.34534	4.47875	2.49666	2.61102	0	0	0	0	0	0	0.438346	3.29712	0.419287	21.4218	5.94626	0.152468	0	0	0	5.20297	0	0	0	4.57404	3.43053	5.90814	5.69849	0	2.53478	4.5931	0	0.971984	0	0	2.22985	4.87898	21.3455
	Puniceispirillales	0	0	0	0	0	0	0	0	0	0	0	0	0	0	0	0	0	0	0	0	0	0	0	0	0	0	0	0	0	0	0	0	0	0	0	0	0	0	0	0	0	0	0	0	0	0	0	0
	Pyrinomonadales	1.08634	1.14351	4.15476	0	0	2.87783	6.51801	3.60206	0	0	0	1.48656	4.15476	2.95407	4.30722	0	0	1.29598	1.18163	0	0	0	0.800457	0	0	2.63007	0	0	0	2.19173	5.79379	0	0	0	0	0.628931	0.724223	7.7187	0	0.114351	2.72537	1.84868	8.15704	0	0	1.52468	2.70631	0.419287
	R7C24	0	0	0	0	0	0	0	0	0	0	0	0	0	0	0	0	0	0	0	0	0	0	0	0	0	0	0	0	0	0	0	0	0	0	0	0	0	0	0	0	0	0	0	0	0	0	0	0
	RBG-13-54-9	0	0	0	0	0	0.0571755	0	0.038117	0	0	0	0	0	0	0	0	0	0	0	0	0	0	0	0	0	0	0	0	0.038117	0.13341	0	0	0	0	0	0	0	0.076234	0	0	0	0.0952925	0	0	0	0	0.0571755	0
	RD017	0	0	0	0	0	0	0	0	0	0	0	0	0	0	0	0	0	0	0	0	0	0	0	0	0	0	0	0	0	0	0	0	0	0	0	0	0	0	0	0	0	0	0	0	0	0	0	0
	Reyranellales	0	0	0	0	0	0	0	0	0	0	0	0	0	0	0	0	0	0	0	0	0	0	0	0	0	0	0	0	0	0	0	0	0	0	0	0	0	0	0	0	0	0.228702	0	0	0	0	0	0
	RF39	0	0	0	0	0	0	0	0	0	0	0	0	0	0	0	0	0	0	0	0	0	0	0	0	0	0	0	0	0	0	0	0	0	0	0	0	0	0	0	0	0	0	0	0	0	0	0	0
	Rhizobiales	2.0202	1.0101	1.69621	0.667048	0.743282	0.304936	1.7915	3.583	0.152468	0.171527	0.686106	3.14465	1.88679	0.209644	0.438346	2.36326	0.51458	0.266819	3.71641	1.3341	0.076234	0.13341	0.304936	0.628931	0.247761	0.838574	0.781399	0.362112	1.71527	1.3341	1.52468	4.00229	0.171527	0.705165	0.400229	1.18163	0.914808	0.38117	1.3341	2.22985	0.914808	0.914808	2.22985	2.95407	0	0.476463	0.76234	0.400229
	Rhodobacterales	0	0	0	0.114351	0.743282	0	0	0	0	0	0	0	0	0	0	0.114351	0.171527	0	0	0.114351	0	0	0.0190585	0	0	0	0.457404	0.362112	1.14351	0	0	0	2.61102	0	0	0	0	0	0.171527	0	0	0	0	0	0	0	0.0190585	0
	Rhodospirillales	0	0	0	0.038117	0	0	0	0	0	0	0	0	0	0	0	0	0.0190585	0	0	0	0	0	0	0	0	0	0	0	0	0	0	0	0	0	0	0	0	0	0	0	0	0	0	0	0	0	0	0
	Rhodothermales	0	0.419287	0	0.89575	1.12445	0	0	0	0	0	0	0	0	0	0	0.800457	0	0	0	0.209644	0	0	0	0	0	0.076234	0.743282	6.49895	0	0	0	0	0	0	0	0	0	0	0.647989	0	0	0.038117	0	0	0	0	0	0
	Rickettsiales	0	0	0	0	0	0	0	0	0.0190585	0	0.438346	0.076234	0	0	0	0	0.0190585	0	0.0190585	0	0	0	0	0	0	0	0	0.0190585	0	0	0	0	0	0	0	0.190585	0	0.0190585	0	0	0	0.0190585	0	0	0.495521	0	0	0
	Rokubacteriales	0	0	0	0	0	0	0	0	0	0	0	0	0	0	0	0	0	0	0	0	0	0	0	0	0	0	0	0	0	0	0	0	0	0	0	0	0	0	0	0	0	0	0	0	0	0	0	0
	Rubrobacterales	2.89689	0.0571755	0	0	0	1.04822	1.5628	1.39127	0	0	0	0	0	0.38117	0.209644	0.038117	0	1.73432	0.076234	0	0	0.13341	0.0571755	0	0.571755	0.800457	0	0	0	0.247761	1.69621	0	0.304936	0.076234	0	0	0	0.076234	0	0.552697	1.63903	0.076234	0.552697	0	0	0	0	0.343053
	Run-SP154	0	0	0	0	0	0	0	0	0	0	0	0	0	0	0	0	0	0	0	0	0	0	0	0	0	0	0	0	0	0	0	0	0	0	0	0	0	0	0	0	0	0	0	0	0	0	0	0
	S-70	0	0	0	0	0	0	0	0	0	0	0	0	0	0	0	0	0	0	0	0	0	0	0	0	0	0	0	0	0	0	0	0	0	0	0	0	0	0	0	0	0	0	0	0	0	0	0	0
	S-BQ2-57 soil group	0	0	0	0	0	0	0	0	0	0	0	0	0	0	0	0	0	0	0	0	0	0	0	0	0	0	0	0	0	0	0	0	0	0	0	0	0	0	0	0	0	0	0	0	0	0	0	0
	S085	0	0	0	0	0	0	0	0	0	0	0	0	0	0	0	0	0	0	0	0	0	0	0	0	0	0	0	0	0	0	0	0	0	0	0	0	0	0	0	0	0	0	0	0	0	0	0	0
	S1-3-65	0	0	0	0	0	0	0	0	0	0	0	0	0	0	0	0	0	0	0	0	0	0	0	0	0	0	0	0	0	0	0	0	0	0	0	0	0	0	0	0	0	0	0	0	0	0	0	0
	Saccharimonadales	0.152468	0.0190585	0.152468	0	0	0.038117	1.31504	0.247761	0.114351	0.914808	0.13341	0	0.152468	0.628931	0.38117	0	2.19173	0	0.304936	0.076234	7.10882	0.0571755	0.0571755	0	0	0	0.0571755	0.076234	0.724223	0.190585	0.647989	1.48656	0.209644	0	0.114351	0.266819	0.209644	0.038117	0.152468	0	0.285878	0.819516	0	0	0.495521	0	0.0571755	9.66266
	Salinisphaerales	0	0	0	0	0	0	0	0	0.171527	0.0952925	0	0	0	0	0	0	0	0	0	0	0	0.038117	0	0	0	0	0	0	0	0	0	0	0	0	0	0	0	0	0	0	0	0	0	0	0.304936	0	0	0
	SAR11 clade	0	0	0	0	0	0	0	0	0	0	0	0	0	0	0	0	0	0	0	0	0	0	0	0	0	0	0	0	0	0	0	0	0	0	0	0	0	0	0	0	0	0	0	0	0	0	0	0
	SAR202 clade	0	0	0	0	0	0	0	0	0	0	0	0	0	0	0	0	0	0	0	0	0	0	0	0	0	0	0	0	0	0	0	0	0	0	0	0	0	0	0	0	0	0	0	0	0	0	0	0
	SBR1031	0	0	0	0	0	0	0	0	0	0	0	0	0	0	0	0	0	0	0	0	0	0	0	0	0	0	0	0	0	0	0	0	0	0	0	0	0	0	0	0	0	0	0	0	0	0	0	0.076234
	SepB-3	0	0	0	0	0	0	0	0	0	0	0	0	0	0	0	0	0	0	0	0	0	0	0	0	0	0	0	0	0	0	0	0	0	0	0	0	0	0	0	0	0	0	0	0	0	0	0	0
	Silvanigrellales	0	0	0	0	0	0	0	0	0	0	0	0	0.0190585	0	0.0190585	0	0.0190585	0	0	0	0.247761	0	0	0	0	0	0.038117	0	0	0	0	0	0	0	0	0	0	0	0	0	0	0	0	0	0	0	0	0
	SJA-15	0	0	0	0	0	0	0	0	0	0	0	0	0	0	0	0	0	0	0	0	0	0	0	0	0	0	0	0	0	0	0	0	0	0	0	0	0	0	0	0	0	0	0	0	0	0	0	0
	SJA-28	0.076234	0	0	0	0	0.152468	0.0190585	0	0	0	0	0	0	0.495521	0.400229	0	0	0.0571755	0	0	0	0	0	0	0	0	0	0	0	0	0	0	0	0	0	0	0	0.285878	0	0	0	0.89575	0	0	0	0	0	0
	SM1A07	0	0	0	0	0	0	0	0	0	0	0	0	0	0	0	0	0	0	0	0	0	0	0	0	0	0	0	0	0	0	0	0	0	0	0	0	0	0	0	0	0	0	0	0	0	0	0	0
	Sneathiellales	0	0	0	0	0	0	0	0	0	0	0	0	0	0	0	0	0	0	0	0	0	0	0	0	0	0	0	0	0	0	0	0	0	0	0	0	0	0	0	0	0	0	0	0	0	0	0	0
	Solibacterales	0	0.285878	0.076234	0	0	0	0	0.438346	0	0	0	0	0.533638	0	0.781399	0	0	0	0.533638	0	0	0	0.171527	0.991043	0	0	0	0	0	0.571755	0	0	0	0	0	1.60091	0	0.38117	0	0	0.247761	0.51458	0.533638	0	0	0	1.14351	0
	Solirubrobacterales	13.9889	2.15361	5.45073	1.52468	2.32514	17.6863	9.24338	14.7703	0.114351	0	4.32628	19.5921	5.46979	12.9979	10.3297	3.39241	0.190585	22.3556	10.4441	3.8117	0.076234	6.28931	9.35773	7.66152	11.7972	19.7446	4.63122	0.781399	1.0101	11.2445	14.6941	0.247761	2.5729	15.3612	3.583	1.7915	6.76577	9.71984	1.96303	17.2098	18.3152	12.2165	10.9205	11.4351	0.076234	5.45073	2.40137	6.11778
	Sphingobacteriales	0.076234	0.0952925	0.323995	0.323995	0.914808	0	0.724223	0	2.8016	0	0	0	0.0952925	0.362112	0.304936	0.914808	3.31618	0.038117	0.0952925	0.076234	0.190585	0.076234	0	0.038117	0	0	0.76234	1.31504	0.228702	0	0.533638	0.476463	0	0	0.0952925	0.0571755	0	0.476463	0.247761	0	0.114351	0.209644	0	0.0571755	0.781399	0.0571755	0.0571755	0.781399
	Sphingomonadales	2.2489	13.6078	8.48104	8.51915	4.61216	2.30608	7.58529	3.8117	5.20297	0.209644	0	0.076234	1.48656	7.45188	4.38346	7.20412	5.67944	2.15361	1.92491	12.5786	0.0571755	0.0952925	0.209644	2.8016	0.609872	3.8117	10.7681	5.27921	6.02249	2.09644	5.58414	10.7109	0.438346	0.76234	0.076234	0	0.0190585	4.30722	13.3791	1.02916	1.29598	1.63903	0.647989	9.70078	3.94511	0.571755	4.00229	10.9205
	Spirochaetales	0	0	0	0	0	0	0	0	0	0	0	0	0	0	0	0	0	0	0	0	0	0	0	0	0	0	0	0	0	0	0	0	0	0	0	0	0	0	0	0	0	0	0	0	0	0	0	0
	Staphylococcales	0	0	0	0	0	0	0	0	0	0	0.0190585	0	0	0	0	0	0	0	0	0	0	0	0	0	0	0	0	0	0	0	0	0	0	0	0	0	0	0	0	0	0	0	0	0	0	0	0	0
	Steroidobacterales	0	0	0	0	0	0	0	0	0	0	0	0	0	0	0	0	0	0	0	0	0	0	0	0	0	0	0	0	0	0	0	0	0	0	0	0	0	0	0	0	0	0	0	0	0	0	0	0
	Streptomycetales	0	0	0	0	0	0	0	0	0	0	0	0	0	0	0	0	0	0	0	0	0	0.190585	0	0	0	0	0	0	0	0	0	0	0	0.228702	0	0	0	0	0	0	0	0	0	0	0	0	0	0.400229
	Streptosporangiales	0	0	0	0.0952925	0	0	0	0	0	0	0	0	0	0	0	0.13341	0	0	0	0	0.038117	0	0	0	0	0	0.323995	0	0	0	0	0	0	0.038117	0	0	0	0	0	0	0	0	0	0	0	0	0	0
	Subgroup 12	0	0	0	0	0	0	0	0	0	0	0	0	0	0	0	0	0	0	0	0	0	0	0	0	0	0	0	0	0	0	0	0	0	0	0	0	0	0	0	0	0	0	0	0	0	0	0	0
	Subgroup 13	0	0	0	0	0	0	0	0	0	0	0	0	0	0	0	0	0	0	0	0	0	0	0	0	0	0	0	0	0	0	0	0	0	0	0	0	0	0	0	0	0	0	0	0	0	0	0	0
	Subgroup 15	0	0	0	0	0	0	0	0	0	0	0	0	0	0	0	0	0	0	0	0	0	0	0	0	0	0	0	0	0	0	0	0	0	0	0	0	0	0	0	0	0	0	0	0	0	0	0	0
	Subgroup 17	0	0	0	0	0	0	0	0	0	0	0	0	0	0	0	0	0	0	0	0	0	0	0	0	0	0	0	0	0	0	0	0	0	0	0	0	0	0	0	0	0	0	0	0	0	0	0	0
	Subgroup 2	0	0	0	0	0	0	0	0	0	0.209644	0	0	0	0	0	0	0	0	0	0	0	0.152468	0	0	0	0	0	0	0	0	0	0	0.171527	0	0	0	0	0	0	0	0	0	0	0	0	0	0	0
	Subgroup 7	0	0.724223	0	0	0.038117	0	0.0952925	0	0	0	0	0	0	0.647989	0.171527	0	0	0	0.247761	0	0	0	0	0	0	0.152468	0	0	0	0	0.285878	0	0	0	0	0	0	0.038117	0	0	0.0952925	0.647989	1.86773	0	0	0	0	0.438346
	Sulfobacillales	0	0	0	0	0	0	0	0	0	0	0	0	0	0	0	0	0	0	0	0	0	0	0	0	0	0	0	0	0	0	0	0	0	0	0	0	0	0	0	0	0	0	0	0	0	0	0	0
	Sumerlaeales	0	0	0	0	0.533638	0	0.152468	0	0	0	0	0	0	0	0	0	0	0	0.038117	0.076234	0	0	0	0	0	0	0	0	0	0.0190585	0	0	0	0	0	0	0	0	0	0	0	0	0	0	0	0	0	0.076234
	Symbiobacteriales	0	0	0	0	0	0	0	0	0	0	0	0	0	0	0	0	0	0	0	0	0	0	0	0	0	0	0	0	0	0	0	0	0	0	0	0	0	0	0	0	0	0	0	0	0	0	0	0
	Synechococcales	0	0	0	0	0	0	0	0	0	0	0	0	0	0	0	0	0	0	0	0	0	0	0	0	0	0	0	0	0	0	0	0	0	0	0	0	0	0	0	0	0	0	0	0	0	0	0	0
	Synergistales	0	0	0	0	0	0	0	0	0	0	0	0	0	0	0	0	0	0	0	0	0	0	0	0	0	0	0	0	0	0	0	0	0	0	0	0	0	0	0	0	0	0	0	0	0	0	0	0
	Syntrophobacterales	0	0	0	0	0	0	0	0	0	0	0	0	0	0	0	0	0	0	0	0	0	0	0	0	0	0	0	0	0	0	0	0	0	0	0	0	0	0	0	0	0	0	0	0	0	0	0	0
	Syntrophomonadales	0	0	0	0	0	0	0	0	0	0	0	0	0	0	0	0	0	0	0	0	0	0	0	0	0	0	0	0	0	0	0	0	0	0	0	0	0	0	0	0	0	0	0	0	0	0	0	0
	Syntrophorhabdales	0	0	0	0	0	0	0	0	0	0	0	0	0	0	0	0	0	0	0	0	0	0	0	0	0	0	0	0	0	0	0	0	0	0	0	0	0	0	0	0	0	0	0	0	0	0	0	0
	SZB50	0	0	0	0	0	0	0	0	0	0	0	0	0	0	0	0	0	0	0	0	0	0	0	0	0	0	0	0	0	0	0	0	0	0	0	0	0	0	0	0	0	0	0	0	0	0	0	0
	Tenderiales	0	0	0	0	0	0	0	0	0	0	0	0	0	0	0	0	0	0	0	0	0	0	0	0	0	0	0	0	0	0	0	0	0	0	0	0	0	0	0	0	0	0	0	0	0	0	0	0
	Tepidisphaerales	1.10539	2.32514	3.14465	0	0.400229	4.32628	3.73547	4.17381	0.152468	0	0.647989	0	3.18277	4.45969	2.66819	0	0.228702	3.73547	0.266819	0.076234	0	0	0	0.914808	0	0.800457	0	0	0.857633	3.79264	4.02135	0	0	0	0.038117	1.41033	0	1.50562	0	0	1.52468	4.44063	0	0	0.228702	0.209644	3.94511	0.743282
	Thalassobaculales	0	0	0	0	0	0	0	0	0	0	0	0	0	0	0	0	0	0	0	0	0	0	0	0	0	0	0	0	0	0	0	0	0	0	0	0	0	0	0	0	0	0	0	0	0	0	0	0
	Thermales	0	0	0	0	0	0	0	0	0	0	0	0	0	0	0	0	0	0	0	0	0	0	0	0	0	0	0	0	0	0	0	0	0	0	0	0	0	0	0	0	0	0	0	0	0	0	0	0
	Thermicanales	0	0	0	0	0	0	0	0	0	0	0	0	0	0	0	0	0	0	0	0	0	0	0	0	0	0	0	0	0	0	0	0	0	0	0	0	0	0	0	0	0	0	0	0	0	0	0	0
	Thermoactinomycetales	0	0	0	0	0	0	0	0	0	0	0	0	0	0	0	0	0	0	0	0	0	0	0	0	0	0	0	0	0	0	0	0	0	0	0	0	0	0	0	0	0	0	0	0	0	0	0	0
	Thermoanaerobacterales	0	0	0	0	0	0	0	0	0	0	0	0	0	0	0	0	0	0	0	0	0	0	0	0	0	0	0	0	0	0	0	0	0	0	0	0	0	0	0	0	0	0	0	0	0	0	0	0
	Thermoanaerobaculales	0	0	0	0	0	0	0	0	0	0	0	0	0	0	0	0	0	0	0	0	0	0	0	0	0	0	0	0	0	0	0	0	0	0	0	0	0	0	0	0	0	0	0	0	0	0	0	0
	Thermobaculales	1.10539	0	0	0	0	1.0101	0.13341	0.190585	0	0	0	0	0	0.0952925	0	0	0	0.800457	0	0	0	0	0	0	0	0.190585	0	0	0	0	0	0	0	0	0	0	0	0	0	0	0.266819	0	0	0	0	0	0	0
	Thermomicrobiales	7.54717	0.647989	1.42939	0.285878	2.42043	2.26796	2.32514	2.85878	1.2388	0	2.93501	4.87898	2.17267	1.04822	0.343053	1.39127	0.38117	1.41033	2.87783	3.22089	0.038117	2.74443	5.50791	4.9171	4.85992	1.31504	0.647989	0.838574	1.25786	1.73432	2.17267	0.876691	0.0571755	5.6032	4.3644	2.97313	3.98323	0.247761	0.419287	5.52697	2.78254	0.89575	4.23099	2.40137	0.838574	3.8117	1.58186	4.68839
	Thermophilales	0	0	0	0	0	0	0	0	0	0	0	0	0	0	0	0	0	0	0	0	0	0	0	0	0	0	0	0	0	0	0	0	0	0	0	0	0	0	0	0	0	0	0	0	0	0	0	0
	Thermosynechococcales	0	0	0	0	0	0	0	0	0	0	0	0	0	0	0	0	0	0	0	0	0	0	0	0	0	0	0	0	0	0	0	0	0	0	0	0	0	0	0	0	0	0	0	0	0	0	0	0
	Thermovenabulales	0	0	0	0	0	0	0	0	0	0	0	0	0	0	0	0	0	0	0	0	0	0	0	0	0	0	0	0	0	0	0	0	0	0	0	0	0	0	0	0	0	0	0	0	0	0	0	0
	Thiohalorhabdales	0	0	0	0	0	0	0	0	0	0	0	0	0	0	0	0	0	0	0	0	0	0	0	0	0	0	0	0	0	0	0	0	0	0	0	0	0	0	0	0	0	0	0	0	0	0	0	0
	Thiomicrospirales	0	0	0	0	0	0	0	0	0	0	0	0	0	0	0	0	0	0	0	0	0	0	0	0	0	0	0	0	0	0	0	0	0	0	0	0	0	0	0	0	0	0	0	0	0	0	0	0
	Thiotrichales	0	0	0	0	0	0	0	0	0	0	0	0	0	0	0	0	0	0	0	0	0	0	0	0	0	0	0	0	0	0	0	0	0	0	0	0	0	0	0	0	0	0	0	0	0	0	0	0
	Tistrellales	0	0	0	0	0.171527	0	0	0	0	0	0	0	0	0	0	0	0	0	0	0	0	0	0	0	0	0	0	0	0	0	0	0	0	0	0	0	0	0	0	0	0	0	0	0	0	0	0	0
	TSBb06	0	0	0	0	0	0	0	0	0	0	0	0	0	0	0	0	0	0	0	0	0	0	0	0	0	0	0	0	0	0	0	0	0	0	0	0	0	0	0	0	0	0	0	0	0	0	0	0
	UA11	0	0	0	0	0	0	0	0	0	0	0	0	0	0	0	0	0	0	0	0	0	0	0	0	0	0	0	0	0	0.0190585	0	0	0	0	0	0.038117	0	0	0	0	0	0	0	0	0	0	0	0
	UASB-TL25	0	0	0	0	0	0	0	0	0	0	0	0	0	0	0	0	0	0	0	0	0	0	0	0	0	0	0	0	0	0	0	0	0	0	0	0	0	0	0	0	0	0	0	0	0	0	0	0
	UBA10353 marine group	0	0	0	0	0	0	0	0	0	0	0	0	0	0	0	0	0	0	0	0	0	0	0	0	0	0	0	0	0	0	0	0	0	0	0	0	0	0	0	0	0	0	0	0	0	0	0	0
	Vampirovibrionales	0	0	0	0	0	0	0	0.038117	0	0	0	0	0	0	0	0	0	0	0	0	0	0	0	0	0	0	0	0	0	0	0	0	0	0	0	0	0	0	0	0	0	0	0	0	0	0	0	0
	Veillonellales-Selenomonadales	0	0	0	0	0	0	0	0	0	0	0	0	0	0	0	0	0	0	0	0	0	0	0	0	0	0	0	0	0	0	0	0	0	0	0	0	0	0	0	0	0	0	0	0	0	0	0	0
	Verrucomicrobiales	0.0190585	0	0	0	0	0.076234	0.0952925	0.266819	0	0	0	0	0	0.400229	0.171527	0	0.0952925	0.114351	0	0	0	0	0	0	0	0	0	0	0.228702	0	0.114351	0.0571755	0	0	0	0	0	0.228702	0	0	0.076234	0.419287	0	0.0190585	0	0	0	0.228702
	VHS-B3-70	0	0	0	0	0	0	0	0	0	0	0	0	0	0	0	0	0	0	0	0	0	0	0	0	0	0	0	0	0	0	0	0	0	0	0	0	0	0	0	0	0	0	0	0	0	0	0	0
	Vicinamibacterales	0	4.53593	1.52468	0	0.38117	2.85878	2.28702	2.64913	0	0	0	0	0.038117	9.62455	4.19287	0	0	2.17267	0.609872	0	0	0	0	0	0	3.65923	0	0	0	1.0101	2.74443	0	0	0	0	0	0	6.53707	0	0	1.50562	2.28702	0.476463	0	0	0	0.628931	7.29941
	Victivallales	0	0	0	0	0	0	0	0	0	0	0	0	0	0	0	0	0	0	0	0	0	0	0	0	0	0	0	0	0	0	0	0	0	0	0	0	0	0	0	0	0	0	0	0	0	0	0	0
	WCHB1-41	0	0	0	0	0	0	0	0	0	0	0	0	0	0	0	0	0	0	0	0	0	0	0	0	0	0	0	0	0	0	0	0	0	0	0	0	0	0	0	0	0	0	0	0	0	0	0	0
	WD260	0	0	0	0	0	0	0	0	0	0	0	0	0	0	0	0	0	0	0	0	0	0	0	0	0	0	0	0	0	0	0	0	0	0	0	0	0	0	0	0	0	0	0	0	0	0	0	0
	Xanthomonadales	0	3.65923	0.266819	0	2.13455	0.571755	1.20069	0	7.52811	2.99219	6.02249	0	0.0952925	1.86773	0.457404	0.0190585	0.819516	0.590814	0.38117	4.49781	29.96	2.05832	0	0.438346	3.16371	0.152468	0.0571755	0.400229	6.07966	0.076234	0	5.26015	0.438346	0.0190585	0.667048	1.92491	0	1.08634	0	0.076234	0.076234	0.114351	0.13341	0	24.6427	0.552697	1.08634	3.56394
	Zavarziniales	0	0	0	0	0	0	0	0	0	0	0	0	0	0	0	0	0	0	0	0	0	0	0	0	0	0	0	0	0	0	0	0	0	0	0	0	0	0	0	0	0	0	0	0	0	0	0	0
	Unclassified	12.3118	2.68725	3.54488	0.247761	0.343053	10.7681	8.27139	6.07966	1.50562	4.17381	32.0755	3.96417	5.20297	6.00343	4.55498	0.114351	0.438346	11.2445	14.7894	0.971984	0.171527	23.2133	24.5474	16.7334	9.35773	4.76463	0.76234	0	1.37221	12.0831	9.79607	1.44845	0.152468	0.362112	53.745	6.06061	42.5195	2.05832	0.171527	6.47989	10.3678	9.10997	16.6762	1.02916	0.609872	27.3299	3.8117	4.34534
[truncated: 940 more columns]

## Sheet: Table S5D
	Table S5D. Taxonomic relative abundance at family-level.
	Family	Samples
		2A1	A10	A11	A12	A1	A2	A3	A4	A5	A6	A7	A8	A9	B10	B11	B12	B1	B2	B3	B4	B5	B6	B7	B8	B9	C10	C11	C12	C1	C2	C3	C4	C5	C6	C7	C8	C9	D10	D11	D12	D1	D2	D3	D4	D5	D7	D8	D9
	[Eubacterium] coprostanoligenes group	0	0	0	0	0	0	0	0	0	0	0	0	0	0	0	0	0	0	0	0	0	0	0	0	0	0	0	0	0	0	0	0	0	0	0	0	0	0	0	0	0	0	0	0	0	0	0	0
	01D2Z36	0	0	0	0	0	0	0	0	0	0	0	0	0	0	0	0	0	0	0	0	0	0	0	0	0	0	0	0	0	0	0	0	0	0	0	0	0	0	0	0	0	0	0	0	0	0	0	0
	211ds20	0	0	0	0	0	0	0	0	0	0	0	0	0	0	0	0	0	0	0	0	0	0	0	0	0	0	0	0	0	0	0	0	0	0	0	0	0	0	0	0	0	0	0	0	0	0	0	0
	37-13	0	0	0	0	0	0	0	0	0	0	0	0	0	0	0	0	0	0	0	0	0	0	0	0	0	0	0	0	0	0	0	0	0	0	0	0	0	0	0	0	0	0	0	0	0	0	0	0
	67-14	5.71755	0.076234	0.991043	0	0	10.8062	3.46865	5.45073	0	0	0	0.285878	0.247761	6.78483	6.27025	0.38117	0	8.59539	0.51458	1.14351	0	0	0.152468	0	0	10.9777	0.209644	0	0.533638	2.0202	5.50791	0	0	0.800457	0	0	0	6.21307	0	0.51458	9.1862	3.62112	0.362112	0.686106	0	0	0	2.61102
	A0839	0	0	0	0	0	0	0	0	0	0	0	0	0	0	0	0	0	0	0	0	0	0	0	0	0	0	0	0	0	0	0	0	0	0	0	0	0	0	0	0	0	0	0	0	0	0	0	0
	A21b	0	0	0	0	0	0	0	0	0	0	0	0	0	0	0.13341	0	0.304936	0	0.114351	0	0	0	0	0	0	0	0	0	2.30608	0.247761	0	0	0	0	0	0	0	0	0	0	0	0.438346	0	0	0	0	0	0
	A4b	0	0	0	0	0	0	0	0	0	0	0	0	0	0	0	0	0	0	0	0	0	0	0	0	0	0	0	0	0	0	0	0	0	0	0	0	0	0	0	0	0	0	0	0	0	0	0	0
	AB1	0	0	0	0	0	0	0	0	0	0	0.0571755	0.076234	0	0	0	0	0	0	0	0	0	0	0	0	0	0	0	0.0190585	0	0	0	0	0	0	0	0	0	0.0190585	0	0	0	0	0	0	0	0	0	0
	Abditibacteriaceae	0.343053	3.10654	5.9272	10.9968	3.67829	2.15361	3.67829	2.87783	2.74443	0.038117	0.590814	4.66933	1.5628	1.06728	1.94397	5.16486	1.50562	0.876691	3.10654	1.54374	0.190585	2.53478	3.1256	1.0101	1.46751	3.06842	7.9474	4.34534	2.07738	3.64018	2.47761	3.86888	0.628931	3.41147	0.857633	2.17267	0.800457	2.45855	4.84086	4.72651	2.21079	2.68725	2.49666	6.7086	0.800457	0.876691	1.48656	0.343053
	Acetobacteraceae	1.21974	1.37221	0.667048	0.647989	1.69621	0.285878	0.190585	0.724223	0.952925	7.7187	0.933867	1.54374	0.609872	0.0571755	0.171527	1.39127	0.590814	0.13341	0.89575	1.54374	1.92491	1.48656	1.25786	0.743282	0.76234	0.266819	0.800457	0.114351	1.82962	0.0952925	0.0952925	1.29598	1.27692	2.82066	0.457404	0.304936	0.400229	0.400229	0.476463	2.85878	0.647989	0.13341	1.02916	1.0101	2.00114	1.44845	0.51458	0
	Acholeplasmataceae	0	0	0	0	0	0	0	0	0	0	0	0	0	0	0	0	0	0	0	0	0	0	0	0	0	0	0	0	0	0	0	0	0	0	0	0	0	0	0	0	0	0	0	0	0	0	0	0
	Acidaminobacteraceae	0	0	0	0	0	0	0	0	0	0	0	0	0	0	0	0	0	0	0	0	0	0	0	0	0	0	0	0	0	0	0	0	0	0	0	0	0	0	0	0	0	0	0	0	0	0	0	0
	Acidaminococcaceae	0	0	0	0	0	0	0	0	0	0	0	0	0	0	0	0	0	0	0	0	0	0	0	0	0	0	0	0	0	0	0	0	0	0	0	0	0	0	0	0	0	0	0	0	0	0	0	0
	Acidiferrobacteraceae	0	0	0	0	0	0	0	0	0	0	0	0	0	0	0	0	0	0	0	0	0	0	0	0	0	0	0	0	0	0	0	0	0	0	0	0	0	0	0	0	0	0	0	0	0	0	0	0
	Acidimicrobiaceae	0	0	0	0	0	0	0	0	0	0	0	0	0	0	0	0	0	0	0	0	0	0	0	0	0	0	0	0	0	0	0	0	0	0	0	0	0	0	0	0	0	0	0	0	0	0	0	0
	Acidithiobacillaceae	0	0	0	0	0	0	0	0	0	0	0	0	0	0	0	0	0	0	0	0	0	0	0	0	0	0	0	0	0	0	0	0	0	0	0	0	0	0	0	0	0	0	0	0	0	0	0	0
	Acidobacteriaceae (Subgroup 1)	0	0	0	0	0	0	0	0	0	0.190585	0.857633	0.0952925	0.400229	0	0	0	0	0	1.69621	0	0.400229	0	0.0571755	0.971984	0.152468	0	0	0	0.076234	0	0	0.0952925	0	0	0.190585	3.94511	0.13341	0	0	0	0	0	0	0	0.076234	0	1.35315	0
	Acidothermaceae	0	0	0.0190585	0	0	0.190585	0.038117	0.362112	0	0	0	0	0	0.228702	0.0190585	0	0	0	0	0	0	0	0	0	0	0	0	0	0	0	0.38117	0	0	0	0	0	0	0.038117	0	0	0.343053	0	0	0	0	0	0	0
	Actinomarinaceae	0	0	0	0	0	0	0	0	0	0	0	0	0	0	0	0	0	0	0	0	0	0	0	0	0	0	0	0	0	0	0	0	0	0	0	0	0	0	0	0	0	0	0	0	0	0	0	0
	Actinomycetaceae	0	0	0	0	0	0	0	0	0	0	0	0	0	0	0	0	0	0	0	0	0	0	0	0	0	0	0	0	0	0	0	0	0	0	0	0	0	0	0	0	0	0	0	0	0	0	0	0
	Actinospicaceae	0	0	0	0	0	0	0	0	0	0	0	0	0	0	0	0	0	0	0	0	0	0	0	0	0	0	0	0	0	0	0	0	0	0	0	0	0	0	0	0	0	0	0	0	0	0	0	0
	Aerococcaceae	0	0	0	0	0	0	0	0	0	0	0	0	0	0	0	0	0	0	0	0	0	0	0	0	0	0	0	0	0	0	0	0	0	0	0	0	0	0	0	0	0	0	0	0	0	0	0	0
	Aeromonadaceae	0	0	0	0	0	0	0	0	0	0	0	0	0	0	0	0	0	0	0	0	0	0	0	0	0	0	0	0	0	0	0	0	0	0	0	0	0	0	0	0	0	0	0	0	0	0	0	0
	AKAU3564 sediment group	0	0	0	0	0	0	0	0	0	0	0	0	0	0	0	0	0	0	0	0	0	0	0	0	0	0	0	0	0	0	0	0	0	0	0	0	0	0	0	0	0	0	0	0	0	0	0	0
	AKIW781	0.209644	0	0.0571755	0.114351	0	0.495521	0.114351	0.190585	0	0	0	0	0.114351	0	0.076234	0.228702	0	0.38117	0.285878	0	0	0	0	0.285878	0.285878	0.0571755	0.304936	0	0.0190585	0	0.285878	0	0	0	0	0	0	0	0	0.247761	0.0190585	0.13341	3.29712	0.076234	0	0.0571755	0.343053	0
	Akkermansiaceae	0	0	0	0	0	0	0	0	0	0	0	0	0	0	0	0	0	0	0	0	0	0	0	0	0	0	0	0	0	0	0	0	0	0	0	0	0	0	0	0	0	0	0	0	0	0	0	0
	AKYG1722	0	0.038117	0	0	0	0	0	0	0	0	0	0	0	0.076234	0	0	0	0	0	0.038117	0	0	0	0	0	0	0	0	0	0.0571755	0.190585	0	0	0	0	0	0	0	0	0	0.0190585	0.114351	0	0	0	0	0	0.400229
	AKYH767	0	0.038117	0	0	0	0	0.209644	0	0	0	0	0	0	0.323995	0.190585	0	0	0	0.0571755	0	0	0	0	0	0	0	0	0	0.171527	0	0	0	0	0	0	0	0	0.13341	0	0	0.114351	0.13341	0	0	0	0	0	0
	Alcaligenaceae	0	0	0	0	0	0	0	0	0	0	0	0	0	0	0	0	0	0	0	0	0	0	0	0	0	0	0	0	0	0	0	0	0	0	0	0	0	0.038117	0	0	0	0	0	0	0	0	0	0
	Alcanivoracaceae	0	0	0	0	0	0	0	0	0	0	0	0	0	0	0	0	0	0	0	0	0	0	0	0	0	0	0	0	0	0	0	0	0	0	0	0	0	0	0	0	0	0	0	0	0	0	0	0
	Alcanivoracaceae1	0	0	0	0	0	0	0	0	0	0	0	0	0	0	0	0	0	0	0	0	0	0	0	0	0	0	0	0	0	0	0	0	0	0	0	0	0	0	0	0	0	0	0	0	0	0	0	0
	Alicyclobacillaceae	0	0	0	0	0	0	0	0	0	0	0	0	0	0	0	0	0	0	0	0	0	0	0	0	0	0	0	0	0	0	0	0	0	0	0	0	0	0	0	0	0	0	0	0	0	0	0	0
	Alkalibacteraceae	0	0	0	0	0	0	0	0	0	0	0	0	0	0	0	0	0	0	0	0	0	0	0	0	0	0	0	0	0	0	0	0	0	0	0	0	0	0	0	0	0	0	0	0	0	0	0	0
	Alkaliphilus	0	0	0	0	0	0	0	0	0	0	0	0	0	0	0	0	0	0	0	0	0	0	0	0	0	0	0	0	0	0	0	0	0	0	0	0	0	0	0	0	0	0	0	0	0	0	0	0
	Alteromonadaceae	0	0	0	0	0	0	0	0	0	0	0	0	0	0	0	0	0	0	0	0	0	0	0	0	0	0	0	0	0	0	0	0	0	0	0	0	0	0	0	0	0	0	0	0	0	0	0	0
	Amb-16S-1323	0	0	0	0	0	0	0	0	0	0	0	0	0	0	0	0	0	0	0	0	0	0	0	0	0	0	0	0	0	0	0	0	0	0	0	0	0	0	0	0	0	0	0	0	0	0	0	0
	Amoebophilaceae	0	0	0	0	0	0	0	0	0	0	0	0	0	0	0	0	0	0	0	0	0	0	0	0	0	0	0	0	0	0	0	0	0	0	0	0	0	0	0	0	0	0	0	0	0	0	0	0
	Anaerolineaceae	0	0	0	0	0	0	0	0	0	0	0	0	0	0	0	0	0	0	0	0	0	0	0	0	0	0	0	0	0	0	0	0	0	0	0	0	0	0	0	0	0	0.038117	0	0	0	0	0	0
	Anaeromyxobacteraceae	0	0	0	0	0	0	0	0	0	0	0	0	0	0	0	0	0	0	0	0	0	0	0	0	0	0	0	0	0	0	0	0	0	0	0	0	0	0	0	0	0	0	0	0	0	0	0	0
	Anaerovoracaceae	0	0	0	0	0	0	0	0	0	0	0	0	0	0	0	0	0	0	0	0	0	0	0	0	0	0	0	0	0	0	0	0	0	0	0	0	0	0	0	0	0	0	0	0	0	0	0	0
	Aneurinibacillaceae	0	0	0	0	0	0	0	0	0	0	0	0	0	0	0	0	0	0	0	0	0	0	0	0	0	0	0	0	0	0	0	0	0	0	0	0	0	0	0	0	0	0	0	0	0	0	0	0
	Arcobacteraceae	0	0	0	0	0	0	0	0	0	0	0	0	0	0	0	0	0	0	0	0	0	0	0	0	0	0	0	0	0	0	0	0	0	0	0	0	0	0	0	0	0	0	0	0	0	0	0	0
	Ardenticatenaceae	0	0	0	0	0	0	0	0	0	0	0	0	0	0	0	0	0	0	0	0	0	0	0	0	0	0	0	0	0	0	0	0	0	0	0	0	0	0	0	0	0	0	0	0	0	0	0	0
	Arenicellaceae	0	0	0	0	0	0	0	0	0	0	0	0	0	0	0	0	0	0	0	0	0	0	0	0	0	0	0	0	0	0	0	0	0	0	0	0	0	0	0	0	0	0	0	0	0	0	0	0
	Armatimonadaceae	0	0	0	0	0	0	0	0	0	0	0	0	0	0	0	0	0	0	0	0	0	0	0	0	0	0	0	0	0	0	0	0	0	0	0	0	0	0	0	0	0	0	0	0	0	0	0	0
	Azospirillaceae	0	0	0	0	0	0	0	0	0	0	0	0	0	0	0	0	0	0	0	0	0	0	0	0	0	0	0	0	0	0	0	0	0	0	0	0	0	0	0	0	0	0	0	0	0	0	0	0
	Azospirillales Incertae Sedis	0	0	0	0	0	0	0	0	0	0	0	0	0	0	0	0	0	0	0	0	0	0	0	0	0	0	0	0	0	0	0	0	0	0	0	0	0	0	0	0	0	0	0	0	0	0	0	0
	B1-7BS	0.0190585	0	0.190585	0	0	0	0.0952925	0.171527	0	0	0	0	0.076234	0	0.743282	0	0	0	0	0	0	0	0	0	0	0.076234	0	0	0	0.38117	0.13341	0	0	0	0	0	0	0.190585	0	0	0.209644	0.571755	0	0	0	0	0.0952925	0
	Babeliaceae	0	0	0	0	0	0	0	0	0	0	0	0	0	0	0	0	0	0	0	0	0	0	0	0	0	0	0	0	0	0	0	0	0	0	0	0	0	0	0	0	0	0	0	0	0	0	0	0
	bac2nit3	0	0	0	0	0	0	0	0	0	0	0	0	0	0	0	0	0	0	0	0	0	0	0	0	0	0	0	0	0	0	0	0	0	0	0	0	0	0	0	0	0	0	0	0	0	0	0	0
	Bacillaceae	0	0	0	0	0	0	0	0	0	0	0	0	0	0	0	0	0	0	0	0	0	0	0	0.076234	0	0	0	0	0	0	0	0	0	0	0	0	0	0	0	0	0	0	0	0	0	0	0	0
	Bacteriovoracaceae	0	0	0	0	0	0	0	0	0	0	0	0	0	0	0	0	0.0571755	0	0	0	0	0	0	0	0	0	0	0	0.0190585	0	0	0	0	0	0	0	0	0	0	0	0	0	0	0	0	0	0	0
	Bacteroidaceae	0	0	0	0	0	0	0	0	0	0	0	0	0	0	0	0	0	0	0	0	0	0	0	0	0	0	0	0	0	0	0	0	0	0	0	0	0	0	0	0	0	0	0	0	0	0	0	0
	Bacteroidetes BD2-2	0	0	0	0	0	0	0	0	0	0	0	0	0	0	0	0	0	0	0	0	0	0	0	0	0	0	0	0	0	0	0	0	0	0	0	0	0	0	0	0	0	0	0	0	0	0	0	0
	Bacteroidetes vadinHA17	0	0	0	0	0	0	0	0	0	0	0	0	0	0	0	0	0	0	0	0	0	0	0	0	0	0	0	0	0	0	0	0	0	0	0	0	0	0	0	0	0	0	0	0	0	0	0	0
	Balneolaceae	0	0	0	0	0	0	0	0	0	0	0	0	0	0	0	0	0	0	0	0	0	0	0	0	0	0	0	0	0	0	0	0	0	0	0	0	0	0	0	0	0	0	0	0	0	0	0	0
	Barnesiellaceae	0	0	0	0	0	0	0	0	0	0	0	0	0	0	0	0	0	0	0	0	0	0	0	0	0	0	0	0	0	0	0	0	0	0	0	0	0	0	0	0	0	0	0	0	0	0	0	0
	Bdellovibrionaceae	0	0.0190585	0.0190585	0.304936	0	0	0	0	0.0571755	0	0	0	0	0	0.0190585	0.0571755	0.190585	0	0	0	0	0	0	0	0	0	0.076234	0.0190585	0.38117	0	0	0	0	0	0	0.038117	0	0.038117	0.076234	0	0	0	0	0	0	0	0	0.0190585
	Beggiatoaceae	0	0	0	0	0	0	0	0	0	0.0952925	0	0	0	0	0	0	0	0	0	0	0	0	0	0.13341	0	0	0	0	0	0	0	0.038117	0	0	0.0190585	0	0	0	0	0	0	0	0	0	0	0	0	0
	Beijerinckiaceae	0.590814	0.457404	0.89575	0.667048	0.400229	0.304936	0.76234	1.37221	0	0.0571755	0.686106	2.89689	1.35315	0.114351	0.438346	2.19173	0.362112	0	3.46865	0.476463	0	0.13341	0.304936	0.628931	0.247761	0.590814	0.647989	0.304936	0.247761	0.667048	0.247761	4.00229	0	0.705165	0.400229	0.857633	0.914808	0	1.31504	2.22985	0.266819	0.571755	2.22985	2.49666	0	0.476463	0.419287	0
	Bernardetiaceae	0	0	0	0	0	0	0	0	0	0	0	0	0	0	0	0	0	0	0	0	0	0	0	0	0	0	0	0	0	0	0	0	0	0	0	0	0	0	0	0	0	0	0	0	0	0	0	0
	Beutenbergiaceae	0	0	0	0	0	0	0	0	0	0	0	0	0	0	0	0	0	0	0	0	0	0	0	0	0	0	0	0	0	0	0	0	0	0	0	0	0	0	0	0	0	0	0	0	0	0	0	0
	Bifidobacteriaceae	0	0	0	0	0	0	0	0	0	0	0	0	0	0	0	0	0	0	0	0	0	0	0	0	0	0	0	0	0	0	0	0	0	0	0	0	0	0	0	0	0	0	0	0	0	0	0	0
	BIrii41	0	0	0	0	0	0	0	0	0	0	0	0	0	0	0	0	0	0	0	0	0	0	0	0	0	0	0	0	0	0	0	0	0	0	0	0	0	0	0	0	0	0	0	0	0	0	0	0
	Blastocatellaceae	1.44845	4.17381	16.0473	1.73432	1.65809	4.8218	8.06175	4.45969	0.571755	0	0.419287	8.42386	10.8824	4.38346	9.52925	2.45855	1.14351	5.3745	4.19287	6.7086	0	5.18391	5.29827	1.77244	3.60206	15.7995	3.52582	0.457404	0.647989	6.1559	9.37679	2.59196	0.800457	7.81399	1.0101	7.85211	2.15361	13.8365	2.63007	4.34534	5.01239	6.25119	4.0404	20.3354	0.190585	1.94397	7.64246	1.88679
	Blattabacteriaceae	0	0	0	0	0	0	0	0	0	0	0	0	0	0	0	0	0	0	0	0	0	0	0	0	0	0	0	0	0	0	0	0	0	0	0	0	0	0	0	0	0	0	0	0	0	0	0	0
	Bogoriellaceae	0	0	0	0	0	0	0	0	0	0	0	0	0	0	0	0	0	0	0	0	0	0	0	0	0	0	0	0	0	0	0	0	0	0	0	0	0	0	0	0	0	0	0	0	0	0	0	0
	Bradymonadaceae	0	0	0	0	0	0	0	0	0	0	0	0	0	0	0	0	0	0	0	0	0	0	0	0	0	0	0	0	0	0	0	0	0	0	0	0	0	0	0	0	0	0	0	0	0	0	0	0
	Brevibacillaceae	0	0	0	0	0	0	0	0	0	0	0	0	0	0	0	0	0	0	0	0	0	0	0	0	0	0	0	0	0	0	0	0	0	0	0	0	0	0	0	0	0	0	0	0	0	0	0	0
	Brevibacteriaceae	0	0	0	0	0	0	0	0	0	0	0	0	0	0	0	0	0	0	0	0	0	0	0	0	0	0	0	0	0	0	0	0	0	0	0	0	0	0	0	0	0	0	0	0	0	0	0	0
	Brocadiaceae	0	0	0	0	0	0	0	0	0	0	0	0	0	0	0	0	0	0	0	0	0	0	0	0	0	0	0	0	0	0	0	0	0	0	0	0	0	0	0	0	0	0	0	0	0	0	0	0
	Bryobacteraceae	0.800457	1.04822	1.96303	0	0.743282	0.914808	0.343053	0.705165	0.190585	0.590814	0.991043	0.209644	1.10539	1.41033	1.39127	0	0	0.76234	0.0952925	0.343053	0.89575	0.457404	0.419287	1.98209	1.12445	1.14351	0	0	0.266819	0.857633	0.0952925	0	0	0	0.476463	1.3341	0.533638	1.73432	0.114351	0.0952925	0.819516	0.152468	0.628931	0	0.857633	1.5628	2.00114	0
	BSV26	0	0	0	0	0	0	0	0	0	0	0	0	0	0	0	0	0	0	0	0	0	0	0	0	0	0	0	0	0	0	0	0	0	0	0	0	0	0	0	0	0	0	0	0	0	0	0	0
	Burkholderiaceae	0	0	0	0	0	0	0	0	0	0	0	0	0	0	0	0	0	0	0	0.457404	0	0.038117	0	0	0	0	0	0.552697	0	0	0.076234	0	0	0	0	0	0	0	0	0	0	0	0	0	0	0	0	0
	Butyricicoccaceae	0	0	0	0	0	0	0	0	0	0	0	0	0	0	0	0	0	0	0	0	0	0	0	0	0	0	0	0	0	0	0	0	0	0	0	0	0	0	0	0	0	0	0	0	0	0	0	0
	C2U	0	0	0	0	0	0	0	0	0	0	0	0	0	0	0	0	0	0	0	0	0	0	0	0	0	0	0	0	0	0	0	0	0	0	0	0	0	0	0	0	0	0	0	0	0	0	0	0
	Caedibacteraceae	0	0.13341	0	0	0	0	0	0	0	0	0	0	0.0952925	0	0	0	0	0	0.076234	0	0	0	0.0952925	0	0	0	0	0	0	0	0	0	0	0	0.247761	0.13341	0.495521	0	0.038117	0	0	0	0	0	0	0.933867	0	0
	Caldicoprobacteraceae	0	0	0	0	0	0	0	0	0	0	0	0	0	0	0	0	0	0	0	0	0	0	0	0	0	0	0	0	0	0	0	0	0	0	0	0	0	0	0	0	0	0	0	0	0	0	0	0
	Caldilineaceae	0.076234	0.304936	0	0	0	0.038117	0.0190585	0	0	0	0	0	0	0.114351	0.0190585	0	0.0571755	0.038117	0	0	0	0	0	0	0	0.0571755	0	0	0	0.0952925	0.038117	0	0	0	0	0	0	0	0	0	0	0.038117	0	0	0	0	0.038117	0.13341
	Caldisericaceae	0	0	0	0	0	0	0	0	0	0	0	0	0	0	0	0	0	0	0	0	0	0	0	0	0	0	0	0	0	0	0	0	0	0	0	0	0	0	0	0	0	0	0	0	0	0	0	0
	Caloramatoraceae	0	0	0	0	0	0	0	0	0	0	0	0	0	0	0	0	0	0	0	0	0	0	0	0	0	0	0	0	0	0	0	0	0	0	0	0	0	0	0	0	0	0	0	0	0	0	0	0
	Candidatus Hepatincola	0	0	0	0	0	0	0	0	0	0	0.38117	0	0	0	0	0	0	0	0	0	0	0	0	0	0	0	0	0	0	0	0	0	0	0	0	0	0	0	0	0	0	0	0	0	0	0	0	0
	Candidatus Jidaibacter	0	0	0	0	0	0	0	0	0	0	0	0	0	0	0	0	0	0	0	0	0	0	0	0	0	0	0	0	0	0	0	0	0	0	0	0	0	0	0	0	0	0	0	0	0	0	0	0
	Carboxydocellaceae	0	0	0	0	0	0	0	0	0	0	0	0	0	0	0	0	0	0	0	0	0	0	0	0	0	0	0	0	0	0	0	0	0	0	0	0	0	0	0	0	0	0	0	0	0	0	0	0
	Carnobacteriaceae	0	0	0	0	0.667048	0	0	0	0	0	0	0	0	0	0	0	0	0	0	0	0	0	0	0	0	0	0	0	0	0	0	0	0	0	0	0	0.0190585	0	0	0	0	0	0	0	0	0	0	0
	Catellicoccaceae	0	0	0	0	0	0	0	0	0	0	0	0	0	0	0	0	0	0	0	0	0	0	0	0	0	0	0	0	0	0	0	0	0	0	0	0	0	0	0	0	0	0	0	0	0	0	0	0
	Catenulisporaceae	0	0	0	0	0	0	0	0	0	0	0	0	0	0	0	0	0	0	0	0	0	0	0	0	0	0	0	0	0	0	0	0	0	0	0	0	0	0	0	0	0	0	0	0	0	0	0	0
	Caulobacteraceae	0	0.152468	0	0.533638	0.0952925	0	0	0	0	0	0	0.400229	0	0	0	0.362112	0.266819	0	0.0952925	0.171527	0	0.628931	0	0	0	0	0.952925	0.457404	1.96303	0	0.533638	0.819516	0	0	0.152468	0	0	0	1.37221	0.571755	0	0	0	0.228702	0	0	0.152468	0
	Cellulomonadaceae	0	0	0	0	0	0	0	0	0	0	0	0	0	0	0	0	0	0	0	0	0	0	0	0	0	0	0	0.076234	0	0	0	0	0	0	0	0	0	0	0	0	0	0	0	0	0	0	0	0
	Cellvibrionaceae	0	0	0	0	0	0	0.0190585	0	0	0	0	0	0	0	0	0	0	0	0	0	0	0	0	0	0	0	0	0	0	0	0	0	0	0	0	0	0	0	0	0	0	0	0	0	0	0	0	0
	Chamaesiphonaceae	0	0	0	0	0	0	0	0	0	0	0	0	0	0	0	0	0	0	0	0	0	0	0	0	0	0	0	0	0	0	0	0	0	0	0	0	0	0	0	0	0	0	0	0	0	0	0	0
	Chitinibacteraceae	0	0	0	0	0	0	0	0	0	0	0	0	0	0	0	0	0.114351	0	0	0	0	0	0	0	0	0	0	0	0	0	0	0	0	0	0	0	0	0	0	0	0	0	0	0	0	0	0	0
	Chitinophagaceae	10.6918	9.9676	17.4576	24.6617	8.53821	14.0652	7.28035	18.3915	25.9196	1.77244	0.667048	9.30055	9.66266	15.1134	16.3141	21.2312	15.8757	10.2725	6.74671	10.1582	8.11893	4.99333	5.10768	2.2489	2.09644	9.54831	29.0261	21.2312	25.9577	21.9173	4.70745	21.1168	0	15.6661	2.87783	5.16486	1.60091	17.0002	27.9207	13.341	12.388	18.5249	4.72651	16.8668	16.1235	1.71527	8.00457	2.05832
	Chlamydiaceae	0	0	0	0	0	0	0	0	0	0	0	0	0	0	0	0	0	0	0	0	0	0	0	0	0	0	0	0	0	0	0	0	0	0	0	0	0	0	0	0	0	0	0	0	0	0	0	0
	Chlamydiales Incertae Sedis	0	0	0	0	0	0	0	0	0	0	0	0	0	0	0	0	0	0	0	0	0	0	0	0	0	0	0	0	0	0	0	0	0	0	0	0	0	0	0	0	0	0	0	0	0.0952925	0	0	0
	Chloroflexaceae	0	0	0	0	0	0	0	0	0	0	0	0	0	0	0	0	0	0	0	0	0	0	0	0	0	0	0.0190585	0	0	0	0	0	0	0	0	0	0	0	0	0	0	0	0	0	0	0	0	0
	Christensenellaceae	0	0	0	0	0	0	0	0	0	0	0	0	0	0	0	0	0	0	0	0	0	0	0	0	0	0	0	0	0	0	0	0	0	0	0	0	0	0	0	0	0	0	0	0	0	0	0	0
	Chromatiaceae	0	0	0	0	0	0	0	0	0	0	0	0	0	0	0	0	0	0	0	0	0	0	0	0	0	0	0	0	0	0	0	0	0	0	0	0	0	0	0	0	0	0	0	0	0	0	0	0
	Chromobacteriaceae	0	0	0	0	0	0	0	0	0	0	0	0	0	0	0	0	0	0	0	0	0	0	0	0	0	0	0	0	0	0	0	0	0	0	0	0	0	0	0	0	0	0	0	0	0	0	0	0
	Chroococcidiopsaceae	0.628931	0.114351	0.552697	0	0	0	0	0	0	0	0	0	0.552697	0	0	0.13341	0	0	0	0	0	0	0.190585	0	0	0.590814	0.647989	0	0	0	0	0	0	0	0	0	0	0.038117	0	0	0	0	0	0	0	0	0.0952925	0
	Chthoniobacteraceae	0.228702	7.83305	6.89918	0.114351	0.609872	0.76234	3.83076	4.93615	0	0	0.0952925	3.8117	11.3779	5.18391	11.1683	0.552697	1.50562	0.914808	2.3442	2.66819	0	0	1.50562	0	1.16257	3.23995	0.171527	0	2.43949	3.60206	2.72537	0.247761	0	0.076234	1.35315	8.04269	1.39127	6.80389	0	0.971984	5.39356	2.55384	1.37221	0.952925	0	1.02916	9.09091	0.171527
	Chthonomonadaceae	0	0.933867	0	0	0.933867	0	0	0	0	0	0	0	0.076234	0	0	0	0	0	0.571755	0	0	0	0	0	0	0	0	0	0.0952925	0	0	0	0	0	0	1.18163	0	0	0	0	0	0.076234	0.419287	0	0	0	0.438346	0
	Clade I	0	0	0	0	0	0	0	0	0	0	0	0	0	0	0	0	0	0	0	0	0	0	0	0	0	0	0	0	0	0	0	0	0	0	0	0	0	0	0	0	0	0	0	0	0	0	0	0
	Cloacimonadaceae	0	0	0	0	0	0	0	0	0	0	0	0	0	0	0	0	0	0	0	0	0	0	0	0	0	0	0	0	0	0	0	0	0	0	0	0	0	0	0	0	0	0	0	0	0	0	0	0
	Clostridiaceae	0	0	0	0	0.076234	0	0	0	0	0	0	0	0	0	0	0.0190585	0	0	0	0	0	0	0	0	0	0	0	0	0.038117	0	0	0	0.038117	0	0	0	0	0	0	0	0	0	0	0	0	0	0	0
	Clostridiisalibacter	0	0	0	0	0	0	0	0	0	0	0	0	0	0	0	0	0	0	0	0	0	0	0	0	0	0	0	0	0	0	0	0	0	0	0	0	0	0	0	0	0	0	0	0	0	0	0	0
	Coleofasciculaceae	0	0	0	0	0	0	0	0	0	0	0	0	0	0	0	0	0	0	0	0	0	0	0	0	0	0	0	0	0	0	0	0	0	0	0	0	0	0	0	0	0	0	0	0	0	0	0	0
	Colwelliaceae	0	0	0	0	0	0	0	0	0	0	0	0	0	0	0	0	0	0	0	0	0	0	0	0	0	0	0	0	0	0	0	0	0	0	0	0	0	0	0	0	0	0	0	0	0	0	0	0
	Comamonadaceae	0.323995	2.36326	1.08634	3.60206	2.83972	0	0.857633	0.438346	9.30055	0.51458	0.171527	0.076234	1.16257	0.609872	1.16257	3.1256	13.1885	0	0.0190585	3.23995	2.3442	0.495521	0.0952925	0.457404	0.190585	0.076234	2.59196	3.50677	8.08081	0.533638	0.247761	4.28816	1.31504	0.438346	0.038117	0.857633	0	1.2388	1.67715	0.076234	0	1.69621	0.609872	0.800457	4.21193	0.13341	1.48656	0.285878
	Competibacteraceae	0	0	0	0	0	0	0	0	0	0	0	0	0	0	0	0	0	0	0	0	0	0	0	0	0	0	0	0	0	0	0	0	0	0	0	0	0	0	0	0	0	0	0	0	0	0	0	0
	Coralloluteibacterium	0	0	0	0	0	0	0	0	0.0190585	0	0	0	0	0	0	0	0	0	0	0	0.038117	0	0	0	0	0	0	0	0	0	0	0	0	0	0	0	0	0	0	0	0	0	0	0	0	0	0	0
	Coriobacteriaceae	0	0	0	0	0	0	0	0	0	0	0	0	0	0	0	0	0	0	0	0	0	0	0	0	0	0	0	0	0	0	0	0	0	0	0	0	0	0	0	0	0	0	0	0	0	0	0	0
	Corynebacteriaceae	0	0	0	0	0	0	0	0	0	0	0	0	0	0	0	0	0	0	0	0	0	0	0	0	0	0	0	0	0	0	0	0	0	0	0	0	0	0	0	0	0	0	0	0	0	0	0	0
	Corynebacteriales Incertae Sedis	0	0	0	0	0	0	0	0	0	0	0	0	0	0	0	0	0	0	0	0	0	0	0	0	0	0	0	0	0	0	0	0	0	0	0	0	0	0	0	0	0	0	0	0	0	0	0	0
	Coxiellaceae	0	0	0	0	0	0	0	0	0.0571755	0	0	0	0	0	0	0	0	0	0	0.038117	0	0	0	0	0	0.0190585	0	0	0	0	0	0	0	0	0	0	0	0	0	0	0	0	0	0	0.114351	0	0	0
	CPla-3 termite group	0	0	0	0	0	0	0	0	0	0	0.228702	0	0	0	0	0	0	0	0	0	0	0	0	0	0	0	0	0	0	0	0	0	0	0	0	0	0	0	0	0	0	0	0	0	0	0	0	0
	Criblamydiaceae	0	0	0	0	0	0	0	0	0	0	0	0	0	0	0	0	0	0	0	0	0	0	0	0	0	0	0	0	0	0	0	0	0	0	0	0	0	0	0	0	0	0	0	0	0	0	0	0
	Crocinitomicaceae	0	0	0	0	0	0	0	0	0	0	0	0	0	0	0	0	0.266819	0	0	0	0	0	0	0	0	0	0	0	0	0	0	0	0	0	0	0	0	0	0	0	0	0	0	0	0	0	0	0
	Cryomorphaceae	0	0	0	0	0	0	0	0	0	0	0	0	0	0	0	0	0	0	0	0	0	0	0	0	0	0	0	0	0	0	0	0	0	0	0	0	0	0	0	0	0	0	0	0	0	0	0	0
	Cryptosporangiaceae	0	0	0	0	0	0	0	0	0	0	0	0	0	0	0	0	0	0	0	0	0	0	0	0	0	0	0	0	0	0	0	0	0	0	0	0	0	0	0	0	0	0	0	0	0	0	0	0
	cvE6	0	0	0	0	0	0	0	0	0	0	0	0	0	0	0	0	0	0	0	0	0	0	0	0	0	0	0	0	0	0	0	0	0	0	0	0	0	0	0	0	0	0	0	0	0	0	0	0
	CWT CU03-E12	0	0	0	0	0	0	0	0	0	0	0	0	0	0	0	0	0	0	0	0	0	0	0	0	0	0	0	0	0	0	0	0	0	0	0	0	0	0	0	0	0	0	0	0	0	0	0	0
	Cyanobacteriaceae	0	0	0	0	0	0	0	0	0	0	0	0	0	0	0	0	0	0	0	0	0	0	0	0	0	0	0	0	0	0	0	0	0	0	0	0	0	0	0	0	0	0	0	0	0	0	0	0
	Cyanobacteriales Incertae Sedis	0	0	0	0	0	0	0	0	0	0	0	0	0	0	0	0	0	0	0	0	0	0	0	0	0	0	0	0	0	0	0	0	0	0	0	0	0	0	0	0	0	0	0	0	0	0	0	0
	Cyanobiaceae	0	0	0	0	0	0	0	0	0	0	0	0	0	0	0	0	0	0	0	0	0	0	0	0	0	0	0	0	0	0	0	0	0	0	0	0	0	0	0	0	0	0	0	0	0	0	0	0
	Cyclobacteriaceae	0	0.0190585	0	0.209644	0	0.343053	0	0	0	0	0	0	0	0	0.038117	0.228702	0	0	0	0	0	0	0.13341	0	0	0.114351	0.13341	0	0	0	0	0	0	0.209644	0.038117	0	0	0	0	0	0	0	0	0.323995	0	0.038117	0	0.438346
	Cytophagaceae	0	0	0	0	0	0	0	0	0.304936	0	0	0	0	0	0	0.38117	0	0	0	0	0	0	0	0	0	0	0.076234	0	0.400229	0	0.0190585	0	0	0	0	0	0	0	0	0	0	0	0	0	0.362112	0	0.0571755	0
	Defluviicoccaceae	0	0	0	0	0	0	0	0	0	0	0	0	0	0	0	0	0	0	0	0	0	0	0	0	0	0	0	0	0	0	0	0	0	0	0	0	0	0	0	0	0	0	0	0	0	0	0	0
	Defluviitaleaceae	0	0	0	0	0	0	0	0	0	0	0	0	0	0	0	0	0	0	0	0	0	0	0	0	0	0	0	0	0	0	0	0	0	0	0	0	0	0	0	0	0	0	0	0	0	0	0	0
	Deinococcaceae	0.457404	0.209644	0.38117	17.5338	1.98209	0	0.076234	0.209644	1.58186	0	0	0.89575	0.171527	0	0	9.03373	3.31618	0	0.266819	1.06728	0.628931	1.41033	0.533638	0.609872	0.285878	0.228702	6.1559	7.89022	0.0571755	0	0	3.96417	0.876691	1.65809	0.323995	0.285878	0.0952925	0	6.02249	1.52468	0.13341	0	0.0571755	1.86773	0.533638	0.0952925	0.13341	0
	Demequinaceae	0	0	0	0	0	0	0	0	0	0	0	0	0	0	0	0	0	0	0	0	0	0	0	0	0	0	0	0	0	0	0	0	0	0	0	0	0	0	0	0	0	0	0	0	0	0	0	0
	Dermabacteraceae	0	0	0	0	0	0	0	0	0	0	0	0	0	0	0	0	0	0	0	0	0	0	0	0	0	0	0	0	0	0	0	0	0	0	0	0	0	0	0	0	0	0	0	0	0	0	0	0
	Dermacoccaceae	0	0	0	0	0	0	0	0	1.04822	0	0.285878	0	0	0	0	0.304936	0	0	0	0	1.14351	0	0	0	0.228702	0	0.247761	0.400229	0	0	0	0.971984	0	0	0.0571755	0.171527	0	0	0.323995	0	0	0	0	0	0	0.190585	0	0
	Dermatophilaceae	0	0	0	0	0	0	0	0	0	0	0	0	0	0	0	0	0	0	0	0	0	0	0	0	0	0	0	0	0	0	0	0	0	0	0	0	0	0	0	0	0	0	0	0	0	0	0	0
	Desertifilaceae	0	0	0	0	0	0	0	0	0	0	0	0	0	0	0	0	0	0	0	0	0	0	0	0	0	0	0	0	0	0	0	0	0	0	0	0	0	0	0	0	0	0	0	0	0	0	0	0
	Desulfitobacteriaceae	0	0	0	0	0	0	0	0	0	0	0	0	0	0	0	0	0	0	0	0	0	0	0	0	0	0	0	0	0	0	0	0	0	0	0	0	0	0	0	0	0	0	0	0	0	0	0	0
	Desulfobaccaceae	0	0	0	0	0	0	0	0	0	0	0	0	0	0	0	0	0	0	0	0	0	0	0	0	0	0	0	0	0	0	0	0	0	0	0	0	0	0	0	0	0	0	0	0	0	0	0	0
	Desulfobacteraceae	0	0	0	0	0	0	0	0	0	0	0	0	0	0	0	0	0	0	0	0	0	0	0	0	0	0	0	0	0	0	0	0	0	0	0	0	0	0	0	0	0	0	0	0	0	0	0	0
	Desulfobulbaceae	0	0	0	0	0	0	0	0	0	0	0	0	0	0	0	0	0	0	0	0	0	0	0	0	0	0	0	0	0	0	0	0	0	0	0	0	0	0	0	0	0	0	0	0	0	0	0	0
	Desulfocapsaceae	0	0	0	0	0	0	0	0	0	0	0	0	0	0	0	0	0	0	0	0	0	0	0	0	0	0	0	0	0	0	0	0	0	0	0	0	0	0	0	0	0	0	0	0	0	0	0	0
	Desulfomonilaceae	0	0	0	0	0	0	0	0	0	0	0	0	0	0	0	0	0	0	0	0	0	0	0	0	0	0	0	0	0	0	0	0	0	0	0	0	0	0	0	0	0	0	0	0	0	0	0	0
	Desulfosarcinaceae	0	0	0	0	0	0	0	0	0	0	0	0	0	0	0	0	0	0	0	0	0	0	0	0	0	0	0	0	0	0	0	0	0	0	0	0	0	0	0	0	0	0	0	0	0	0	0	0
	Desulfovibrionaceae	0	0	0	0	0	0	0	0	0	0	0	0	0	0	0	0	0	0	0	0	0	0	0	0	0	0	0	0	0	0	0	0	0	0	0	0	0	0	0	0	0	0	0	0	0	0	0	0
	Desulfurivibrionaceae	0	0	0	0	0	0	0	0	0	0	0	0	0	0	0	0	0	0	0	0	0	0	0	0	0	0	0	0	0	0	0	0	0	0	0	0	0	0	0	0	0	0	0	0	0	0	0	0
	Desulfurobacteriaceae	0	0	0	0	0	0	0	0	0	0	0	0	0	0	0	0	0	0	0	0	0	0	0	0	0	0	0	0	0	0	0	0	0	0	0	0	0	0	0	0	0	0	0	0	0	0	0	0
	Desulfuromonadaceae	0	0	0	0	0	0	0	0	0	0	0	0	0	0	0	0	0	0	0	0	0	0	0	0	0	0	0	0	0	0	0	0	0	0	0	0	0	0	0	0	0	0	0	0	0	0	0	0
	Dethiobacteraceae	0	0	0	0	0	0	0	0	0	0	0	0	0	0	0	0	0	0	0	0	0	0	0	0	0	0	0	0	0	0	0	0	0	0	0	0	0	0	0	0	0	0	0	0	0	0	0	0
	Dethiosulfatibacteraceae	0	0	0	0	0	0	0	0	0	0	0	0	0	0	0	0	0	0	0	0	0	0	0	0	0	0	0	0	0	0	0	0	0	0	0	0	0	0	0	0	0	0	0	0	0	0	0	0
	DEV007	0	0	0	0	0	0	0	0	0	0	0	0	0	0	0	0	0	0	0	0	0	0	0	0	0	0	0	0	0	0	0	0	0	0	0	0	0	0	0	0	0	0	0	0	0	0	0	0
	Devosiaceae	0	0	0	0	0	0	0	0	0	0	0	0	0	0	0	0	0	0	0	0	0	0	0	0	0	0	0	0	0.419287	0	0	0	0	0	0	0	0	0	0	0	0	0	0	0	0	0	0	0
	Dietziaceae	0	0	0	0	0.495521	0	0	0	0	0	0	0	0	0	0	0	0	0	0	0	0	0	0	0	0	0	0	0	0	0	0	0	0	0	0	0	0	0	0	0	0	0	0	0	0	0	0	0
	Diplorickettsiaceae	0	0.152468	0.0571755	0.0190585	0	0	0	0	0.114351	0	0.076234	0	0.0571755	0	0	0	0	0	0	0	0	0	0.038117	0	0	0.038117	0	0	0	0	0	0	0	0	0.076234	0.228702	0.476463	0	0	0	0	0	0	0	0.114351	0.038117	0	0.0190585
	Dongiaceae	0	0	0	0	0	0	0	0	0	0	0	0	0	0	0	0	0	0	0	0	0	0	0	0	0	0	0	0	0	0	0	0	0	0	0	0	0	0	0	0	0	0	0	0	0	0	0	0
	Dysgonomonadaceae	0	0	0	0	0	0	0	0	0	0	0	0	0	0	0	0	0	0	0	0	0	0	0	0	0	0	0	0	0	0	0	0	0	0	0	0	0	0	0	0	0	0	0	0	0	0	0	0
	EC94	0	0	0	0	0	0	0	0	0	0	0	0	0	0	0	0	0	0	0	0	0	0	0	0	0	0	0	0	0	0	0	0	0	0	0	0	0	0	0	0	0	0	0	0	0	0	0	0
	Ectothiorhodospiraceae	0	0	0	0	0	0	0	0	0	0	0	0	0	0	0	0	0	0	0	0	0	0	0	0	0	0	0	0	0	0	0	0	0	0	0	0	0	0	0	0	0	0	0	0	0	0	0	0
	Eel-36e1D6	0	0	0	0	0	0	0	0	0	0	0	0	0	0	0	0	0	0	0	0	0	0	0	0	0	0	0	0	0	0	0	0	0	0	0	0	0	0	0	0	0	0	0	0	0	0	0	0
	EF100-94H03	0	0	0	0	0	0	0	0	0	0	0	0	0	0	0	0	0	0	0	0	0	0	0	0	0	0	0	0	0	0	0	0	0	0	0	0	0	0	0	0	0	0	0	0	0	0	0	0
	Eggerthellaceae	0	0	0	0	0	0	0	0	0	0	0	0	0	0	0	0	0	0	0	0	0	0	0	0	0	0	0	0	0	0	0	0	0	0	0	0	0	0	0	0	0	0	0	0	0	0	0	0
	Elsteraceae	0	0	0	0	0	0	0	0	0	0	0	0	0	0	0	0	0	0	0	0	0	0	0	0	0	0	0	0	0	0	0	0	0	0	0	0	0	0	0	0	0	0	0	0	0	0	0	0
	Enterobacteriaceae	0	0	0	0	0	0	0	0	0	0.190585	0	0	0	0	0	0	0	0	0	0	0	0	0	0.552697	0	0	0	0	0	0	0	0	0	0	0	0	0	0	0	0	0	0	0	0	0	0	0	0
	Enterococcaceae	0	0	0	0	0	0	0	0	0	0	0	0	0	0	0	0	0	0	0	0	0	0	0	0	0	0	0	0	0	0	0	0	0	0	0	0	0	0	0	0	0	0	0	0	0	0	0	0
	Entotheonellaceae	0	0	0	0	0	0	0	0	0	0	0	0	0	0	0	0	0	0	0	0	0	0	0	0	0	0	0	0	0	0	0	0	0	0	0	0	0	0	0	0	0	0	0	0	0	0	0	0
	env.OPS 17	0	0.0571755	0	0	0	0	0.076234	0	0.0571755	0	0	0	0	0	0	0	0.0571755	0	0	0	0	0	0	0	0	0	0	0	0	0	0.0190585	0	0	0	0	0	0	0	0	0	0	0.076234	0	0	0	0	0	0
	Erwiniaceae	0	0	0	0	0	0	0	0	0	0	0	0	0	0	0	0	0	0	0	0	0	0	0	0	0	0	0	0	0	0	0	0	0	0	0	0	0	0	0	0	0	0	0	0	0	0	0	0
	Erysipelatoclostridiaceae	0	0	0	0	0	0	0	0	0	0	0	0	0	0	0	0	0	0	0	0	0	0	0	0	0	0	0	0	0	0	0	0	0	0	0	0	0	0	0	0	0	0	0	0	0	0	0	0
	Erysipelotrichaceae	0	0	0	0	0	0	0	0	0	0	0	0	0	0	0	0	0	0	0	0	0	0	0	0	0	0	0	0	0	0	0	0	0	0	0	0	0	0	0	0	0	0	0	0	0	0	0	0
	Ethanoligenenaceae	0	0	0	0	0	0	0	0	0	0	0	0	0	0	0	0	0	0	0	0	0	0	0	0	0	0	0	0	0	0	0	0	0	0	0	0	0	0	0	0	0	0	0	0	0	0	0	0
	Eubacteriaceae	0	0	0	0	0	0	0	0	0	0	0	0	0	0	0	0	0	0	0	0	0	0	0	0	0	0	0	0	0	0	0	0	0	0	0	0	0	0	0	0	0	0	0	0	0	0	0	0
	Euzebyaceae	0	0	0	0	0	0	0	0	0	0	0	0	0	0	0	0	0	0	0	0	0	0	0	0	0	0.114351	0	0	0	0	0.13341	0	0	0	0	0	0	0	0	0	0.0190585	0	0	0	0	0	0	0.667048
	Exiguobacteraceae	0	0	0	0	0	0	0	0	0	0	0	0	0	0	0	0	0	0	0	0	0	0	0	0	0	0	0	0	0	0	0	0	0	0	0	0	0	0	0	0	0	0	0	0	0	0	0	0
	Family III	0	0	0	0	0	0	0	0	0	0	0	0	0	0	0	0	0	0	0	0	0	0	0	0	0	0	0	0	0	0	0	0	0	0	0	0	0	0	0	0	0	0	0	0	0	0	0	0
	Family XI	0	0	0	0	0	0	0	0	0	0	0	0	0	0	0	0	0	0	0	0	0	0.0190585	0	0	0	0	0	0	0	0	0	0	0	0	0	0	0	0	0	0	0	0	0	0	0	0	0	0
	FFCH9454	0	0	0	0	0	0	0	0	0	0	0	0	0	0	0	0	0	0	0	0	0	0	0	0	0	0	0	0	0	0	0	0	0	0	0	0	0	0	0	0	0	0	0	0	0	0	0	0
	Fibrobacteraceae	0	0	0	0	0	0	0	0	0	0	0	0	0	0	0	0	0	0	0	0	0	0	0	0	0	0	0	0	0	0	0	0	0	0	0	0	0	0	0	0	0	0	0	0	0	0	0	0
	Fimbriimonadaceae	0	0	0	0	0	0	0.266819	0	0	0.190585	0	0	0	0	0	0	0	0	0	0	0	0.114351	0	0	0	0	0	0	0	0.0952925	0.190585	0	0	0	0	0	0	0	0	0	0	0.247761	0	0	0	0	0.228702	0.0190585
	Flavobacteriaceae	0	0	0	0	0.933867	0.0571755	0.0571755	0	1.29598	0.628931	0	0	0	0	0	0.114351	7.24223	0	0	0.13341	0	0.304936	0	0	0	0	0.114351	1.48656	0.781399	0	0.038117	0	0.400229	0.038117	0	0	0	0	0.038117	0	0	0.13341	0	0	0.13341	0	0.0571755	1.54374
	Fodinicurvataceae	0	0	0	0	0	0	0	0	0	0	0	0	0	0	0	0	0	0	0	0	0	0	0	0	0	0	0	0	0	0	0	0	0	0	0	0	0	0	0	0	0	0	0	0	0	0	0	0
	Fokiniaceae	0	0	0	0	0	0	0	0	0	0	0	0	0	0	0	0	0	0	0	0	0	0	0	0	0	0	0	0	0	0	0	0	0	0	0	0	0	0	0	0	0	0	0	0	0	0	0	0
	Frankiaceae	0.590814	0.152468	0.0952925	0	0.13341	0	0.0571755	0.0571755	0	2.17267	0.285878	1.35315	0.323995	0	0	0.13341	0.228702	0	2.03926	0	0	0	0.495521	0.933867	1.10539	0	0	0.114351	0	0.419287	0	0	0	0.228702	0.38117	1.73432	0.819516	0.209644	0.13341	0	0.343053	0	0.857633	0	0.304936	0	0.419287	0
	FTLpost3	0	0	0	0	0	0	0	0	0	0	0	0	0	0	0	0	0	0	0	0	0	0	0	0	0	0	0	0	0	0	0	0	0	0	0	0	0	0	0	0	0	0	0	0	0	0	0	0
	Fusibacteraceae	0	0	0	0	0	0	0	0	0	0	0	0	0	0	0	0	0	0	0	0	0	0	0	0	0	0	0	0	0	0	0	0	0	0	0	0	0	0	0	0	0	0	0	0	0	0	0	0
	Fusobacteriaceae	0	0	0	0	0	0	0	0	0	0	0	0	0	0	0	0	0	0	0	0	0	0	0	0	0	0	0	0	0	0	0	0	0	0	0	0	0	0	0	0	0	0	0	0	0	0	0	0
	Gaiellaceae	8.04269	0.13341	0	0	1.08634	0.952925	0.400229	0.38117	0	0	0	0	0	2.03926	0.76234	0	0	3.44959	1.2388	0	0	0	0	0	0	0	0	0	0	0.743282	3.73547	0	0	0	0	0.724223	0	0	0	0	1.52468	1.20069	1.18163	0	0	0	0.323995	0.552697
	Gallionellaceae	0	0	0	0	0	0	0	0	0	0	0	0	0	0	0	0	0.266819	0	0	0	0	0	0	0	0	0	0	0.076234	0.552697	0	0	0	0	0	0	0	0	0	0	0	0	0	0	0	0	0	0	0
	Garciellaceae	0	0	0	0	0	0	0	0	0	0	0	0	0	0	0	0	0	0	0	0	0	0	0	0	0	0	0	0	0	0	0	0	0	0	0	0	0	0	0	0	0	0	0	0	0	0	0	0
	Gemellaceae	0	0	0	0	0	0	0	0	0	0	0	0	0	0	0	0	0	0	0	0	0	0	0	0	0	0	0	0	0	0	0	0	0	0	0	0	0	0	0	0	0	0	0	0	0	0	0	0
	Geminicoccaceae	0	0	0	0	0.171527	0	0	0	0	0	0	0	0	0	0	0	0	0	0	0	0	0	0	0	0	0	0	0	0	0	0	0	0	0	0	0	0	0	0	0	0	0	0	0	0	0	0	0
	Gemmataceae	0	1.04822	1.41033	0.209644	0.038117	0.0190585	0.533638	2.22985	0	0	0	0.266819	0.952925	0.476463	0.304936	0.247761	0.209644	0.114351	0.667048	0.247761	0	0	0.038117	2.63007	1.06728	0.190585	0.190585	0.0952925	0.628931	0.838574	0.228702	0	0	0	0	3.31618	0.13341	0.952925	0.190585	0	0.171527	1.61997	1.42939	0.038117	0	0.0952925	2.68725	0
	Gemmatimonadaceae	0.152468	5.9272	1.84868	0.038117	0.838574	2.11549	2.76348	0.285878	7.90928	0.571755	2.53478	1.02916	3.25901	2.78254	3.62112	0	1.04822	2.36326	1.35315	8.84315	8.91938	5.71755	1.50562	1.71527	3.48771	2.21079	0.38117	0.495521	6.25119	1.10539	2.87783	4.95521	0	7.20412	3.37336	1.84868	1.82962	1.96303	0.933867	2.05832	1.92491	2.55384	2.64913	1.41033	11.2636	1.29598	2.76348	1.10539
	Geobacteraceae	0	0	0	0	0	0	0	0	0	0	0	0	0	0	0	0	0	0	0	0	0	0	0	0	0	0	0	0	0	0	0	0	0	0	0	0	0	0	0	0	0	0	0	0	0	0	0	0
	Geodermatophilaceae	0.876691	0.171527	0	0.838574	0.705165	2.26796	1.20069	1.65809	0.343053	22.2985	0.819516	0.304936	0.247761	0.667048	0.400229	1.75338	0.266819	1.5628	0.857633	0	7.56623	3.44959	0	0	0.667048	0.76234	0.705165	3.04936	0	0.781399	1.77244	0	55.3078	11.3779	0	0	0.0190585	0.38117	1.27692	1.2388	0.552697	0.800457	0	0.686106	3.16371	0.228702	0	0.571755
	Geopsychrobacteraceae	0	0	0	0	0	0	0	0	0	0	0	0	0	0	0	0	0	0	0	0	0	0	0	0	0	0	0	0	0	0	0	0	0	0	0	0	0	0	0	0	0	0	0	0	0	0	0	0
	Gimesiaceae	0	0	0	0	0	0	0	0	0	0	0	0	0	0	0	0	0	0	0	0	0	0	0	0	0	0	0	0	0	0	0	0	0	0	0	0	0	0	0	0	0	0	0	0	0	0	0	0
	Gloeobacteraceae	0	0	0	0	0	0	0	0	0	0	0	0	0	0	0	0	0	0	0	0	0	0	0	0	0	0	0	0	0	0	0	0	0	0	0	0	0	0	0	0	0	0	0	0	0	0	0	0
	Gloeocapsaceae	0	0	0	0	0	0	0	0	0	0	0	0	0	0	0	0	0	0	0	0	0	0	0	0	0	0	0	0	0	0	0	0	0	0	0	0	0	0	0	0	0	0	0	0	0	0	0	0
	Glycomycetaceae	0	0	0	0	0	0	0	0	0	0	0	0	0	0	0	0	0	0	0	0	0	0	0	0	0	0	0	0	0	0	0	0	0	0	0	0	0	0	0	0	0	0	0	0	0	0	0	0.705165
	Gottschalkia	0	0	0	0	0	0	0	0	0	0	0	0	0	0	0	0	0	0	0	0	0	0	0	0	0	0	0	0	0	0	0	0	0	0	0	0	0	0	0	0	0	0	0	0	0	0	0	0
	Granulosicoccaceae	0	0	0	0	0	0	0	0	0	0	0	0	0	0	0	0	0	0	0	0	0	0	0	0	0	0	0	0	0	0	0	0	0	0	0	0	0	0	0	0	0	0	0	0	0	0	0	0
	Guggenheimella	0	0	0	0	0	0	0	0	0	0	0	0	0	0	0	0	0	0	0	0	0	0	0	0	0	0	0	0	0	0	0	0	0	0	0	0	0	0	0	0	0	0	0	0	0	0	0	0
	GZKB124	0	0	0	0	0	0	0	0	0	0	0	0	0	0	0	0	0	0	0	0	0	0	0	0	0	0	0	0	0	0	0	0	0	0	0	0	0	0	0	0	0	0	0	0	0	0	0	0
	Hafniaceae	0	0	0	0	0	0	0	0	0	0	0	0	0	0	0	0	0	0	0	0	0	0	0	0	0	0	0	0	0	0	0	0	0	0	0	0	0	0	0	0	0	0	0	0	0	0	0	0
	Hahellaceae	0	0	0	0	0	0	0	0	0	0	0	0	0	0	0	0	0	0	0	0	0	0	0	0	0	0	0	0	0	0	0	0	0	0	0	0	0	0	0	0	0	0	0	0	0	0	0	0
	Halanaerobiaceae	0	0	0	0	0	0	0	0	0	0	0	0	0	0	0	0	0	0	0	0	0	0	0	0	0	0	0	0	0	0	0	0	0	0	0	0	0	0	0	0	0	0	0	0	0	0	0	0
	Haliangiaceae	0.0190585	0.457404	0.0571755	0	0	0.13341	0.171527	0.0952925	0	0	0	0	0.171527	0.076234	0.152468	0	0	0.0571755	0.114351	0	0	0	0	0	0	0	0.038117	0.0190585	0.171527	0	0.076234	0	0	0	0	0	0	0.171527	0	0	0.171527	0.13341	0	0	0	0	0.533638	0
	Halieaceae	0	0	0	0	0	0	0	0	0	0	0	0	0	0	0	0	0	0	0	0	0	0	0	0	0	0	0	0	0	0	0	0	0	0	0	0	0	0	0	0	0	0	0	0	0	0	0	0
	Halobacteroidaceae	0	0	0	0	0	0	0	0	0	0	0	0	0	0	0	0	0	0	0	0	0	0	0	0	0	0	0	0	0	0	0	0	0	0	0	0	0	0	0	0	0	0	0	0	0	0	0	0
	Halomonadaceae	0	0	0	0	0	0	0	0	0	0	0	0	0	0	0	0	0	0	0	0	0	0	0	0	0	0	0	0	0	0	0	0	0	0	0	0	0	0	0	0	0	0	0	0	0	0	0	0
	Haloplasmataceae	0	0	0	0	0	0	0	0	0	0	0	0	0	0	0	0	0	0	0	0	0	0	0	0	0	0	0	0	0	0	0	0	0	0	0	0	0	0	0	0	0	0	0	0	0	0	0	0
	Halothiobacillaceae	0	0	0	0	0	0	0	0	0	0	0	0	0	0	0	0	0	0	0	0	0	0	0	0	0	0	0	0	0	0	0	0	0	0	0	0	0	0	0	0	0	0	0	0	0	0	0	0
	Helicobacteraceae	0	0	0	0	0	0	0	0	0	0	0	0	0	0	0	0	0	0	0	0	0	0	0	0	0	0	0	0	0	0	0	0	0	0	0	0	0	0	0	0	0	0	0	0	0	0	0	0
	Herpetosiphonaceae	0.038117	0	0	0.038117	0	0.838574	0.114351	0	0	0	0	0	0	0.152468	0	0	0	0.323995	0.304936	0	0	0	0	0	0	0	0	0	0	0.419287	0	0	0	0	0	0	0	0.13341	0	0	0	0.952925	0	0	0	0	0	0
	Holophagaceae	0	0	0	0	0	0	0	0	0	0	0	0	0	0	0	0	0	0	0	0	0	0	0	0	0	0	0	0	0	0	0	0	0	0	0	0	0	0	0	0	0	0	0	0	0	0	0	0
	Holosporaceae	0	0	0	0	0	0	0	0	0	0	0	0	0	0	0	0	0	0.0190585	0	0	0	0	0	0	0	0.0190585	0	0	0	0	0	0	0	0	0	0	0	0	0	0	0	0	0	0	0	0	0	0
	Hungateiclostridiaceae	0	0	0	0	0.0190585	0	0	0	0	0	0	0	0	0	0	0	0	0	0	0	0	0	0	0	0	0	0	0	0	0	0	0	0	0	0	0	0	0	0	0	0	0	0	0	0	0	0	0
	Hydrogenedensaceae	0	0	0	0	0	0	0	0	0	0	0	0	0	0	0	0	0	0	0	0	0	0	0	0	0	0	0	0	0	0	0	0	0	0	0	0	0	0	0	0	0	0	0	0	0	0	0	0
	Hydrogenoanaerobacterium	0	0	0	0	0	0	0	0	0	0	0	0	0	0	0	0	0	0	0	0	0	0	0	0	0	0	0	0	0	0	0	0	0	0	0	0	0	0	0	0	0	0	0	0	0	0	0	0
	Hydrogenophilaceae	0	0	0	0	0	0	0	0	0	0	0	0	0	0	0	0	0	0	0	0	0	0	0	0	0	0	0	0	0.171527	0	0	0	0	0	0	0	0	0	0	0	0	0	0	0	0	0	0	0
	Hymenobacteraceae	0.209644	0.991043	1.04822	10.9015	24.1852	0.228702	0.304936	0.076234	4.47875	0	0.114351	0.51458	0.076234	0.114351	0.247761	10.6156	4.38346	1.29598	0.800457	2.28702	7.98552	2.42043	0.552697	0.667048	0.190585	1.25786	4.38346	15.304	0.51458	0	0	9.79607	17.6482	2.03926	0.457404	0.171527	0.0952925	0.038117	9.89137	0.0952925	0	0.038117	0.743282	2.82066	10.8252	0.571755	0	0.533638
	Hyphomicrobiaceae	0	0	0	0	0	0	0	0	0	0	0	0	0	0	0	0	0	0	0	0	0	0	0	0	0	0	0	0	0	0	0	0	0	0	0	0	0	0	0	0	0	0	0	0	0	0	0	0
	Hyphomonadaceae	0	0	0	0	0	0	0	0	0	0	0	0	0	0	0	0	0	0	0	0	0	0	0	0	0	0	0	0	0	0	0	0	0	0	0	0	0	0	0	0	0	0	0	0	0	0	0	0
	Iamiaceae	0.628931	0.190585	0.304936	0.076234	0.304936	0.800457	0.114351	0.304936	0.266819	0	0	0	0	0.076234	0	0.0571755	0	0.933867	0	0	0	0	0.038117	0	0.0952925	0.209644	0.114351	0.38117	0.819516	1.58186	0.51458	0.51458	0	0	0	0	0	0	0	0.705165	0.266819	0	1.10539	0	0	0	0	0.209644
	Idiomarinaceae	0	0	0	0	0	0	0	0	0	0	0	0	0	0	0	0	0	0	0	0	0	0	0	0	0	0	0	0	0	0	0	0	0	0	0	0	0	0	0	0	0	0	0	0	0	0	0	0
	Ignavibacteriaceae	0	0	0	0	0	0	0	0	0	0	0	0	0	0	0	0	0	0	0	0	0	0	0	0	0	0	0	0	0	0	0	0	0	0	0	0	0	0	0	0	0	0	0	0	0	0	0	0
	Ilumatobacteraceae	2.51572	0.609872	0.114351	0.304936	0	5.41262	3.8117	2.49666	0.781399	0	0	0.457404	0.51458	1.81056	1.90585	0.171527	0.13341	4.85992	2.82066	1.06728	0.0952925	0.171527	0.0952925	0	0	0.933867	0.247761	0.266819	0.705165	2.87783	2.85878	0.13341	0	0.0952925	0	0.667048	0	0.552697	0.400229	0.667048	3.20183	3.79264	1.41033	1.21974	0.076234	0	0.0571755	0.438346
	Immundisolibacteraceae	0	0	0	0	0	0	0	0	0	0	0	0	0	0	0	0	0	0	0	0	0	0	0	0	0	0	0	0	0	0	0	0	0	0	0	0	0	0	0	0	0	0	0	0	0	0	0	0
	Inquilinaceae	0	0	0	0	0	0	0	0	0	0	0	0	0	0	0	0	0	0	0	0	0	0	0	0	0	0	0	0	0	0	0	0	0	0	0	0	0	0	0	0	0	0	0	0	0	0	0	0
	Intrasporangiaceae	0	0.724223	0	0.209644	1.20069	0	0	0.552697	0.991043	0	0.457404	0.971984	0.323995	0	0	0.914808	1.29598	0	1.27692	0.933867	0	0.628931	1.2388	1.39127	0.819516	0	0.609872	2.2489	0.952925	0	0	1.82962	0	0.667048	0.971984	1.3341	0.971984	0	1.67715	1.27692	0.38117	0.38117	1.90585	1.08634	0.914808	0.495521	0.800457	0
	Isosphaeraceae	0.552697	1.41033	3.60206	0.0190585	2.05832	2.0202	2.36326	2.26796	1.7915	2.28702	6.23213	4.40252	0.51458	0.686106	2.5729	0.571755	1.0101	2.19173	1.69621	11.4923	4.47875	1.10539	4.3644	3.71641	3.79264	2.05832	0.304936	0.476463	3.23995	2.38231	1.61997	4.11664	0	0.533638	2.55384	2.83972	2.70631	2.13455	0	2.95407	2.0202	0	2.28702	2.40137	1.77244	5.77473	2.40137	0.552697
	Izemoplasmataceae	0	0	0	0	0	0	0	0	0	0	0	0	0	0	0	0	0	0	0	0	0	0	0	0	0	0	0	0	0	0	0	0	0	0	0	0	0	0	0	0	0	0	0	0	0	0	0	0
	JG30-KF-AS9	0	0	0	0	0	0	0	0	0	0	0	0	0	0	0	0	0	0	0	0	0	0	0	0	0	0	0	0	0	0	0	0	0	0	0	0	0	0	0	0	0	0	0	0	0	0	0	0
	JG30-KF-CM45	7.54717	0.609872	1.42939	0.285878	2.42043	2.26796	2.0202	2.85878	1.2388	0	2.93501	4.87898	2.17267	0.971984	0.343053	1.39127	0.38117	1.41033	2.87783	3.18277	0.038117	2.74443	5.50791	4.9171	4.85992	1.31504	0.647989	0.838574	1.25786	1.67715	1.98209	0.876691	0.0571755	5.6032	4.3644	2.97313	3.98323	0.247761	0.419287	5.52697	2.76348	0.781399	3.8117	2.40137	0.838574	3.8117	1.58186	4.28816
	JI49D030	0	0	0	0	0	0	0	0	0	0	0	0	0	0	0	0	0	0	0	0	0	0	0	0	0	0	0	0	0	0	0	0	0	0	0	0	0	0	0	0	0	0	0	0	0	0	0	0
	Kaistiaceae	0	0	0	0	0	0	0	0	0	0	0	0	0	0	0	0	0	0	0	0	0	0	0	0	0	0	0	0	0	0	0	0	0	0	0	0	0	0	0	0	0	0	0	0	0	0	0	0
	Kangiellaceae	0	0	0	0	0	0	0	0	0	0	0	0	0	0	0	0	0	0	0	0	0	0	0	0	0	0	0	0	0	0	0	0	0	0	0	0	0	0	0	0	0	0	0	0	0	0	0	0
	KCLunmb-38-53	0	0	0	0	0	0	0	0	0	0	0	0	0	0	0	0	0	0	0	0	0	0	0	0	0	0	0	0	0	0	0	0	0	0	0	0	0	0	0	0	0	0	0	0	0	0	0	0
	KD1-131	0	0	0	0	0	0	0	0	0	0	0	0	0	0	0	0	0	0	0	0	0	0	0	0	0	0	0	0	0	0	0	0	0	0	0	0	0	0	0	0	0	0	0	0	0	0	0	0
	KD3-93	0	0	0	0	0	0	0	0	0	0	0	0	0	0	0	0	0	0.038117	0	0	0	0	0	0	0	0	0	0	0.0571755	0	0	0	0	0	0	0	0	0	0	0	0	0	0	0	0	0	0	0
	KF-JG30-B3	0	0	0	0	0	0	0	0	0	0	0	0	0	0	0	0	0	0	0	0	0	0	0	0	0	0	0	0	0	0	0	0	0	0	0	0	0	0	0	0	0	0	0	0	0	0	0	0
	KI89A clade	0	0	0	0	0	0	0	0	0	0	0	0	0	0	0	0	0	0	0	0	0	0	0	0	0	0	0	0	0	0	0	0	0	0	0	0	0	0	0	0	0	0	0	0	0	0	0	0
	Kiloniellaceae	0	0	0	0	0	0	0	0	0	0	0	0	0	0	0	0	0	0	0	0	0	0	0	0	0	0	0	0	0	0	0	0	0	0	0	0	0	0	0	0	0	0	0	0	0	0	0	0
	Kineosporiaceae	0.552697	0	0	0.933867	0	0	0	0	0	0	0	0	0	0	0	2.30608	0	0	0	0.743282	0	1.25786	0	0	0	0	1.63903	3.01124	0	0	0	0.266819	0.667048	1.81056	0	0	0	0	1.10539	0.743282	0	0	0	0.190585	0	0	0	0
	koll11	0	0	0	0	0	0	0	0	0	0	0	0	0	0	0	0	0	0	0	0	0	0	0	0	0	0	0	0	0	0	0	0	0	0	0	0	0	0	0	0	0	0	0	0	0	0	0	0
	Koribacteraceae	0	0	0	0	0	0	0	0	0	0	0	0	0	0	0	0	0	0	0	0	0	0	0	0	0	0	0	0	0	0	0	0	0	0	0	0	0	0	0	0	0	0	0	0	0	0	0	0
	Ktedonobacteraceae	0	0	0	0	0	0	0	0	0	0	0	0.533638	0.419287	0	0	0	0	0	0	0	0	0	0	0.819516	1.10539	0	0	0	0	0	0	0	0	0	0	0.914808	0.038117	0	0	0	0	0	0.0952925	0	0	1.42939	2.19173	0
	L21-RPul-D3	0	0	0	0	0	0	0	0	0	0	0	0	0	0	0	0	0	0	0	0	0	0	0	0	0	0	0	0	0	0	0	0	0	0	0	0	0	0	0	0	0	0	0	0	0	0	0	0
	Labraceae	0	0	0	0	0	0	0	0	0	0	0	0	0	0	0	0	0	0	0	0	0	0	0	0	0	0	0	0	0	0	0	0	0	0	0	0	0	0	0	0	0	0	0	0	0	0	0	0
	Lachnospiraceae	0	0	0	0	0	0	0	0	0	0	0	0	0	0	0	0	0	0	0	0	0	0	0	0	0	0	0	0	0	0	0	0	0	0	0	0	0	0	0	0	0	0	0	0	0	0	0	0
	Lactobacillaceae	0	0	0	0	0	0	0	0	0	0	0	0	0	0	0	0	0	0	0	0	0	0	0	0	0	0	0	0	0	0	0	0	0	0	0	0	0	0	0	0	0	0	0	0	0	0	0	0
	Latescibacteraceae	0	0	0	0	0	0	0	0	0	0	0	0	0	0	0	0	0	0	0	0	0	0	0	0	0	0	0	0	0	0	0	0	0	0	0	0	0	0	0	0	0	0	0	0	0	0	0	0
	LD-RB-34	0	0	0	0	0	0	0	0	0	0	0	0	0	0	0	0	0	0	0	0	0	0	0	0	0	0	0	0	0	0	0	0	0	0	0	0	0	0	0	0	0	0	0	0	0	0	0	0
	Leeiaceae	0	0	0	0	0	0	0	0	0	0	0	0	0	0	0	0	0	0	0	0	0	0	0	0	0	0	0	0	0	0	0	0	0	0	0	0	0	0	0	0	0	0	0	0	0	0	0	0
	Legionellaceae	0	0	0	0	0	0.0190585	0	0	0.13341	0	0	0	0	0	0	0	0	0.114351	0	0.38117	0	0	0	0	0	0.038117	0	0	0	0	0	0	0	0	0	0.0571755	0	0	0	0	0	0	0	0	1.0101	0	0	0.038117
	Lentimicrobiaceae	0	0	0	0	0	0	0	0	0	0	0	0	0	0	0	0	0	0	0	0	0	0	0	0	0	0	0	0	0	0	0	0	0	0	0	0	0	0	0	0	0	0	0	0	0	0	0	0
	Leptolyngbyaceae	0	0.552697	0.304936	0.114351	0	0	0	0	0	0	0	0	0.076234	0	0	0.0190585	0	0	0	0	0	0	0	0	0	1.73432	0	0	0	0	0	0	0	0	0	0.076234	0	0.0952925	0.247761	0.0190585	0	0	0	0	0	0.13341	0.343053	0
	Leptospiraceae	0	0	0	0	0	0	0	0	0	0	0	0	0	0	0	0	0	0	0	0	0	0	0	0	0	0	0	0	0	0	0	0	0	0	0	0	0	0	0	0	0	0	0	0	0	0	0	0
	Leptotrichiaceae	0	0	0	0	0	0	0	0	0	0	0	0	0	0	0	0	0	0	0	0	0	0	0	0	0	0	0	0	0	0	0	0	0	0	0	0	0	0	0	0	0	0	0	0	0	0	0	0
	Listeriaceae	0	0	0	0	0	0	0	0	0	0	0	0	0	0	0	0	0	0	0	0	0	0	0	0	0	0	0	0	0	0	0	0	0	0	0	0	0	0	0	0	0	0	0	0	0	0	0	0
	LiUU-11-161	0	0	0	0	0	0	0	0	0	0	0	0	0	0	0	0	0	0	0	0	0	0	0	0	0	0	0	0	0	0	0	0	0	0	0	0	0	0	0	0	0	0	0	0	0	0	0	0
	LK-44f	0	0	0	0	0	0	0	0	0	0	0	0	0	0	0	0	0	0	0	0	0	0	0	0	0	0	0	0	0	0	0	0	0	0	0	0	0	0	0	0	0	0	0	0	0	0	0	0
	Longimicrobiaceae	0	0	0.171527	0	0	0	0.152468	0.285878	0	0	0	0	0	0.190585	0	0	0	0	0	0.438346	0	0	0	0	0	0.114351	0	0	0	0	0.495521	0	0	0	0	0	0	0	0	0	0	0	0	0	0	0	0	2.59196
	Lutibaculaceae	0	0	0	0	0	0	0	0	0	0	0	0	0	0	0	0	0	0	0	0	0	0	0	0	0	0	0	0	0	0	0	0	0	0	0	0	0	0	0	0	0	0	0	0	0	0	0	0
	Lutispora	0	0	0	0	0	0	0	0	0	0	0	0	0	0	0	0	0	0	0	0	0	0	0	0	0	0	0	0	0	0	0	0	0	0	0	0	0	0	0	0	0	0	0	0	0	0	0	0
	LWQ8	0.0571755	0	0	0	0	0	0.076234	0	0	0.0952925	0.038117	0	0.0571755	0.152468	0.152468	0	0.0952925	0	0	0	1.48656	0.0571755	0	0	0	0	0	0	0.0952925	0	0	0.457404	0.13341	0	0.038117	0	0	0	0	0	0.13341	0.0571755	0	0	0.076234	0	0.0571755	0
	MA-28-I98C	0	0	0	0	0	0	0	0	0	0	0	0	0	0	0	0	0	0	0	0	0	0	0	0	0	0	0	0	0	0	0	0	0	0	0	0	0	0	0	0	0	0	0	0	0	0	0	0
	Magnetospiraceae	0	0	0	0	0	0	0	0	0	0	0	0	0	0	0	0	0	0	0	0	0	0	0	0	0	0	0	0	0	0	0	0	0	0	0	0	0	0	0	0	0	0	0	0	0	0	0	0
	Magnetospirillaceae	0	0	0	0	0	0	0	0	0	0	0	0	0	0	0	0	0	0	0	0	0	0	0	0	0	0	0	0	0	0	0	0	0	0	0	0	0	0	0	0	0	0	0	0	0	0	0	0
	Marinifilaceae	0	0	0	0	0	0	0	0	0	0	0	0	0	0	0	0	0	0	0	0	0	0	0	0	0	0	0	0	0	0	0	0	0	0	0	0	0	0	0	0	0	0	0	0	0	0	0	0
	Marinilabiliaceae	0	0	0	0	0	0	0	0	0	0	0	0	0	0	0	0	0	0	0	0	0	0	0	0	0	0	0	0	0	0	0	0	0	0	0	0	0	0	0	0	0	0	0	0	0	0	0	0
	Marinobacteraceae	0	0	0	0	0	0	0	0	0	0	0	0	0	0	0	0	0	0	0	0	0	0	0	0	0	0	0	0	0	0	0	0	0	0	0	0	0	0	0	0	0	0	0	0	0	0	0	0
	Marinomonadaceae	0	0	0	0	0	0	0	0	0	0	0	0	0	0	0	0	0	0	0	0	0	0	0	0	0	0	0	0	0	0	0	0	0	0	0	0	0	0	0	0	0	0	0	0	0	0	0	0
	Mariprofundaceae	0	0	0	0	0	0	0	0	0	0	0	0	0	0	0	0	0	0	0	0	0	0	0	0	0	0	0	0	0	0	0	0	0	0	0	0	0	0	0	0	0	0	0	0	0	0	0	0
	MB19	0	0	0	0	0	0	0	0	0	0	0	0	0	0	0	0	0	0	0	0	0	0	0	0	0	0	0	0	0	0	0	0	0	0	0	0	0	0	0	0	0	0	0	0	0	0	0	0
	MBAE14	0	0	0	0	0	0	0	0	0	0	0	0	0	0	0	0	0	0	0	0	0	0	0	0	0	0	0	0	0	0	0	0	0	0	0	0	0	0	0	0	0	0	0	0	0	0	0	0
	Melioribacteraceae	0	0	0	0	0	0	0	0	0	0	0	0	0	0	0	0	0	0	0	0	0	0	0	0	0	0	0	0	0	0	0	0	0	0	0	0	0	0	0	0	0	0	0	0	0	0	0	0
	Methylacidiphilaceae	0	0	0	0	0	0	0	0	0	0	0	0	0	0	0	0	0	0	0	0	0	0	0	0	0	0	0	0	0	0	0	0	0	0	0	0	0	0	0	0	0	0	0	0	0	0	0	0
	Methylococcaceae	0	0	0	0	0	0	0	0	0	0	0	0	0	0	0	0	0	0	0	0	0	0	0	0	0	0	0	0	0	0	0	0	0	0	0	0	0	0	0	0	0	0	0	0	0	0	0	0
	Methyloligellaceae	0	0	0	0	0	0	0	0	0	0	0	0	0	0	0	0	0	0	0	0	0	0	0	0	0	0	0	0	0	0	0	0	0	0	0	0	0	0	0	0	0	0	0	0	0	0	0	0
	Methylomirabilaceae	0	0	0	0	0	0	0	0	0	0	0	0	0	0	0	0	0	0	0	0	0	0	0	0	0	0	0	0	0	0	0	0	0	0	0	0	0	0	0	0	0	0	0	0	0	0	0	0
	Methylomonadaceae	0	0	0	0	0	0	0	0	0	0	0	0	0	0	0	0	0	0	0	0	0	0	0	0	0	0	0	0	0	0	0	0	0	0	0	0	0	0	0	0	0	0	0	0	0	0	0	0
	Methylophagaceae	0	0	0	0	0	0	0	0	0	0	0	0	0	0	0	0	0	0	0	0	0	0	0	0	0	0	0	0	0	0	0	0	0	0	0	0	0	0	0	0	0	0	0	0	0	0	0	0
	Methylophilaceae	0	0	0	0	0	0	0	0	0	0	0	0	0	0	0	0	0	0	0	0	0	0	0	0	0	0	0	0	0	0	0	0	0	0	0	0	0	0	0	0	0	0	0	0	0	0	0	0
	Methylopilaceae	0	0	0	0	0	0	0	0	0	0	0	0	0	0	0	0	0	0	0	0	0	0	0	0	0	0	0	0	0	0	0	0	0	0	0	0	0	0	0	0	0	0	0	0	0	0	0	0
	MgMjR-022	0	0	0	0	0	0	0	0	0	0	0	0	0	0	0	0	0	0	0	0	0	0	0	0	0	0	0	0	0	0	0	0	0	0	0	0	0	0	0	0	0	0	0	0	0	0	0	0
	Micavibrionaceae	0	0	0	0	0	0	0	0	0	0	0	0	0	0	0	0	0	0	0	0	0	0	0	0	0	0	0	0	0	0	0	0	0	0	0	0	0	0	0	0	0	0	0	0	0	0	0	0
	Microbacteriaceae	0	0	0	0	0.38117	0	0	0	0.247761	0	0	0	0	0	0	0.228702	0.13341	0	0	0	1.39127	0	0	0	0	0	0.190585	0	2.47761	0	0	0.247761	0.362112	0	0	0	0	0	0	0	0	0	0	0	0	0	0	0
	Microbulbiferaceae	0	0	0	0	0	0	0	0	0	0	0	0	0	0	0	0	0	0	0	0	0	0	0	0	0	0	0	0	0	0	0	0	0	0	0	0	0	0	0	0	0	0	0	0	0	0	0	0
	Micrococcaceae	0	0.190585	0	0.457404	15.2849	0	0	0	1.20069	0	0.800457	0	0	0	0	1.41033	10.4822	0	0	0	1.73432	0	0	0.400229	0.590814	0	0	0.686106	1.04822	0	0	0.991043	0	0	0	0	0	0	0	0	0	0	0	0	0	0	0	0
	Microcystaceae	0	0	0	0	0	0	0	0	0	0	0	0	0	0	0	0	0	0	0	0	0	0	0	0	0	0	0	0	0	0	0	0	0	0	0	0	0	0	0	0	0	0	0	0	0	0	0	0
	Micromonosporaceae	0	0	0	0.209644	0	0	0	0	0	0	0	0	0	0	0	1.58186	0	0	0	0	0	0.38117	0.209644	0	0	0.038117	0.971984	0	0	0	0	0	0	0.13341	0	0	0	0	0.171527	0	0	0	0	0.114351	0	0	0	0
	Micropepsaceae	0	0	0	0	0	0	0	0	0	0	0	0	0	0	0	0	0	0	0	0	0	0	0	0	0	0	0	0	0.819516	0	0	0	0	0	0	0	0	0	0	0	0	0	0	0	0	0	0	0
	Microscillaceae	0	0.724223	0	0	0	0	0	0	0	0	0	0	0.038117	0	0	0	0	0	0	0	0	0	0	0	0	0	0	0	0	0	0	0	0	0	0	0	0	0.0571755	0	0	0	0	0	0	0	0	0.038117	0
	Microtrichaceae	0	0	0	0	0	0.114351	0	0	0	0	0	0	0	0	0	0	0	0	0	0	0	0	0	0	0	0	0	0	0.0571755	0	0	0	0	0	0	0	0	0	0	0	0.0190585	0	0	0	0	0	0	0
	Monoglobaceae	0	0	0	0	0	0	0	0	0	0	0	0	0	0	0	0	0	0	0	0	0	0	0	0	0	0	0	0	0	0	0	0	0	0	0	0	0	0	0	0	0	0	0	0	0	0	0	0
	Mooreiaceae	0	0	0	0	0	0	0	0	0	0	0	0	0	0	0	0	0	0	0	0	0	0	0	0	0	0	0	0	0	0	0	0	0	0	0	0	0	0	0	0	0	0	0	0	0	0	0	0
	Moraxellaceae	0	0	0	0	0	0	0	0	0	0.266819	0	0	0	0	0	0.0190585	2.83972	0	0	0	0.038117	0.343053	0.0190585	0.076234	0	0	0	0	0.0190585	0	0	0.476463	0.228702	0	0	0	0.0190585	0	0	0	0	0	0	0	0	0	0	0
	Morganellaceae	0	0	0	0	0	0	0	0	0	0	0	0	0	0	0	0	0	0	0	0	0	0	0	0	0	0	0	0	0	0	0	0	0	0	0	0	0	0	0	0	0	0	0	0	0	0	0	0
	Moritellaceae	0	0	0	0	0	0	0	0	0	0	0	0	0	0	0	0	0	0	0	0	0	0	0	0	0	0	0	0	0	0	0	0	0	0	0	0	0	0	0	0	0	0	0	0	0	0	0	0
	Muribaculaceae	0	0	0	0	0	0	0	0	0	0	0	0	0	0	0	0	0	0	0	0	0	0	0	0	0	0	0	0	0	0	0	0	0	0	0	0	0	0	0	0	0	0	0	0	0	0	0	0
	MWH-CFBk5	0	0	0	0	0	0	0	0	0	0	0	0	0	0	0	0	0	0	0	0	0	0	0	0	0	0	0	0	0	0	0	0	0	0	0	0	0	0	0	0	0	0	0	0	0	0	0	0.343053
	Mycobacteriaceae	0	0	0	0	0	0	0	0	0	0	0	0	0	0	0	0	0	0	0	0	0	0	0	0	0	0	0	0	0	0	0	0	0	0	0	0	0	0	0	0	0	0	0	0	0	0	0	0
	Mycoplasmataceae	0	0	0	0	0	0	0	0	0	0	0	0	0	0	0	0	0	0	0	0	0	0	0	0	0	0	0	0	0	0	0	0	0	0	0	0	0	0	0	0	0	0	0	0	0	0	0	0
	Myxococcaceae	0	0.228702	0	0	0	0	0.0190585	0.0190585	0.0571755	0	0	0	0.0190585	0	0.0952925	0.0190585	0	0	0	0	0	0.0190585	0	0	0	0.076234	0.0952925	0.038117	0	0	0.0571755	0.0952925	0	0	0	0	0	0	0	0	0	0	0	0	0.076234	0.0571755	0	0
	Nakamurellaceae	0	0.0571755	0	0.209644	0.13341	0	0.457404	0.362112	1.86773	0	0.571755	0	0	0	0	0.609872	0.819516	0	0.800457	0.571755	0.533638	0.590814	0.247761	0.552697	0.667048	0	0.400229	1.10539	0.285878	0	0	0.457404	0	0.285878	0.400229	0.552697	0	0	1.04822	0	0.247761	0	0.266819	0	0.628931	0.0952925	0	0
	Nannocystaceae	0	0	0	0	0	0	0.076234	0	0	0	0	0	0	0.038117	0.076234	0	0	0	0	0	0	0	0	0	0	0	0	0.0190585	0	0	0	0	0	0	0	0	0	0.13341	0	0	0	0	0	0	0	0	0	0
	Neisseriaceae	0	0	0	0	0	0	0	0	0	0	0	0	0	0	0	0	0	0	0	0	0	0	0	0	0	0	0	0	0	0	0	0.152468	0	0	0	0	0	0	0	0	0	0	0	0	0	0	0	0
	Nitriliruptoraceae	0	0	0	0	0	0	0	0	0	0	0	0	0	0	0	0	0	0	0	0	0	0	0	0	0	0	0	0	0	0	0	0	0	0	0	0	0	0	0	0	0	0	0	0	0	0	0	0
	Nitrincolaceae	0	0	0	0	0	0	0	0	0	0	0	0	0	0	0	0	0	0	0	0	0	0	0	0	0	0	0	0	0	0	0	0	0	0	0	0	0	0	0	0	0	0	0	0	0	0	0	0
	Nitrococcaceae	0	0	0	0	0	0	0	0	0	0	0	0	0	0	0	0	0	0	0	0	0	0	0	0	0	0	0	0	0	0	0	0	0	0	0	0	0	0	0	0	0	0	0	0	0	0	0	0
	Nitrosococcaceae	0	0	0	0	0	0	0.076234	0	0	0	0	0	0	1.29598	0	0	0	0	0.247761	0	0	0	0	0	0	0	0	0	0	0	0.038117	0	0	0	0	0	0	0	0	0	0	0	0	0	0	0	0	1.44845
	Nitrosomonadaceae	0	0	0	0	0.971984	0	0	0	1.67715	0	0	0	0	0	0	0	0.609872	0	0	1.58186	0.0571755	0	0.171527	0	0	0	0	0	0.819516	0	0	0	0	0	0	0	0	0	0	0.076234	0	0	0	0.743282	0	0	0	0
	Nitrospiraceae	0	0.266819	0.152468	0	0.076234	0.304936	0.190585	0	0	0	0	0	0.266819	0.228702	0.247761	0	0	0	0.362112	0	0	0	0	0	0.038117	0.038117	0	0	0	0.266819	0.0571755	0	0	0	0	0	0	0.343053	0	0	0.114351	0.285878	0.114351	0	0	0	0.0952925	0.438346
	Nocardiaceae	0	0	0	0.457404	0	0	0	0	1.75338	2.87783	4.61216	1.7915	0.476463	0	0	0.495521	1.29598	0	1.67715	0.190585	6.07966	4.63122	1.71527	2.68725	2.91595	0	0.247761	1.08634	0.628931	0	0	2.2489	0	1.7915	2.61102	0.724223	2.38231	0	1.41033	1.16257	0	0	0.819516	0.552697	2.49666	1.92491	0.362112	0
	Nocardioidaceae	9.52925	2.26796	2.13455	3.18277	3.18277	3.04936	2.47761	2.83972	0.933867	0	0.209644	5.16486	1.86773	1.84868	2.8016	6.32743	2.00114	5.87002	2.30608	4.84086	1.25786	2.53478	1.46751	0	1.98209	4.23099	5.50791	5.9272	4.26911	4.68839	1.31504	2.5729	1.92491	6.09872	0.304936	1.39127	0.323995	1.42939	6.36554	7.14694	7.03259	4.00229	0.038117	4.40252	0	0.304936	0	1.44845
	Nocardiopsaceae	0	0	0	0	0	0	0	0	0	0	0	0	0	0	0	0	0	0	0	0	0	0	0	0	0	0	0	0	0	0	0	0	0	0	0	0	0	0	0	0	0	0	0	0	0	0	0	0
	Nodosilineaceae	0	0	0	0	0	0	0	0	0	0	0	0	0	0	0	0	0	0	0	0	0	0	0	0	0	0	0	0	0	0	0	0	0	0	0	0	0	0	0	0	0	0	0	0	0	0	0	0
	Nostocaceae	0	0.51458	0	0	0	0	0	0	0	0	0	0	0.152468	0	0	0.38117	0	0	0	0	0	0	0	0	0	0	0.228702	0	0	0	0	0	0	0	0	0	0	0	0	0	0	0	0	0	0	0	0.0952925	0
	NS11-12 marine group	0	0	0	0	0	0	0	0	0	0	0	0	0	0	0	0	0	0	0	0	0	0	0	0	0	0	0	0	0	0	0	0	0	0	0	0	0	0	0	0	0	0	0	0	0	0	0	0
	NS7 marine group	0	0	0	0	0	0	0	0	0	0	0	0	0	0	0	0	0	0	0	0	0	0	0	0	0	0	0	0	0	0	0	0	0	0	0	0	0	0	0	0	0	0	0	0	0	0	0	0
	NS9 marine group	0	0	0	0	0	0	0.419287	0	0.743282	0	0	0	0	0	0	0	0	0	0	0	0	0	0	0	0	0	0	0	0	0	0.228702	0	0	0	0	0	0	0	0	0	0	0	0	0	0	0	0	0
	Obscuribacteraceae	0	0	0	0	0	0	0	0	0	0.076234	0	0	0	0	0	0	0	0	0	0	0	0	0	0	0	0	0	0	0	0	0	0	0.0571755	0	0	0	0	0	0	0	0	0	0	0	0	0	0	0
	Oleiphilaceae	0	0	0	0	0	0	0	0	0	0	0	0	0	0	0	0	0	0	0	0	0	0	0	0	0	0	0	0	0	0	0	0	0	0	0	0	0	0	0	0	0	0	0	0	0	0	0	0
	Oligoflexaceae	0	0	0	0	0	0	0	0	0.0190585	0	0	0	0	0	0	0	0.266819	0	0	0	0	0	0	0	0	0	0	0	0.114351	0	0	0	0	0	0	0	0	0	0	0	0	0	0	0	0	0	0	0
	OM182 clade	0	0	0	0	0	0	0	0	0	0	0	0	0	0	0	0	0	0	0	0	0	0	0	0	0	0	0	0	0	0	0	0	0	0	0	0	0	0	0	0	0	0	0	0	0	0	0	0
	Omnitrophaceae	0	0	0	0	0	0	0	0	0	0	0	0	0	0	0	0	0	0	0	0	0	0	0	0	0	0	0	0	0	0	0	0	0	0	0	0	0	0	0	0	0	0	0	0	0	0	0	0
	Opitutaceae	0	0	0	0	0	0	0	0	0	0	0	0	0	0	0	0	0	0	0	0	0	0	0	0	0	0	0	0	0.228702	0	0	0	0	0	0	0	0	0	0	0	0	0	0	0	0	0	0	0.304936
	Orbaceae	0	0	0	0	0	0	0	0	0	0	0	0	0	0	0	0	0	0	0	0	0	0	0	0	0	0	0	0	0	0	0	0	0	0	0	0	0	0	0	0	0	0	0	0	0	0	0	0
	Oscillatoriaceae	0	0	0	0	0	0	0	0	0	0	0	0	0	0	0	0	0	0	0	0	0	0	0	0	0	0	0	0	0	0	0	0	0	0	0	0	0	0	0	0	0	0	0	0	0	0	0	0
	Oscillospiraceae	0	0	0	0	0	0	0	0	0	0	0	0	0	0	0	0	0	0	0	0	0	0	0	0	0	0	0	0	0	0	0	0	0	0	0	0	0	0	0	0	0	0	0	0	0	0	0	0
	Oxalobacteraceae	0	0.152468	0.0952925	1.75338	1.0101	0	0	0	1.88679	0	0	0.533638	1.39127	0.13341	0	1.5628	2.22985	0.0571755	0	0.076234	0	0	0	0	0	0.266819	1.31504	1.5628	0.743282	0	0.13341	1.5628	0	0.076234	0	0.0190585	0	0.209644	0.952925	0	0.038117	0.228702	0.247761	1.82962	0.171527	0.266819	0	0
	p-251-o5	0	0	0	0	0	0	0	0	0	0	0	0	0	0	0	0	0	0	0	0	0	0	0	0	0	0	0	0	0	0	0	0	0	0	0	0	0	0	0	0	0	0	0	0	0	0	0	0
	Paenibacillaceae	0	0	0	0	0	0	0	0	0	0	0	0	0	0	0	0	0	0	0	0	0	0	0	0	0	0	0	0	0	0	0	0	0	0	0	0	0	0	0	0	0	0	0	0	0	0	0	0.0190585
	Paludibacteraceae	0	0	0	0	0	0	0	0	0	0	0	0	0	0	0	0	0	0	0	0	0	0	0	0	0	0	0	0	0	0	0	0	0	0	0	0	0	0	0	0	0	0	0	0	0	0	0	0
	Paracaedibacteraceae	0	0.991043	0.076234	0	0	0	0.0571755	0	0.076234	0	0	0	0.114351	0	0	0	0	0	0	0	0	0	0	0.038117	0	0	0	0	0.0190585	0	0	0.0952925	0	0	0	0	0	0	0	0	0	0	0	0	0	0	0	0
	Parachlamydiaceae	0	0	0	0	0	0.0190585	0	0	0.0190585	0	0	0	0	0	0	0	0	0	0.0190585	0	0	0	0	0	0	0	0	0	0	0	0	0	0	0	0	0	0	0	0	0	0	0	0	0	0.304936	0	0	0
	Parvibaculaceae	0	0	0	0	0	0	0	0	0	0	0	0	0	0	0	0	0	0	0	0	0	0	0	0	0	0	0	0	0	0	0	0	0	0	0	0	0	0	0	0	0	0	0	0	0	0	0	0
	Parvularculaceae	0	0	0	0	0	0	0	0	0	0	0	0	0	0	0	0	0	0	0	0	0	0	0	0	0	0	0	0	0	0	0	0	0	0	0	0	0	0	0	0	0	0	0	0	0	0	0	0
	Pasteurellaceae	0	0	0	0	0	0	0	0	0	0	0	0	0	0	0	0	0	0	0	0	0	0	0	0	0	0	0	0	0	0	0	0	0	0	0	0	0	0	0	0	0	0	0	0	0	0	0	0
	Pectobacteriaceae	0	0	0	0	0	0	0	0	0	0	0	0	0	0	0	0	0	0	0	0	0	0	0	0	0	0	0	0	0	0	0	0	0	0	0	0	0	0	0	0	0	0	0	0	0	0	0	0
	Pedosphaeraceae	0	1.21974	0	0	0.114351	0	0.13341	0	0	0	0	0	0	0.0571755	0.724223	0	0	0	0.152468	0	0	0	0	0	0	0	0	0	0.152468	0	0.171527	0	0	0	0	0	0	0	0	0	0.419287	0.686106	0	0	0	0	0	0
	Peptococcaceae	0	0	0	0	0	0	0	0	0	0	0	0	0	0	0	0	0	0	0	0	0	0	0	0	0	0	0	0	0	0	0	0	0	0	0	0	0	0	0	0	0	0	0	0	0	0	0	0
	Peptostreptococcaceae	0	0	0	0	0	0	0	0	0	0	0	0	0	0	0	0	0	0	0	0	0	0	0	0	0	0	0	0	0	0	0	0.038117	0	0	0	0	0	0	0	0	0	0	0	0	0	0	0	0
	Phaselicystidaceae	0	0	0	0	0	0	0.0952925	0	0	0	0	0	0.0190585	0	0	0	0	0	0	0	0	0	0	0	0	0.0190585	0	0	0	0	0	0	0	0	0	0	0	0	0	0	0	0	0	0	0	0	0	0
	Phormidesmiaceae	0	0.362112	0	0	0	0	0	0	0	0	0	0	10.3869	0	0	0	0	0	0	0.038117	0	0	0	0	0	0	0.190585	0	0	0	0	0	0	0	0	0	0	0	0	0	0	0	0	0	0	0	0	2.63007
	Phormidiaceae	0	1.04822	0	0	0	0	0	0	0	0	0	0	0	0.495521	0	0	0.0190585	0	0	0	0	0	0	0	0	0	0.419287	0	0	0	0	0	0	0	0	0.076234	0	0	0	0	0	0	0	0	0	0	0	0
	PHOS-HE36	0	0	0	0	0	0	0	0	0	0	0	0	0	0	0	0	0	0	0	0	0	0	0	0	0	0	0	0	0	0	0	0	0	0	0	0	0	0	0	0	0	0	0	0	0	0	0	0
	Phycisphaeraceae	0	0	0	0	0	0.533638	0.438346	0	0	0	0	0	0.0190585	0	0.228702	0	0	0.285878	0	0	0	0	0	0	0	0.495521	0	0	0	0.800457	0.171527	0	0	0	0	0	0	0.190585	0	0	0.0952925	0.038117	0	0	0	0	0	0
	Pirellulaceae	0	0.247761	0	0	0	0	0	0	0	0	0	0	0	0.076234	0	0	0	0	0	0	0	0	0	0	0	0	0	0	0.0952925	0	0.038117	0	0	0	0	0	0	0	0	0	0	0.114351	0	0	0	0	0	0.114351
	Planococcaceae	0	0	0	0	0.724223	0	0	0	0	0	0	0	0	0	0	0	0.724223	0	0	0	0	0	0	0	0	0	0	0	0	0	0	0	0	0	0	0	0	0	0	0	0	0	0	0	0	0	0	0
	Pleomorphomonadaceae	0	0	0	0	0	0	0	0	0	0	0	0	0	0	0	0	0	0	0	0	0	0	0	0	0	0	0	0	0	0	0	0	0	0	0	0	0	0	0	0	0	0	0	0	0	0	0	0
	Polyangiaceae	0	0.13341	0.114351	0	0	0.438346	0.400229	0	1.60091	0	0	0	0.0571755	0	0.457404	0.076234	0	0.152468	0	0.152468	0	0	0	0	0	0.076234	0	0.0952925	0.476463	0	0.038117	0.0190585	0	0	0.0190585	0	0	0.076234	0	0	0.209644	0.0190585	0.0571755	0	0	0	0.0952925	0.038117
	Porphyromonadaceae	0	0	0	0	0	0	0	0	0	0	0	0	0	0	0	0	0	0	0	0	0	0	0	0	0	0	0	0	0	0	0	0	0	0	0	0	0	0	0	0	0	0	0	0	0	0	0	0
	Porticoccaceae	0	0	0	0	0	0	0	0	0	0	0	0	0	0	0	0	0	0	0	0	0	0	0	0	0	0	0	0.0190585	0	0	0	0	0	0	0	0	0	0	0	0	0	0	0	0	0	0	0	0
	Prevotellaceae	0	0	0	0	0	0	0	0	0	0	0	0	0	0	0	0	0	0	0	0	0	0	0	0	0	0	0	0	0	0	0	0	0	0	0	0	0	0	0	0	0	0	0	0	0	0	0	0
	Procabacteriaceae	0	0	0	0	0	0	0	0	0	0	0.304936	0	0	0	0	0	0	0	0	0	0	0	0	0.038117	0	0	0	0	0	0	0	0	0	0	0	0	0.152468	0	0	0	0	0	0	0	0	0	0	0
	Prolixibacteraceae	0	0	0	0	0	0	0	0	0	0	0	0	0	0	0	0	0	0	0	0	0	0	0	0	0	0	0	0	0	0	0	0	0	0	0	0	0	0	0	0	0	0	0	0	0	0	0	0
	Promicromonosporaceae	0	0	0	0	0	0	0	0	0	0	0	0	0	0	0	0	0	0	0	0	0	0	0	0	0	0	0	0	0	0	0	0	0	0	0	0	0	0	0	0	0	0	0	0	0	0	0	0
	Propionibacteriaceae	0.781399	0.667048	0.323995	1.14351	1.7915	0	0.0952925	0	0	0	0	0.952925	0.209644	0	0	3.31618	0.228702	0.247761	0	0.647989	0	1.16257	0.686106	0	0.152468	0	2.2489	2.00114	0	0.190585	0.323995	0	0.0952925	1.48656	0	0	0	0	2.47761	1.46751	0.13341	0.228702	0	0.800457	0	0	0	0
	PS1 clade	0	0	0	0	0	0	0	0	0	0	0	0	0	0	0	0	0	0	0	0	0	0	0	0	0	0	0	0	0	0	0	0	0	0	0	0	0	0	0	0	0	0	0	0	0	0	0	0
	Pseudanabaenaceae	0	0	0	0	0	0	0	0	0	0	0	0	0	0	0	0	0	0	0	0	0	0	0	0	0	0	0	0	0	0	0	0	0	0	0	0	0	0	0	0	0	0	0	0	0	0	0	0
	Pseudoalteromonadaceae	0	0	0	0	0	0	0	0	0	0	0	0	0	0	0	0	0	0	0	0	0	0	0	0	0	0	0	0	0	0	0	0	0	0	0	0	0	0	0	0	0	0	0	0	0	0	0	0
	Pseudohongiellaceae	0	0	0	0	0	0	0	0	0	0	0	0	0	0	0	0	0	0	0	0	0	0	0	0	0	0	0	0	0	0	0	0	0	0	0	0	0	0	0	0	0	0	0	0	0	0	0	0
	Pseudomonadaceae	0	0	0	0	0	0	0	0	0	0	0	0	0	0	0	0	0	0	0	0	0	0	0	0	0	0	0	0	0	0	0	0	0	0	0	0	0	0	0	0	0	0	0	0	0	0	0	0
	Pseudonocardiaceae	7.96646	1.06728	2.3442	0.114351	0	0	4.09758	2.42043	0	0	4.78369	4.34534	4.47875	2.49666	2.61102	0	0	0	0	0	0	0.438346	3.29712	0.419287	21.4218	5.94626	0.152468	0	0	0	5.20297	0	0	0	4.57404	3.43053	5.90814	5.69849	0	2.53478	4.5931	0	0.971984	0	0	2.22985	4.87898	21.3455
	Pseudopelobacteraceae	0	0	0	0	0	0	0	0	0	0	0	0	0	0	0	0	0	0	0	0	0	0	0	0	0	0	0	0	0	0	0	0	0	0	0	0	0	0	0	0	0	0	0	0	0	0	0	0
	Psychromonadaceae	0	0	0	0	0	0	0	0	0	0	0	0	0	0	0	0	0	0	0	0	0	0	0	0	0	0	0	0	0	0	0	0	0	0	0	0	0	0	0	0	0	0	0	0	0	0	0	0
	Puniceicoccaceae	0	0	0	0	0	0	0	0	0	0	0	0	0	0	0	0	0	0	0	0	0	0	0	0	0	0	0	0	0	0	0	0	0	0	0	0	0	0	0	0	0	0	0	0	0	0	0	0
	Puniceispirillales Incertae Sedis	0	0	0	0	0	0	0	0	0	0	0	0	0	0	0	0	0	0	0	0	0	0	0	0	0	0	0	0	0	0	0	0	0	0	0	0	0	0	0	0	0	0	0	0	0	0	0	0
	Pyrinomonadaceae	1.08634	1.14351	4.15476	0	0	2.87783	6.51801	3.60206	0	0	0	1.48656	4.15476	2.95407	4.30722	0	0	1.29598	1.18163	0	0	0	0.800457	0	0	2.63007	0	0	0	2.19173	5.79379	0	0	0	0	0.628931	0.724223	7.7187	0	0.114351	2.72537	1.84868	8.15704	0	0	1.52468	2.70631	0.419287
	Raineyaceae	0	0	0	0	0	0	0	0	0	0	0	0	0	0	0	0	0	0	0	0	0	0	0	0	0	0	0	0	0	0	0	0	0	0	0	0	0	0	0	0	0	0	0	0	0	0	0	0
	Reyranellaceae	0	0	0	0	0	0	0	0	0	0	0	0	0	0	0	0	0	0	0	0	0	0	0	0	0	0	0	0	0	0	0	0	0	0	0	0	0	0	0	0	0	0.228702	0	0	0	0	0	0
	Rhizobiaceae	0.0952925	0	0	0	0	0	0	0	0	0.114351	0	0	0	0	0	0.171527	0	0	0	0	0	0	0	0	0	0	0.13341	0.0571755	0.190585	0	0	0	0	0	0	0	0	0	0.0190585	0	0	0	0	0	0	0	0	0
	Rhizobiales Incertae Sedis	0	0	0	0	0	0	0	0	0	0	0	0	0	0	0	0	0	0	0	0	0	0	0	0	0	0	0	0	0	0	0	0	0	0	0	0	0	0	0	0	0	0	0	0	0	0	0	0
	Rhodanobacteraceae	0	0.076234	0	0	0	0	0	0	4.00229	2.99219	6.02249	0	0.0952925	0.552697	0	0.0190585	0	0	0	0.571755	29.9219	2.05832	0	0.438346	2.55384	0	0	0.209644	2.0202	0	0	4.1357	0.419287	0	0.667048	0.743282	0	0.285878	0	0.076234	0	0	0	0	20.2592	0.457404	0	0.819516
	Rhodobacteraceae	0	0	0	0.114351	0.743282	0	0	0	0	0	0	0	0	0	0	0.114351	0.171527	0	0	0.114351	0	0	0.0190585	0	0	0	0.457404	0.362112	1.14351	0	0	0	2.61102	0	0	0	0	0	0.171527	0	0	0	0	0	0	0	0.0190585	0
	Rhodobiaceae	0	0	0	0	0	0	0	0	0	0	0	0	0	0	0	0	0	0	0	0	0	0	0	0	0	0	0	0	0	0	0	0	0	0	0	0	0	0	0	0	0	0	0	0	0	0	0	0
	Rhodocyclaceae	0	0	0	0	0	0	0	0	0	0	0	0	0	0	0	0	0	0	0	0	0	0	0	0	0	0	0	0	0	0	0	0	0	0	0	0	0	0.076234	0	0	0	0	0	0	0	0	0	0
	Rhodomicrobiaceae	0	0	0	0	0	0	0	0	0	0	0	0	0	0	0	0	0	0	0	0	0	0	0	0	0	0	0	0	0	0	0	0	0	0	0	0	0	0	0	0	0	0	0	0	0	0	0	0
	Rhodospirillaceae	0	0	0	0	0	0	0	0	0	0	0	0	0	0	0	0	0	0	0	0	0	0	0	0	0	0	0	0	0	0	0	0	0	0	0	0	0	0	0	0	0	0	0	0	0	0	0	0
	Rhodothermaceae	0	0.419287	0	0.89575	1.12445	0	0	0	0	0	0	0	0	0	0	0.800457	0	0	0	0.209644	0	0	0	0	0	0.076234	0.743282	6.49895	0	0	0	0	0	0	0	0	0	0	0.647989	0	0	0.038117	0	0	0	0	0	0
	Rickettsiaceae	0	0	0	0	0	0	0	0	0.0190585	0	0	0	0	0	0	0	0.0190585	0	0.0190585	0	0	0	0	0	0	0	0	0	0	0	0	0	0	0	0	0.190585	0	0	0	0	0	0.0190585	0	0	0.495521	0	0	0
	Rikenellaceae	0	0	0	0	0	0	0	0	0	0	0	0	0	0	0	0	0	0	0	0	0	0	0	0	0	0	0	0	0	0	0	0	0	0	0	0	0	0	0	0	0	0	0	0	0	0	0	0
	Roseiflexaceae	0	0	0	0	0	0	0	0	0	0	0	0	0	0	0	0	0.038117	0	0	0	0	0	0	0	0	0	0	0	0	0	0	0	0	0	0	0	0	0	0	0	0	0	0	0	0	0	0	0
	Rs-E47 termite group	0	0	0	0	0	0	0	0	0	0	0	0	0	0	0	0	0	0	0	0	0	0	0	0	0	0	0	0	0	0	0	0	0	0	0	0	0	0	0	0	0	0	0	0	0	0	0	0
	Rubinisphaeraceae	0	0	0	0	0	0	0	0	0	0	0	0	0	0	0.0571755	0	0	0	0	0	0	0	0	0	0	0	0	0	0	0	0.076234	0	0	0	0	0	0	0	0	0	0	0	0	0	0	0	0	0
	Rubritaleaceae	0	0	0	0	0	0	0	0	0	0	0	0	0	0	0	0	0.0952925	0	0	0	0	0	0	0	0	0	0	0	0.152468	0	0	0.0571755	0	0	0	0	0	0	0	0	0	0	0	0.0190585	0	0	0	0
	Rubrobacteriaceae	2.89689	0.0571755	0	0	0	1.04822	1.5628	1.39127	0	0	0	0	0	0.38117	0.209644	0.038117	0	1.73432	0.076234	0	0	0.13341	0.0571755	0	0.571755	0.800457	0	0	0	0.247761	1.69621	0	0.304936	0.076234	0	0	0	0.076234	0	0.552697	1.63903	0.076234	0.552697	0	0	0	0	0.343053
	Ruminococcaceae	0	0	0	0	0	0	0	0	0	0	0	0	0	0	0	0	0	0	0	0	0	0	0	0	0	0	0	0	0	0	0	0	0	0	0	0	0	0	0	0	0	0	0	0	0	0	0	0
	S15-21	0	0	0	0	0	0	0	0	0	0	0	0	0	0	0	0	0	0	0	0	0	0	0	0	0	0	0	0	0	0	0	0	0	0	0	0	0	0	0	0	0	0	0	0	0	0	0	0
	Saccharimonadaceae	0	0	0	0	0	0	0	0	0	0	0	0	0	0.13341	0	0	1.08634	0	0	0	1.98209	0	0	0	0	0	0	0	0.13341	0	0.285878	0	0.076234	0	0	0	0	0	0	0	0	0	0	0	0.304936	0	0	0
	Saccharospirillaceae	0	0	0	0	0	0	0	0	0	0	0	0	0	0	0	0	0	0	0	0	0	0	0	0	0	0	0	0	0	0	0	0	0	0	0	0	0	0	0	0	0	0	0	0	0	0	0	0
	Salinisphaeraceae	0	0	0	0	0	0	0	0	0	0	0	0	0	0	0	0	0	0	0	0	0	0	0	0	0	0	0	0	0	0	0	0	0	0	0	0	0	0	0	0	0	0	0	0	0	0	0	0
	Salisediminibacteriaceae	0	0	0	0	0	0	0	0	0	0	0	0	0	0	0	0	0	0	0	0	0	0	0	0	0	0	0	0	0	0	0	0	0	0	0	0	0	0	0	0	0	0	0	0	0	0	0	0
	Sandaracinaceae	0	0	0	0	0	0	0	0	0	0	0	0	0	0	0	0	0	0	0	0	0	0	0	0	0	0	0	0	0	0	0	0	0	0	0	0	0	0	0	0	0	0	0	0	0	0	0	0
	Sanguibacteraceae	0	0	0	0	0	0	0	0	0	0	0	0	0	0	0	0	0	0	0	0	0	0	0	0	0	0	0	0	0	0	0	0	0	0	0	0	0	0	0	0	0	0	0	0	0	0	0	0
	Saprospiraceae	0	0	0	0	0	0	0	0	0	0	0	0	0	0.114351	0	0	0	0	0	0	0	0	0	0	0	0	0	0	0.038117	0	0	0	0	0	0	0	0	0	0	0	0	0	0	0	0	0	0	0.0952925
	SB-5	0	0	0	0	0	0	0	0	0	0	0	0	0	0	0	0	0	0	0	0	0	0	0	0	0	0	0	0	0	0	0	0	0	0	0	0	0	0	0	0	0	0	0	0	0	0	0	0
	SC-I-84	0.0190585	3.52582	0.419287	0	0.266819	0	0.457404	1.02916	0	0	0	0	0.51458	0.781399	1.5628	0	0	0	0	0	0	0	0	0	0	0	0	0	0	1.04822	0.362112	0	0	0	0	0	0	1.42939	0	0	0.323995	1.2388	0.209644	0	0	0	4.07852	1.04822
	Schlesneriaceae	0	0	0	0	0	0	0	0	0	0	0	0	0	0	0	0	0	0	0	0	0	0	0	0	0	0	0	0	0	0	0	0	0	0	0	0	0	0	0	0	0	0	0	0	0	0	0	0
	Sedimentibacteraceae	0	0	0	0	0	0	0	0	0	0	0	0	0	0	0	0	0	0	0	0	0	0	0	0	0	0	0	0	0	0	0	0	0	0	0	0	0	0	0	0	0	0	0	0	0	0	0	0
	Selenomonadaceae	0	0	0	0	0	0	0	0	0	0	0	0	0	0	0	0	0	0	0	0	0	0	0	0	0	0	0	0	0	0	0	0	0	0	0	0	0	0	0	0	0	0	0	0	0	0	0	0
	SG8-4	0	0	0	0	0	0	0	0	0	0	0	0	0	0	0	0	0	0	0	0	0	0	0	0	0	0	0	0	0	0	0	0	0	0	0	0	0	0	0	0	0	0	0	0	0	0	0	0
	Shewanellaceae	0	0	0	0	0	0	0	0	0	0	0	0	0	0	0	0	0	0	0	0	0	0	0	0	0	0	0	0	0	0	0	0	0	0	0	0	0	0	0	0	0	0	0	0	0	0	0	0
	Silvanigrellaceae	0	0	0	0	0	0	0	0	0	0	0	0	0.0190585	0	0.0190585	0	0.0190585	0	0	0	0.247761	0	0	0	0	0	0.038117	0	0	0	0	0	0	0	0	0	0	0	0	0	0	0	0	0	0	0	0	0
	Simkaniaceae	0	0	0	0	0	0	0	0	0	0	0	0	0	0	0	0	0	0	0	0	0	0	0	0	0	0	0	0	0	0	0	0	0	0	0	0	0	0	0	0	0	0	0	0	0	0	0	0
	SM2D12	0	0	0	0	0	0	0	0	0	0	0	0	0	0	0	0	0	0	0	0	0	0	0	0	0	0	0	0	0	0	0	0	0	0	0	0	0	0	0	0	0	0	0	0	0	0	0	0
	Sneathiellaceae	0	0	0	0	0	0	0	0	0	0	0	0	0	0	0	0	0	0	0	0	0	0	0	0	0	0	0	0	0	0	0	0	0	0	0	0	0	0	0	0	0	0	0	0	0	0	0	0
	Solibacteraceae	0	0.285878	0.076234	0	0	0	0	0.438346	0	0	0	0	0.533638	0	0.781399	0	0	0	0.533638	0	0	0	0.171527	0.991043	0	0	0	0	0	0.571755	0	0	0	0	0	1.60091	0	0.38117	0	0	0.247761	0.51458	0.533638	0	0	0	1.14351	0
	Solimonadaceae	0	0	0	0	0	0	0	0	0.171527	0.0952925	0	0	0	0	0	0	0	0	0	0	0	0.038117	0	0	0	0	0	0	0	0	0	0	0	0	0	0	0	0	0	0	0	0	0	0	0.304936	0	0	0
	Solirubrobacteraceae	8.13798	2.07738	4.45969	1.52468	2.32514	6.86106	5.33638	8.80503	0.114351	0	4.32628	19.3063	5.22203	6.21307	3.37336	3.01124	0.190585	13.7602	9.92948	2.66819	0.076234	6.28931	9.20526	7.66152	11.7972	8.76691	4.42157	0.781399	0.476463	9.22432	8.61445	0.247761	2.5729	14.5607	3.583	1.7915	6.76577	3.0303	1.96303	16.6953	8.46198	8.59539	10.5584	10.749	0.076234	5.45073	2.40137	3.50677
	Sphingobacteriaceae	0.076234	0	0.323995	0.323995	0.914808	0	0.438346	0	2.74443	0	0	0	0.0952925	0.038117	0.0571755	0.914808	3.25901	0	0.038117	0.076234	0.190585	0.076234	0	0.038117	0	0	0.76234	1.31504	0	0	0.51458	0.476463	0	0	0.0952925	0.0571755	0	0.343053	0.247761	0	0	0	0	0.0571755	0.781399	0.0571755	0.0571755	0.590814
	Sphingomonadaceae	2.2489	13.6078	8.48104	8.51915	4.61216	2.30608	7.58529	3.8117	5.20297	0.209644	0	0.076234	1.48656	7.45188	4.38346	7.20412	5.67944	2.15361	1.92491	12.5786	0.0571755	0.0952925	0.209644	2.8016	0.609872	3.8117	10.7681	5.27921	6.02249	2.09644	5.58414	10.7109	0.438346	0.76234	0.076234	0	0.0190585	4.30722	13.3791	1.02916	1.29598	1.63903	0.647989	9.70078	3.94511	0.571755	4.00229	10.9205
	Spirochaetaceae	0	0	0	0	0	0	0	0	0	0	0	0	0	0	0	0	0	0	0	0	0	0	0	0	0	0	0	0	0	0	0	0	0	0	0	0	0	0	0	0	0	0	0	0	0	0	0	0
	Spirosomaceae	0.076234	0.190585	0.609872	0.304936	0.114351	0	0.0190585	0.285878	0.628931	0	0	0	0.152468	0	0	0.667048	1.25786	0.038117	0.190585	0	0	0	0	0	0	1.10539	1.16257	0.285878	0.190585	0.076234	0.0571755	0	0	0	0	0	0	0.323995	0.171527	0	0.0190585	0	0	0.0571755	0.038117	0	0.247761	0
	Spongiibacteraceae	0	0	0	0	0	0	0	0	0	0	0	0	0	0	0	0	0	0	0	0	0	0	0	0	0	0	0	0	0	0	0	0	0	0	0	0	0	0	0	0	0	0	0	0	0	0	0	0
	Sporichthyaceae	0.419287	0.152468	0	0	0	0	0.343053	0	0	0	0	0	0	0	0	0	0	0.323995	0	0	0	0	0	0	0	0	0	0	0	0	0	0	0	0	0	0	0	0	0	0	0.724223	0.609872	0	0	0	0	0	0.343053
	Sporolactobacillaceae	0	0	0	0	0	0	0	0	0	0	0	0	0	0	0	0	0	0	0	0	0	0	0	0	0	0	0	0	0	0	0	0	0	0	0	0	0	0	0	0	0	0	0	0	0	0	0	0
	Sporomusaceae	0	0	0	0	0	0	0	0	0	0	0	0	0	0	0	0	0	0	0	0	0	0	0	0	0	0	0	0	0	0	0	0	0	0	0	0	0	0	0	0	0	0	0	0	0	0	0	0
	Sporosalibacterium	0	0	0	0	0	0	0	0	0	0	0	0	0	0	0	0	0	0	0	0	0	0	0	0	0	0	0	0	0	0	0	0	0	0	0	0	0	0	0	0	0	0	0	0	0	0	0	0
	ST-12K33	0	0	0	0	0	0	0	0	0	0	0	0	0	0	0	0	0	0	0	0	0	0	0	0	0	0	0	0	0	0	0	0	0	0	0	0	0	0	0	0	0	0	0	0	0	0	0	0
	Staphylococcaceae	0	0	0	0	0	0	0	0	0	0	0.0190585	0	0	0	0	0	0	0	0	0	0	0	0	0	0	0	0	0	0	0	0	0	0	0	0	0	0	0	0	0	0	0	0	0	0	0	0	0
	Stappiaceae	0	0	0	0	0	0	0	0	0	0	0	0	0	0	0	0	0	0	0	0	0	0	0	0	0	0	0	0	0	0	0	0	0	0	0	0	0	0	0	0	0	0	0	0	0	0	0	0
	Steroidobacteraceae	0	0	0	0	0	0	0	0	0	0	0	0	0	0	0	0	0	0	0	0	0	0	0	0	0	0	0	0	0	0	0	0	0	0	0	0	0	0	0	0	0	0	0	0	0	0	0	0
	Streptococcaceae	0	0	0	0	0	0	0	0	0	0	0	0	0	0	0	0	0	0	0	0	0	0	0	0	0	0	0	0	0	0	0	0	0	0	0	0	0	0	0	0	0	0	0	0	0	0	0	0
	Streptomycetaceae	0	0	0	0	0	0	0	0	0	0	0	0	0	0	0	0	0	0	0	0	0	0.190585	0	0	0	0	0	0	0	0	0	0	0	0.228702	0	0	0	0	0	0	0	0	0	0	0	0	0	0.400229
	Streptosporangiaceae	0	0	0	0	0	0	0	0	0	0	0	0	0	0	0	0	0	0	0	0	0	0	0	0	0	0	0	0	0	0	0	0	0	0	0	0	0	0	0	0	0	0	0	0	0	0	0	0
	Streptosporangiales Incertae Sedis	0	0	0	0.0952925	0	0	0	0	0	0	0	0	0	0	0	0.13341	0	0	0	0	0	0	0	0	0	0	0.323995	0	0	0	0	0	0	0.038117	0	0	0	0	0	0	0	0	0	0	0	0	0	0
	Sulfobacillaceae	0	0	0	0	0	0	0	0	0	0	0	0	0	0	0	0	0	0	0	0	0	0	0	0	0	0	0	0	0	0	0	0	0	0	0	0	0	0	0	0	0	0	0	0	0	0	0	0
	Sulfuricellaceae	0	0	0	0	0	0	0	0	0	0	0	0	0	0	0	0	0	0	0	0	0	0	0	0	0	0	0	0	0.266819	0	0	0	0	0	0	0	0	0	0	0	0	0.247761	1.16257	0	0	0	0	0
	Sulfurimonadaceae	0	0	0	0	0	0	0	0	0	0	0	0	0	0	0	0	0	0	0	0	0	0	0	0	0	0	0	0	0	0	0	0	0	0	0	0	0	0	0	0	0	0	0	0	0	0	0	0
	Sulfurovaceae	0	0	0	0	0	0	0	0	0	0	0	0	0	0	0	0	0	0	0	0	0	0	0	0	0	0	0	0	0	0	0	0	0	0	0	0	0	0	0	0	0	0	0	0	0	0	0	0
	Sumerlaeaceae	0	0	0	0	0.533638	0	0.152468	0	0	0	0	0	0	0	0	0	0	0	0.038117	0.076234	0	0	0	0	0	0	0	0	0	0.0190585	0	0	0	0	0	0	0	0	0	0	0	0	0	0	0	0	0	0.076234
	Sutterellaceae	0	0	0	0	0	0.13341	0.400229	0.13341	0	0	0	0	0	0	0.171527	0	0	0.038117	0	0	0	0	0	0	0	0	0	0	0	0	0.419287	0	0	0	0	0	0	0	0	0	0	0.0571755	0	0	0	0	0	0
	Sva1033	0	0	0	0	0	0	0	0	0	0	0	0	0	0	0	0	0	0	0	0	0	0	0	0	0	0	0	0	0	0	0	0	0	0	0	0	0	0	0	0	0	0	0	0	0	0	0	0
	Symbiobacteraceae	0	0	0	0	0	0	0	0	0	0	0	0	0	0	0	0	0	0	0	0	0	0	0	0	0	0	0	0	0	0	0	0	0	0	0	0	0	0	0	0	0	0	0	0	0	0	0	0
	Synergistaceae	0	0	0	0	0	0	0	0	0	0	0	0	0	0	0	0	0	0	0	0	0	0	0	0	0	0	0	0	0	0	0	0	0	0	0	0	0	0	0	0	0	0	0	0	0	0	0	0
	Syntrophobacteraceae	0	0	0	0	0	0	0	0	0	0	0	0	0	0	0	0	0	0	0	0	0	0	0	0	0	0	0	0	0	0	0	0	0	0	0	0	0	0	0	0	0	0	0	0	0	0	0	0
	Syntrophomonadaceae	0	0	0	0	0	0	0	0	0	0	0	0	0	0	0	0	0	0	0	0	0	0	0	0	0	0	0	0	0	0	0	0	0	0	0	0	0	0	0	0	0	0	0	0	0	0	0	0
	Syntrophorhabdaceae	0	0	0	0	0	0	0	0	0	0	0	0	0	0	0	0	0	0	0	0	0	0	0	0	0	0	0	0	0	0	0	0	0	0	0	0	0	0	0	0	0	0	0	0	0	0	0	0
	T34	0	0	0	0	0	0	0	0	0	0	0	0	0	0	0	0	0	0	0	0	0	0	0	0	0	0	0	0	0	0	0	0	0	0	0	0	0	0	0	0	0	0	0	0	0	0	0	0
	Tannerellaceae	0	0	0	0	0	0	0	0	0	0	0	0	0	0	0	0	0	0	0	0	0	0	0	0	0	0	0	0	0	0	0	0	0	0	0	0	0	0	0	0	0	0	0	0	0	0	0	0
	TC1	0	0	0	0	0	0	0	0	0	0	0	0	0	0	0	0	0	0	0	0	0	0	0	0	0	0	0	0	0	0	0	0	0	0	0	0	0	0	0	0	0	0	0	0	0	0	0	0
	Tenderiaceae	0	0	0	0	0	0	0	0	0	0	0	0	0	0	0	0	0	0	0	0	0	0	0	0	0	0	0	0	0	0	0	0	0	0	0	0	0	0	0	0	0	0	0	0	0	0	0	0
	Tepidisphaeraceae	0	0	0	0	0	0	0	0	0.152468	0	0	0	0	0	0	0	0	0	0	0.038117	0	0	0	0	0	0	0	0	0.0571755	0	0	0	0	0	0	0	0	0	0	0	0	0	0	0	0	0	0	0.0952925
	Terrimicrobiaceae	0	0	0	0	0	0	0	0	0	0	0	0	0	0	0	0	0	0	0	0	0	0	0	0	0	0	0	0	0	0	0	0	0	0	0	0	0	0	0	0	0	0	0	0	0	0	0	0
	Thalassobaculaceae	0	0	0	0	0	0	0	0	0	0	0	0	0	0	0	0	0	0	0	0	0	0	0	0	0	0	0	0	0	0	0	0	0	0	0	0	0	0	0	0	0	0	0	0	0	0	0	0
	Thalassospiraceae	0	0	0	0	0	0	0	0	0	0	0	0	0	0	0	0	0	0	0	0	0	0	0	0	0	0	0	0	0	0	0	0	0	0	0	0	0	0	0	0	0	0	0	0	0	0	0	0
	Thermaceae	0	0	0	0	0	0	0	0	0	0	0	0	0	0	0	0	0	0	0	0	0	0	0	0	0	0	0	0	0	0	0	0	0	0	0	0	0	0	0	0	0	0	0	0	0	0	0	0
	Thermicanaceae	0	0	0	0	0	0	0	0	0	0	0	0	0	0	0	0	0	0	0	0	0	0	0	0	0	0	0	0	0	0	0	0	0	0	0	0	0	0	0	0	0	0	0	0	0	0	0	0
	Thermoactinomycetaceae	0	0	0	0	0	0	0	0	0	0	0	0	0	0	0	0	0	0	0	0	0	0	0	0	0	0	0	0	0	0	0	0	0	0	0	0	0	0	0	0	0	0	0	0	0	0	0	0
	Thermoanaerobacteraceae	0	0	0	0	0	0	0	0	0	0	0	0	0	0	0	0	0	0	0	0	0	0	0	0	0	0	0	0	0	0	0	0	0	0	0	0	0	0	0	0	0	0	0	0	0	0	0	0
	Thermoanaerobaculaceae	0	0	0	0	0	0	0	0	0	0	0	0	0	0	0	0	0	0	0	0	0	0	0	0	0	0	0	0	0	0	0	0	0	0	0	0	0	0	0	0	0	0	0	0	0	0	0	0
	Thermobaculaceae	1.10539	0	0	0	0	1.0101	0.13341	0.190585	0	0	0	0	0	0.0952925	0	0	0	0.800457	0	0	0	0	0	0	0	0.190585	0	0	0	0	0	0	0	0	0	0	0	0	0	0	0.266819	0	0	0	0	0	0	0
	Thermoleophilaceae	0	0	0	0	0	0	0	0	0	0	0	0	0	0	0	0	0	0	0	0	0	0	0	0	0	0	0	0	0	0	0	0	0	0	0	0	0	0	0	0	0	0	0	0	0	0	0	0
	Thermomicrobiaceae	0	0	0	0	0	0	0	0	0	0	0	0	0	0	0	0	0	0	0	0	0	0	0	0	0	0	0	0	0	0	0	0	0	0	0	0	0	0	0	0	0	0	0	0	0	0	0	0
	Thermomonosporaceae	0	0	0	0	0	0	0	0	0	0	0	0	0	0	0	0	0	0	0	0	0	0	0	0	0	0	0	0	0	0	0	0	0	0	0	0	0	0	0	0	0	0	0	0	0	0	0	0
	Thermosynechococcaceae	0	0	0	0	0	0	0	0	0	0	0	0	0	0	0	0	0	0	0	0	0	0	0	0	0	0	0	0	0	0	0	0	0	0	0	0	0	0	0	0	0	0	0	0	0	0	0	0
	Thioalkalispiraceae	0	0	0	0	0	0	0	0	0	0	0	0	0	0	0	0	0	0	0	0	0	0	0	0	0	0	0	0	0	0	0	0	0	0	0	0	0	0	0	0	0	0	0	0	0	0	0	0
	Thioglobaceae	0	0	0	0	0	0	0	0	0	0	0	0	0	0	0	0	0	0	0	0	0	0	0	0	0	0	0	0	0	0	0	0	0	0	0	0	0	0	0	0	0	0	0	0	0	0	0	0
	Thiohalorhabdaceae	0	0	0	0	0	0	0	0	0	0	0	0	0	0	0	0	0	0	0	0	0	0	0	0	0	0	0	0	0	0	0	0	0	0	0	0	0	0	0	0	0	0	0	0	0	0	0	0
	Thiomicrospiraceae	0	0	0	0	0	0	0	0	0	0	0	0	0	0	0	0	0	0	0	0	0	0	0	0	0	0	0	0	0	0	0	0	0	0	0	0	0	0	0	0	0	0	0	0	0	0	0	0
	Thiotrichaceae	0	0	0	0	0	0	0	0	0	0	0	0	0	0	0	0	0	0	0	0	0	0	0	0	0	0	0	0	0	0	0	0	0	0	0	0	0	0	0	0	0	0	0	0	0	0	0	0
	TRA3-20	0	0.228702	0	0	0	0	0	0	0	0	0	0	0	0.190585	0	0	0	0	0	0	0	0	0	0	0	0	0	0	0	0	0	0	0	0	0	0	0	0	0	0	0	0	0	0	0	0	0	0
	Trueperaceae	0.190585	0.076234	0	0.152468	0.247761	0	0.171527	0.152468	0	0	0	0	0	0.038117	0	0.285878	0	0.419287	0	0.628931	0	0	0.038117	0	0	0.0571755	0.304936	0.114351	0	0.038117	0.0571755	0	1.44845	0	0	0	0	0	0	0	0.171527	0	0	0.038117	0	0	0.0190585	0.13341
	Tsukamurellaceae	0	0	0	0	0	0	0	0	0	0	0	0	0	0	0	0	0	0	0	0	0	0	0	0	0	0	0	0	0	0	0	0	0	0	0	0	0	0	0	0	0	0	0	0	0	0	0	0
	type III	0	0	0	0	0	0	0	0	0	0	0	0	0	0	0	0	0	0	0	0	0	0	0	0	0	0	0	0	0	0	0	0	0	0	0	0	0	0	0	0	0	0	0	0	0	0	0	0
	UBA12409	0	0	0	0	0	0	0	0	0	0	0	0	0	0	0	0	0	0	0	0	0	0	0	0	0	0	0	0	0	0	0	0	0	0	0	0	0	0	0	0	0	0	0	0	0	0	0	0
	UCG-010	0	0	0	0	0	0	0	0	0	0	0	0	0	0	0	0	0	0	0	0	0	0	0	0	0	0	0	0	0	0	0	0	0	0	0	0	0	0	0	0	0	0	0	0	0	0	0	0
	URHD0088	0	0	0	0	0	0	0	0	0	0	0	0	0	0	0	0	0	0	0	0	0	0	0	0	0	0	0	0	0	0	0	0	0	0	0	0	0	0	0	0	0	0	0	0	0	0	0	0
	Vagococcaceae	0	0	0	0	0	0	0	0	0	0	0	0	0	0	0	0	0	0	0	0	0	0	0	0	0	0	0	0	0	0	0	0	0	0	0	0	0	0	0	0	0	0	0	0	0	0	0	0
	Vampirovibrionaceae	0	0	0	0	0	0	0	0	0	0	0	0	0	0	0	0	0	0	0	0	0	0	0	0	0	0	0	0	0	0	0	0	0	0	0	0	0	0	0	0	0	0	0	0	0	0	0	0
	Veillonellaceae	0	0	0	0	0	0	0	0	0	0	0	0	0	0	0	0	0	0	0	0	0	0	0	0	0	0	0	0	0	0	0	0	0	0	0	0	0	0	0	0	0	0	0	0	0	0	0	0
	Vermiphilaceae	0	0	0	0	0	0	0	0	0.114351	0	0	0	0	0	0	0	0	0	0	0	0	0	0	0	0	0	0	0	0	0	0	0	0	0	0	0	0	0	0	0	0	0	0	0	0	0	0	0
	Verrucomicrobiaceae	0.0190585	0	0	0	0	0.076234	0.0952925	0.266819	0	0	0	0	0	0.400229	0.171527	0	0	0.114351	0	0	0	0	0	0	0	0	0	0	0.076234	0	0.114351	0	0	0	0	0	0	0.228702	0	0	0.076234	0.419287	0	0	0	0	0	0.0952925
	Vibrionaceae	0	0	0	0	0	0	0	0	0	0	0	0	0	0	0	0	0	0	0	0	0	0	0	0	0	0	0	0	0	0	0	0	0	0	0	0	0	0	0	0	0	0	0	0	0	0	0	0
	Vicinamibacteraceae	0	0	0.991043	0	0	1.29598	1.63903	1.20069	0	0	0	0	0	2.19173	2.93501	0	0	0.438346	0.152468	0	0	0	0	0	0	0.438346	0	0	0	0.0952925	1.39127	0	0	0	0	0	0	2.22985	0	0	0.590814	1.04822	0	0	0	0	0.266819	0.743282
	Victivallaceae	0	0	0	0	0	0	0	0	0	0	0	0	0	0	0	0	0	0	0	0	0	0	0	0	0	0	0	0	0	0	0	0	0	0	0	0	0	0	0	0	0	0	0	0	0	0	0	0
	Vulgatibacteraceae	0	0	0	0	0	0	0	0	0	0	0	0	0	0	0	0	0	0	0	0	0	0	0	0	0	0	0	0	0	0	0	0	0	0	0	0	0	0	0	0	0	0	0	0	0	0	0	0
	WD2101 soil group	1.10539	2.32514	3.14465	0	0.400229	4.32628	3.73547	4.17381	0	0	0.419287	0	3.18277	4.45969	2.66819	0	0.228702	3.73547	0.266819	0.038117	0	0	0	0.914808	0	0.800457	0	0	0.800457	3.79264	4.02135	0	0	0	0.038117	1.41033	0	1.50562	0	0	1.52468	4.44063	0	0	0.228702	0.209644	3.94511	0.628931
	Weeksellaceae	0	0	0	0	0.362112	0	0	0	0.667048	0.038117	0	0	0	0	0	0	6.3846	0	0	0	0	0.038117	0	0	0	0	0	0	0.323995	0	0	1.75338	0	0	0	0	0	0	0	0	0	0	0.0190585	0	1.14351	0	0	0
	Williamwhitmaniaceae	0	0	0	0	0	0	0	0	0	0	0	0	0	0	0	0	0	0	0	0	0	0	0	0	0	0	0	0	0	0	0	0	0	0	0	0	0	0	0	0	0	0	0	0	0	0	0	0
	Woeseiaceae	0	0	0	0	0	0	0	0	0	0	0	0	0	0	0	0	0	0	0	0	0	0	0	0	0	0	0	0	0	0	0	0	0	0	0	0	0	0	0	0	0	0	0	0	0	0	0	0
	Wohlfahrtiimonadaceae	0	0	0	0	0	0	0	0	0	0	0	0	0	0	0	0	0	0	0	0	0	0	0	0	0	0	0	0	0	0	0	0	0	0	0	0	0	0	0	0	0	0	0	0	0	0	0	0
	WWH38	0	0	0	0	0	0	0	0	0	0	0	0	0	0	0	0	0	0	0	0	0	0	0	0	0	0	0	0	0	0	0	0	0	0	0	0	0	0	0	0	0	0	0	0	0	0	0	0
	WX65	0	0	0	0	0	0	0	0	0	0	0	0	0	0	0	0	0	0	0	0	0	0	0	0	0	0	0	0	0	0	0	0	0	0	0	0	0	0	0	0	0	0	0	0	0	0	0	0
	Xanthobacteraceae	0	0.552697	0.495521	0	0.343053	0	0.209644	0	0.152468	0	0	0.247761	0.533638	0.0952925	0	0	0.152468	0	0.247761	0.857633	0.076234	0	0	0	0	0	0	0	0.857633	0.266819	0	0	0.171527	0	0	0.323995	0	0	0	0	0.152468	0.343053	0	0.457404	0	0	0.323995	0
	Xanthomonadaceae	0	3.583	0.266819	0	2.13455	0.571755	1.18163	0	3.50677	0	0	0	0	1.31504	0.457404	0	0.819516	0.590814	0.38117	3.92605	0	0	0	0	0.609872	0.152468	0.0571755	0.190585	4.05946	0.076234	0	1.10539	0.0190585	0.0190585	0	1.18163	0	0.800457	0	0	0.076234	0.114351	0.13341	0	4.38346	0.0952925	1.08634	2.74443
	Xenococcaceae	0	0	0	0	0	0	0	0	0	0	0	0	0	0	0	0	0	0	0	0	0	0	0	0	0	0	0	0	0	0	0	0	0	0	0	0	0	0	0	0	0	0	0	0	0	0	0	0
	Xiphinematobacteraceae	0	0	0	0	0	0	0	0	0	0	0	0	0	0	0	0	0	0	0	0	0	0	0	0	0	0	0	0	0	0	0	0	0	0	0	0	0	0	0	0	0	0	0	0	0	0	0	0
	Yersiniaceae	0	0	0	0	0	0	0	0	0	0	0	0	0	0	0	0	0	0	0	0	0	0	0	0	0	0	0	0	0	0	0	0	0	0	0	0	0	0	0	0	0	0	0	0	0	0	0	0
	Zavarziniaceae	0	0	0	0	0	0	0	0	0	0	0	0	0	0	0	0	0	0	0	0	0	0	0	0	0	0	0	0	0	0	0	0	0	0	0	0	0	0	0	0	0	0	0	0	0	0	0	0
	Unclassified	19.7065	16.0091	7.73775	5.43168	3.69735	22.6987	17.4576	15.0372	7.52811	53.745	58.0713	18.6583	15.8567	20.2592	11.5113	5.06956	3.583	21.6314	38.8603	10.7681	10.101	45.6261	49.514	54.6789	27.2918	12.9788	5.94626	5.08862	6.7086	21.1168	19.554	6.28931	10.1201	11.2445	66.8954	36.6495	64.0747	11.8735	7.85211	22.3556	18.563	22.4128	36.7639	5.8319	7.45188	62.3785	26.3389	26.6819
[truncated: 940 more columns]
