# Supplementary material for: Biogeographic survey of soil bacterial communities across Antarctica
Source: Microbiome. 2024 Jan 12;12:9. doi: 10.1186/s40168-023-01719-3 (PMC10785390; doi:10.1186/s40168-023-01719-3)
Supplement: Supplementary file 3 — Additional file 2: Table S1. Specifics for all analysed datasets. The total number of samples was 1164, whereas the number of samples passing all the quality steps was 988. *ACBRs from 1 to 16 correspond to those described from Terauds and Lee (2016), "AUI" stands for “ACBR unclassified islands” and represents islands associated with the Antarctic mainland not included in the ACBR classification, and sub- and peri-Antarctic islands. **years correspond to Austral summers except from when specified otherwise. ***number of samples after a cutoff of 5000 reads per sample was applied. Table S2. Sample specifics. BIO1: mean annual air temperature, °C; BIO2: mean diurnal air temperature range, °C; BIO4: temperature seasonality, °C/100; BIO5: mean daily maximum air temperature of the warmest month, °C; BIO10: mean daily mean air temperatures of the warmest quarter, °C; BIO12: annual precipitation, kg m-2; BIO14: precipitation in the driest month, kg m-2; BIO15: precipitation seasonality, %; BIO17: mean monthly precipitation in the driest quarter, kg m-2; BIO18: mean monthly precipitation in the warmest quarter, kg m-2; SWE: snow water equivalent, kg m-2; Distance to coast: km; Distance to ocean: km; Elevation: m. ACBRs from 1 to 16 correspond to those described from Terauds and Lee (2016). ACBR 1: North-east Antarctic Peninsula; ACBR 3: North-west Antarctic Peninsula; ACBR 4: Central South Antarctic Peninsula; ACBR 6: Dronning Maud Land; ACBR 7: East Antarctica; ACBR 8: North Victoria Land; ACBR 9: South Victoria Land; ACBR 10: Transantarctic Mountains; ACBR 12: Marie Byrd Land; ACBR 16: Prince Charles Mountains. AUI: ACBR unclassified islands. Table S3. Paramenters used in the dada2 function filterAndTrim() in each dataset. All the other options were set to default except for truncQ which was set to 0. Table S4. Number of reads at each step of the 16S rRNA gene processing pipeline for all datasets. *counts reported as read pairs. Table S5. Taxonomic relative abundance at p [file 40168_2023_1719_MOESM2_ESM.zip › 40168_2023_1719_MOESM2_ESM/Table_S7.xlsx]

## Sheet: Table S7
	Table S7. Analyses of variance (ANOVA) performed on bioclimatic variables, elevation and sample distance from coast/ocean. BIO1 (mean annual air temperature, °C), BIO2 (mean diurnal air temperature range, °C), BIO4 (temperature seasonality, °C), BIO5 (mean daily maximum air temperature of the warmest month, °C), BIO10 (mean daily mean air temperatures of the warmest quarter, °C), BIO12 (annual pr…
	Tested data	Sum of squares	Mean of squares	F	p-value
	BIO1	50737	8456	821.4	<2e-16
	BIO2	805.9	134.3	338.8	<2e-16
	BIO4	27260028	4543338	1134	<2e-16
	BIO5	21006	3501	425.1	<2e-16
	BIO10	26715	4453	495.9	<2e-16
	BIO12	167354450	27892408	431.9	<2e-16
	BIO14	582991	97165	491.9	<2e-16
	BIO15	17469	2911.4	131.9	<2e-16
	BIO17	6565602	1094267	434.4	<2e-16
	BIO18	9168442	1528074	549.2	<2e-16
	SWE	257373662	42895610	448.6	<2e-16
	Elevation	173921545	28986924	220.5	<2e-16
	Distance to coast	962900000000	160500000000	233.4	<2e-16
	Distance to ocean	59200000000000	9867000000000	2977	<2e-16
