# Supplementary material for: Biogeographic survey of soil bacterial communities across Antarctica
Source: Microbiome. 2024 Jan 12;12:9. doi: 10.1186/s40168-023-01719-3 (PMC10785390; doi:10.1186/s40168-023-01719-3)
Supplement: Supplementary file 3 — Additional file 2: Table S1. Specifics for all analysed datasets. The total number of samples was 1164, whereas the number of samples passing all the quality steps was 988. *ACBRs from 1 to 16 correspond to those described from Terauds and Lee (2016), "AUI" stands for “ACBR unclassified islands” and represents islands associated with the Antarctic mainland not included in the ACBR classification, and sub- and peri-Antarctic islands. **years correspond to Austral summers except from when specified otherwise. ***number of samples after a cutoff of 5000 reads per sample was applied. Table S2. Sample specifics. BIO1: mean annual air temperature, °C; BIO2: mean diurnal air temperature range, °C; BIO4: temperature seasonality, °C/100; BIO5: mean daily maximum air temperature of the warmest month, °C; BIO10: mean daily mean air temperatures of the warmest quarter, °C; BIO12: annual precipitation, kg m-2; BIO14: precipitation in the driest month, kg m-2; BIO15: precipitation seasonality, %; BIO17: mean monthly precipitation in the driest quarter, kg m-2; BIO18: mean monthly precipitation in the warmest quarter, kg m-2; SWE: snow water equivalent, kg m-2; Distance to coast: km; Distance to ocean: km; Elevation: m. ACBRs from 1 to 16 correspond to those described from Terauds and Lee (2016). ACBR 1: North-east Antarctic Peninsula; ACBR 3: North-west Antarctic Peninsula; ACBR 4: Central South Antarctic Peninsula; ACBR 6: Dronning Maud Land; ACBR 7: East Antarctica; ACBR 8: North Victoria Land; ACBR 9: South Victoria Land; ACBR 10: Transantarctic Mountains; ACBR 12: Marie Byrd Land; ACBR 16: Prince Charles Mountains. AUI: ACBR unclassified islands. Table S3. Paramenters used in the dada2 function filterAndTrim() in each dataset. All the other options were set to default except for truncQ which was set to 0. Table S4. Number of reads at each step of the 16S rRNA gene processing pipeline for all datasets. *counts reported as read pairs. Table S5. Taxonomic relative abundance at p [file 40168_2023_1719_MOESM2_ESM.zip › 40168_2023_1719_MOESM2_ESM/Table_S8.xlsx]

## Sheet: Table S8
	Table S8. Statistics from dbRDA (A-B) and variation partitioning (C-G). A and B only performed on bioclimatc varaibles selected by interactive dbRDA selection. Statistics from function varpart() with X1 as bioclimac dataset and X2 as geography (C) and individual statistical tests using anova.cca(): geography without controlling for environmental variables (D), environmental variables without cont…
			Df	SumOfSqs	F	Pr(>F)
	A	Model	5	36.78	23.55	0.000999
		Residual	982	306.74
	B		Df	SumOfSqs	F	Pr(>F)
		rasValue_bio10	1	13.904	44.511	0.001
		rasValue_bio18	1	7.815	25.018	0.001
		rasValue_bio2	1	5.789	18.533	0.001
		rasValue_bio15	1	5.23	16.742	0.001
		rasValue_bio4	1	4.043	12.944	0.001
		Residual	982	306.741
	C		Df	R.squared	Adj.R.squared	Testable
		[a+c] = X1	5	0.09767	0.09308	TRUE
		[b+c] = X2	26	0.21978	0.19867	TRUE
		[a+b+c] = X1+X2	31	0.24971	0.22539	TRUE
		[a] = X1|X2	5		0.02671	TRUE
		[b] = X2|X1	26		0.13231	TRUE
		[c]	0		0.06637	FALSE
		[d] = Residuals			0.77461	FALSE
	D		Df	Variance	F	Pr(>F)
		Model	26	8.6666	10.412	0.001
		Residual	961	30.7659
	E		Df	Variance	F	Pr(>F)
		Model	5	3.851	21.259	0.001
		Residual	982	35.581
	F		Df	Variance	F	Pr(>F)
		Model	26	6.15	7.7027	0.001
		Residual	955	29.327
	G		Df	Variance	F	Pr(>F)
		Model	26	5.9955	7.4512	0.001
		Residual	956	29.5856
