# Supplementary material for: Biogeographic survey of soil bacterial communities across Antarctica
Source: Microbiome. 2024 Jan 12;12:9. doi: 10.1186/s40168-023-01719-3 (PMC10785390; doi:10.1186/s40168-023-01719-3)
Supplement: Supplementary file 3 — Additional file 2: Table S1. Specifics for all analysed datasets. The total number of samples was 1164, whereas the number of samples passing all the quality steps was 988. *ACBRs from 1 to 16 correspond to those described from Terauds and Lee (2016), "AUI" stands for “ACBR unclassified islands” and represents islands associated with the Antarctic mainland not included in the ACBR classification, and sub- and peri-Antarctic islands. **years correspond to Austral summers except from when specified otherwise. ***number of samples after a cutoff of 5000 reads per sample was applied. Table S2. Sample specifics. BIO1: mean annual air temperature, °C; BIO2: mean diurnal air temperature range, °C; BIO4: temperature seasonality, °C/100; BIO5: mean daily maximum air temperature of the warmest month, °C; BIO10: mean daily mean air temperatures of the warmest quarter, °C; BIO12: annual precipitation, kg m-2; BIO14: precipitation in the driest month, kg m-2; BIO15: precipitation seasonality, %; BIO17: mean monthly precipitation in the driest quarter, kg m-2; BIO18: mean monthly precipitation in the warmest quarter, kg m-2; SWE: snow water equivalent, kg m-2; Distance to coast: km; Distance to ocean: km; Elevation: m. ACBRs from 1 to 16 correspond to those described from Terauds and Lee (2016). ACBR 1: North-east Antarctic Peninsula; ACBR 3: North-west Antarctic Peninsula; ACBR 4: Central South Antarctic Peninsula; ACBR 6: Dronning Maud Land; ACBR 7: East Antarctica; ACBR 8: North Victoria Land; ACBR 9: South Victoria Land; ACBR 10: Transantarctic Mountains; ACBR 12: Marie Byrd Land; ACBR 16: Prince Charles Mountains. AUI: ACBR unclassified islands. Table S3. Paramenters used in the dada2 function filterAndTrim() in each dataset. All the other options were set to default except for truncQ which was set to 0. Table S4. Number of reads at each step of the 16S rRNA gene processing pipeline for all datasets. *counts reported as read pairs. Table S5. Taxonomic relative abundance at p [file 40168_2023_1719_MOESM2_ESM.zip › 40168_2023_1719_MOESM2_ESM/Table_S9_revised.xlsx]

## Sheet: Table S9
	Table S9. Indicator taxa across ACBRs and AUI at genus-level (LEfSe analysis based on Kruskal–Wallis p < 0.01).
	Taxa	ACBRs	LDA	P.unadj	P.adj
	k__Bacteria|p__Actinobacteriota|c__Thermoleophilia|o__Solirubrobacterales|f__Solirubrobacteraceae|g__Conexibacter	10	4.63673	1.35267e-35	1.68137e-32
	k__Bacteria|p__Cyanobacteria|c__Cyanobacteriia|o__Cyanobacteriales|f__Nostocaceae|g__Nostoc PCC-73102	4	4.55199	7.07356e-08	5.83544e-05
	k__Bacteria|p__Actinobacteriota|c__Rubrobacteria|o__Rubrobacterales|f__Rubrobacteriaceae|g__Rubrobacter	10	4.51427	8.28406e-52	1.0703e-48
	k__Bacteria|p__Proteobacteria|c__Gammaproteobacteria|o__Nitrosococcales|f__Nitrosococcaceae|g__wb1-P19	1	4.46496	1.34488e-10	1.21308e-07
	k__Bacteria|p__Cyanobacteria|c__Cyanobacteriia|o__Cyanobacteriales|f__Phormidiaceae|g__Tychonema CCAP 1459-11B	4	4.46454	4.00962e-18	4.24619e-15
	k__Bacteria|p__Firmicutes|c__Clostridia|o__Peptostreptococcales-Tissierellales|f__Family XI|g__Tissierella	AUI	4.43259	6.09704e-27	7.19451e-24
	k__Bacteria|p__Acidobacteriota|c__Blastocatellia|o__Blastocatellales|f__Blastocatellaceae|g__Blastocatella	10	4.39969	1.68058e-18	1.78646e-15
	k__Bacteria|p__Bacteroidota|c__Bacteroidia|o__Sphingobacteriales|f__Sphingobacteriaceae|g__Pedobacter	12	4.39113	3.53477e-12	3.30501e-09
	k__Bacteria|p__Actinobacteriota|c__Thermoleophilia|o__Gaiellales|f__Gaiellaceae|g__Gaiella	1	4.33006	1.37058e-24	1.57891e-21
	k__Bacteria|p__Bacteroidota|c__Bacteroidia|o__Flavobacteriales|f__Flavobacteriaceae|g__Flavobacterium	8	4.25335	8.97852e-25	1.03971e-21
	k__Bacteria|p__Proteobacteria|c__Gammaproteobacteria|o__Xanthomonadales|f__Rhodanobacteraceae|g__Dokdonella	12	4.21813	1.01619e-68	1.32207e-65
	k__Bacteria|p__Actinobacteriota|c__Actinobacteria|o__Propionibacteriales|f__Nocardioidaceae|g__Nocardioides	4	4.21388	7.3693e-13	7.00083e-10
	k__Bacteria|p__Verrucomicrobiota|c__Verrucomicrobiae|o__Chthoniobacterales|f__Chthoniobacteraceae|g__Candidatus Udaeobacter	9	4.20769	8.5626e-20	9.33323e-17
	k__Bacteria|p__Verrucomicrobiota|c__Verrucomicrobiae|o__Verrucomicrobiales|f__Rubritaleaceae|g__Luteolibacter	4	4.17726	8.69314e-29	1.04405e-25
	k__Bacteria|p__Bacteroidota|c__Bacteroidia|o__Bacteroidales|f__Dysgonomonadaceae|g__Proteiniphilum	AUI	4.17558	6.04758e-27	7.1422e-24
	k__Bacteria|p__Actinobacteriota|c__Actinobacteria|o__Pseudonocardiales|f__Pseudonocardiaceae|g__Crossiella	9	4.15824	8.9557e-13	8.49e-10
	k__Bacteria|p__Bacteroidota|c__Bacteroidia|o__Chitinophagales|f__Chitinophagaceae|g__Ferruginibacter	4	4.12436	4.03774e-22	4.50208e-19
	k__Bacteria|p__Proteobacteria|c__Alphaproteobacteria|o__Sphingomonadales|f__Sphingomonadaceae|g__Sphingomonas	9	4.1188	9.09396e-13	8.61198e-10
	k__Bacteria|p__Bacteroidota|c__Bacteroidia|o__Cytophagales|f__Hymenobacteraceae|g__Hymenobacter	4	4.07973	3.39338e-07	0.000266719
	k__Bacteria|p__Proteobacteria|c__Gammaproteobacteria|o__Burkholderiales|f__Comamonadaceae|g__Rhodoferax	12	4.06475	1.94426e-43	2.4906e-40
	k__Bacteria|p__Proteobacteria|c__Gammaproteobacteria|o__Burkholderiales|f__Comamonadaceae|g__Polaromonas	12	4.06154	4.49089e-54	5.81121e-51
	k__Bacteria|p__Gemmatimonadota|c__Gemmatimonadetes|o__Gemmatimonadales|f__Gemmatimonadaceae|g__Gemmatimonas	3	4.04403	1.46027e-31	1.78299e-28
	k__Bacteria|p__Bacteroidota|c__Bacteroidia|o__Cytophagales|f__Spirosomaceae|g__Persicitalea	4	4.01719	6.95746e-31	8.4394e-28
	k__Bacteria|p__Proteobacteria|c__Gammaproteobacteria|o__Xanthomonadales|f__Xanthomonadaceae|g__Luteimonas	1	4.00159	3.6162e-19	3.89465e-16
	k__Bacteria|p__Firmicutes|c__Clostridia|o__Oscillospirales|f__Ruminococcaceae|g__Faecalibacterium	AUI	3.98211	7.30643e-11	6.5977e-08
	k__Bacteria|p__Actinobacteriota|c__Thermoleophilia|o__Solirubrobacterales|f__Solirubrobacteraceae|g__Solirubrobacter	9	3.98042	8.78006e-23	9.86879e-20
	k__Bacteria|p__Bacteroidota|c__Bacteroidia|o__Sphingobacteriales|f__Sphingobacteriaceae|g__Mucilaginibacter	12	3.97101	2.29358e-16	2.37614e-13
	k__Bacteria|p__Actinobacteriota|c__Actinobacteria|o__Micrococcales|f__Intrasporangiaceae|g__Oryzihumus	3	3.94991	2.47287e-66	3.21226e-63
	k__Bacteria|p__Bacteroidota|c__Bacteroidia|o__Chitinophagales|f__Chitinophagaceae|g__Segetibacter	9	3.93915	1.06277e-07	8.69345e-05
	k__Bacteria|p__Firmicutes|c__Clostridia|o__Oscillospirales|f__Ruminococcaceae|g__Subdoligranulum	AUI	3.93262	5.05492e-16	5.21163e-13
	k__Bacteria|p__Cyanobacteria|c__Cyanobacteriia|o__Phormidesmiales|f__Phormidesmiaceae|g__Phormidesmis ANT.LACV5.1	4	3.91364	3.0033e-16	3.10842e-13
	k__Bacteria|p__Actinobacteriota|c__Acidimicrobiia|o__Microtrichales|f__Ilumatobacteraceae|g__Ilumatobacter	4	3.91181	1.55996e-27	1.85635e-24
	k__Bacteria|p__Acidobacteriota|c__Blastocatellia|o__Pyrinomonadales|f__Pyrinomonadaceae|g__RB41	1	3.90429	1.91948e-18	2.03848e-15
	k__Bacteria|p__Cyanobacteria|c__Cyanobacteriia|o__Cyanobacteriales|f__Oscillatoriaceae|g__Oscillatoria PCC-6304	4	3.90412	2.81386e-29	3.38789e-26
	k__Bacteria|p__Verrucomicrobiota|c__Verrucomicrobiae|o__Opitutales|f__Opitutaceae|g__Opitutus	4	3.9024	2.05933e-20	2.25909e-17
	k__Bacteria|p__Bacteroidota|c__Bacteroidia|o__Flavobacteriales|f__Flavobacteriaceae|g__Subsaxibacter	4	3.90165	3.2842e-18	3.48125e-15
	k__Bacteria|p__Actinobacteriota|c__Actinobacteria|o__Micrococcales|f__Micrococcaceae|g__Pseudarthrobacter	12	3.87706	6.12211e-44	7.85466e-41
	k__Bacteria|p__Proteobacteria|c__Gammaproteobacteria|o__Enterobacterales|f__Enterobacteriaceae|g__Klebsiella	AUI	3.87415	2.5165e-88	3.27649e-85
	k__Bacteria|p__Bacteroidota|c__Bacteroidia|o__Bacteroidales|f__Bacteroidaceae|g__Bacteroides	AUI	3.85239	1.19346e-13	1.15647e-10
	k__Bacteria|p__Cyanobacteria|c__Cyanobacteriia|o__Phormidesmiales|f__Nodosilineaceae|g__Nodosilinea PCC-7104	4	3.80741	2.34333e-19	2.52846e-16
	k__Bacteria|p__Proteobacteria|c__Gammaproteobacteria|o__Xanthomonadales|f__Rhodanobacteraceae|g__Rhodanobacter	3	3.78884	5.05624e-43	6.47199e-40
	k__Bacteria|p__Proteobacteria|c__Alphaproteobacteria|o__Sphingomonadales|f__Sphingomonadaceae|g__Polymorphobacter	12	3.77578	5.67645e-19	6.0965e-16
	k__Bacteria|p__Desulfobacterota|c__Desulfobacteria|o__Desulfobacterales|f__Desulfobacteraceae|g__Desulfobacterium	AUI	3.76977	5.74095e-28	6.86618e-25
	k__Bacteria|p__Cyanobacteria|c__Cyanobacteriia|o__Leptolyngbyales|f__Leptolyngbyaceae|g__Phormidium SAG 37.90	4	3.76113	6.00566e-09	5.11081e-06
	k__Bacteria|p__Bacteroidota|c__Bacteroidia|o__Chitinophagales|f__Chitinophagaceae|g__Flavisolibacter	4	3.75877	3.48139e-21	3.83998e-18
	k__Bacteria|p__Chloroflexi|c__Ktedonobacteria|o__Ktedonobacterales|f__Ktedonobacteraceae|g__HSB OF53-F07	AUI	3.7407	8.81463e-60	1.14414e-56
	k__Bacteria|p__Verrucomicrobiota|c__Verrucomicrobiae|o__Chthoniobacterales|f__Chthoniobacteraceae|g__Chthoniobacter	3	3.73853	2.01187e-16	2.08631e-13
	k__Bacteria|p__Proteobacteria|c__Gammaproteobacteria|o__Pseudomonadales|f__Moraxellaceae|g__Psychrobacter	12	3.73537	1.79572e-37	2.25003e-34
	k__Bacteria|p__Firmicutes|c__Bacilli|o__Bacillales|f__Bacillaceae|g__Vulcanibacillus	AUI	3.72737	3.0326e-40	3.84837e-37
	k__Bacteria|p__Actinobacteriota|c__Actinobacteria|o__Frankiales|f__Acidothermaceae|g__Acidothermus	4	3.72275	5.84656e-14	5.72378e-11
	k__Bacteria|p__Proteobacteria|c__Gammaproteobacteria|o__Xanthomonadales|f__Xanthomonadaceae|g__Thermomonas	4	3.72223	9.92712e-29	1.19125e-25
	k__Bacteria|p__Proteobacteria|c__Gammaproteobacteria|o__Burkholderiales|f__Comamonadaceae|g__Simplicispira	12	3.71567	2.2296e-41	2.83828e-38
	k__Bacteria|p__Actinobacteriota|c__Actinobacteria|o__Propionibacteriales|f__Nocardioidaceae|g__Aeromicrobium	12	3.71487	4.63697e-10	4.07126e-07
	k__Bacteria|p__Proteobacteria|c__Gammaproteobacteria|o__Pseudomonadales|f__Halomonadaceae|g__Halomonas	4	3.7147	4.18971e-38	5.28741e-35
	k__Bacteria|p__Firmicutes|c__Clostridia|o__Christensenellales|f__Christensenellaceae|g__Christensenellaceae R-7 group	AUI	3.70383	2.21044e-31	2.6901e-28
	k__Bacteria|p__Proteobacteria|c__Gammaproteobacteria|o__Pseudomonadales|f__Pseudomonadaceae|g__Pseudomonas	12	3.69857	7.94888e-39	1.00553e-35
	k__Bacteria|p__Actinobacteriota|c__Actinobacteria|o__Corynebacteriales|f__Nocardiaceae|g__Rhodococcus	12	3.68239	5.88105e-34	7.25134e-31
	k__Bacteria|p__Proteobacteria|c__Alphaproteobacteria|o__Caulobacterales|f__Caulobacteraceae|g__Brevundimonas	4	3.68173	1.23027e-14	1.22658e-11
	k__Bacteria|p__Bacteroidota|c__Bacteroidia|o__Flavobacteriales|f__Weeksellaceae|g__Chryseobacterium	12	3.67033	2.18136e-41	2.77906e-38
	k__Bacteria|p__Actinobacteriota|c__Actinobacteria|o__Micrococcales|f__Micrococcaceae|g__Paeniglutamicibacter	12	3.66252	7.52188e-28	8.98112e-25
	k__Bacteria|p__Bacteroidota|c__Bacteroidia|o__Cytophagales|f__Cytophagaceae|g__Rhodocytophaga	4	3.65379	9.24439e-13	8.7452e-10
	k__Bacteria|p__Acidobacteriota|c__Acidobacteriae|o__Bryobacterales|f__Bryobacteraceae|g__Bryobacter	4	3.64373	1.84143e-23	2.09186e-20
	k__Bacteria|p__Cyanobacteria|c__Cyanobacteriia|o__Cyanobacteriales|f__Coleofasciculaceae|g__Wilmottia Ant-Ph58	AUI	3.64267	1.63971e-19	1.77581e-16
	k__Bacteria|p__Proteobacteria|c__Gammaproteobacteria|o__Burkholderiales|f__Nitrosomonadaceae|g__Nitrosospira	12	3.61134	1.37163e-27	1.63361e-24
	k__Bacteria|p__Proteobacteria|c__Gammaproteobacteria|o__Burkholderiales|f__Comamonadaceae|g__Ramlibacter	4	3.59288	1.74533e-16	1.8134e-13
	k__Bacteria|p__Bacteroidota|c__Bacteroidia|o__Cytophagales|f__Cyclobacteriaceae|g__Rhodonellum	4	3.59239	1.91519e-08	1.60876e-05
	k__Bacteria|p__Abditibacteriota|c__Abditibacteria|o__Abditibacteriales|f__Abditibacteriaceae|g__Abditibacterium	10	3.58761	1.89888e-27	2.25587e-24
	k__Bacteria|p__Bacteroidota|c__Bacteroidia|o__Chitinophagales|f__Chitinophagaceae|g__Puia	4	3.58422	1.13467e-14	1.14148e-11
	k__Bacteria|p__Bacteroidota|c__Bacteroidia|o__Cytophagales|f__Cyclobacteriaceae|g__Algoriphagus	4	3.57151	4.7842e-31	5.8128e-28
	k__Bacteria|p__Cyanobacteria|c__Cyanobacteriia|o__Cyanobacteriales|f__Nostocaceae|g__Nodularia PCC-9350	AUI	3.56815	7.14421e-14	6.97989e-11
	k__Bacteria|p__Acidobacteriota|c__Acidobacteriae|o__Solibacterales|f__Solibacteraceae|g__Candidatus Solibacter	4	3.55714	1.32396e-27	1.57816e-24
	k__Bacteria|p__Proteobacteria|c__Gammaproteobacteria|o__Xanthomonadales|f__Rhodanobacteraceae|g__Pseudofulvimonas	4	3.55563	3.65904e-23	4.14569e-20
	k__Bacteria|p__Acidobacteriota|c__Blastocatellia|o__Blastocatellales|f__Blastocatellaceae|g__JGI 0001001-H03	4	3.55295	1.07683e-15	1.10482e-12
	k__Bacteria|p__Firmicutes|c__Bacilli|o__Bacillales|f__Planococcaceae|g__Sporosarcina	12	3.54745	1.00509e-30	1.21817e-27
	k__Bacteria|p__Actinobacteriota|c__Actinobacteria|o__Micrococcales|f__Micrococcaceae|g__Arthrobacter	4	3.51734	2.04907e-12	1.92203e-09
	k__Bacteria|p__Cyanobacteria|c__Cyanobacteriia|o__Pseudanabaenales|f__Pseudanabaenaceae|g__Pseudanabaena PCC-7429	4	3.51637	2.99915e-25	3.48801e-22
	k__Bacteria|p__Actinobacteriota|c__Acidimicrobiia|o__Microtrichales|f__Iamiaceae|g__Iamia	12	3.5147	2.5739e-15	2.61508e-12
	k__Bacteria|p__Proteobacteria|c__Gammaproteobacteria|o__Xanthomonadales|f__Xanthomonadaceae|g__Pseudoxanthomonas	4	3.51283	6.81912e-20	7.43966e-17
	k__Bacteria|p__Actinobacteriota|c__Actinobacteria|o__Frankiales|f__Nakamurellaceae|g__Nakamurella	12	3.51269	4.34531e-41	5.52289e-38
	k__Bacteria|p__Bacteroidota|c__Bacteroidia|o__Bacteroidales|f__Rikenellaceae|g__Alistipes	AUI	3.51136	1.55992e-06	0.00116682
	k__Bacteria|p__Proteobacteria|c__Alphaproteobacteria|o__Sphingomonadales|f__Sphingomonadaceae|g__Sphingorhabdus	4	3.50956	1.71202e-07	0.000136106
	k__Bacteria|p__Cyanobacteria|c__Cyanobacteriia|o__Leptolyngbyales|f__Leptolyngbyaceae|g__MIZ36	4	3.50491	1.09e-14	1.09763e-11
	k__Bacteria|p__Proteobacteria|c__Gammaproteobacteria|o__Enterobacterales|f__Shewanellaceae|g__Shewanella	4	3.50427	4.97523e-21	5.47275e-18
	k__Bacteria|p__Bacteroidota|c__Bacteroidia|o__Cytophagales|f__Spirosomaceae|g__Spirosoma	12	3.50008	1.81717e-08	1.52824e-05
	k__Bacteria|p__Proteobacteria|c__Alphaproteobacteria|o__Rhizobiales|f__Devosiaceae|g__Devosia	12	3.49779	2.06672e-25	2.40773e-22
	k__Bacteria|p__Myxococcota|c__Polyangia|o__Haliangiales|f__Haliangiaceae|g__Haliangium	3	3.49325	3.67739e-36	4.58939e-33
	k__Bacteria|p__Actinobacteriota|c__Acidimicrobiia|o__Microtrichales|f__Ilumatobacteraceae|g__CL500-29 marine group	3	3.48983	1.17655e-26	1.38716e-23
	k__Bacteria|p__Proteobacteria|c__Alphaproteobacteria|o__Sphingomonadales|f__Sphingomonadaceae|g__Ellin6055	4	3.48551	4.13598e-24	4.72743e-21
	k__Bacteria|p__Firmicutes|c__Clostridia|o__Clostridiales|f__Clostridiaceae|g__Proteiniclasticum	AUI	3.48349	2.82153e-29	3.39431e-26
	k__Bacteria|p__Proteobacteria|c__Gammaproteobacteria|o__Xanthomonadales|f__Xanthomonadaceae|g__Arenimonas	3	3.46266	6.25196e-23	7.04596e-20
	k__Bacteria|p__Nitrospirota|c__Nitrospiria|o__Nitrospirales|f__Nitrospiraceae|g__Nitrospira	4	3.45537	5.47785e-38	6.88018e-35
	k__Bacteria|p__Desulfobacterota|c__Desulfuromonadia|o__Desulfuromonadales|f__Desulfuromonadaceae|g__Desulfuromonas	AUI	3.44511	8.05743e-25	9.33856e-22
	k__Bacteria|p__Proteobacteria|c__Alphaproteobacteria|o__Sphingomonadales|f__Sphingomonadaceae|g__Qipengyuania	4	3.44195	5.70174e-19	6.11227e-16
	k__Bacteria|p__Planctomycetota|c__Planctomycetes|o__Pirellulales|f__Pirellulaceae|g__Pirellula	4	3.44033	3.44598e-06	0.0025328
	k__Bacteria|p__Proteobacteria|c__Gammaproteobacteria|o__Xanthomonadales|f__Xanthomonadaceae|g__Lysobacter	3	3.43378	3.29752e-10	2.90841e-07
	k__Bacteria|p__Chloroflexi|c__Chloroflexia|o__Chloroflexales|f__Herpetosiphonaceae|g__Herpetosiphon	4	3.43151	5.41711e-12	5.03792e-09
	k__Bacteria|p__Myxococcota|c__Polyangia|o__Polyangiales|f__Polyangiaceae|g__Pajaroellobacter	AUI	3.42189	1.35773e-38	1.71481e-35
	k__Bacteria|p__Acidobacteriota|c__Thermoanaerobaculia|o__Thermoanaerobaculales|f__Thermoanaerobaculaceae|g__Subgroup 10	4	3.42109	1.16521e-51	1.50428e-48
	k__Bacteria|p__Actinobacteriota|c__Actinobacteria|o__Micrococcales|f__Intrasporangiaceae|g__Humibacillus	12	3.42069	7.2558e-36	9.03347e-33
	k__Bacteria|p__Firmicutes|c__Bacilli|o__Lactobacillales|f__Carnobacteriaceae|g__Carnobacterium	AUI	3.42021	3.06836e-25	3.56543e-22
	k__Bacteria|p__Bacteroidota|c__Bacteroidia|o__Flavobacteriales|f__Flavobacteriaceae|g__Hoppeia	1	3.41727	1.24521e-14	1.24023e-11
	k__Bacteria|p__Bacteroidota|c__Bacteroidia|o__Cytophagales|f__Hymenobacteraceae|g__Adhaeribacter	1	3.40552	1.69657e-13	1.6321e-10
	k__Bacteria|p__Bdellovibrionota|c__Oligoflexia|o__Oligoflexales|f__Oligoflexaceae|g__Oligoflexus	12	3.39896	1.09524e-21	1.21681e-18
	k__Bacteria|p__Deinococcota|c__Deinococci|o__Deinococcales|f__Deinococcaceae|g__Deinococcus	12	3.3952	4.01065e-27	4.7446e-24
	k__Bacteria|p__Actinobacteriota|c__Actinobacteria|o__Propionibacteriales|f__Nocardioidaceae|g__Marmoricola	12	3.39369	6.38359e-10	5.59202e-07
	k__Bacteria|p__Proteobacteria|c__Gammaproteobacteria|o__Burkholderiales|f__Nitrosomonadaceae|g__Ellin6067	3	3.38223	2.02069e-58	2.62083e-55
	k__Bacteria|p__Proteobacteria|c__Gammaproteobacteria|o__Burkholderiales|f__Oxalobacteraceae|g__Massilia	12	3.37453	8.45174e-18	8.93349e-15
	k__Bacteria|p__Bacteroidota|c__Bacteroidia|o__Flavobacteriales|f__Crocinitomicaceae|g__Fluviicola	12	3.35531	6.08619e-23	6.86522e-20
	k__Bacteria|p__Actinobacteriota|c__Actinobacteria|o__Pseudonocardiales|f__Pseudonocardiaceae|g__Pseudonocardia	3	3.35239	2.08776e-21	2.30906e-18
	k__Bacteria|p__Proteobacteria|c__Gammaproteobacteria|o__Burkholderiales|f__Comamonadaceae|g__Piscinibacter	12	3.3518	5.02099e-14	4.93061e-11
	k__Bacteria|p__Actinobacteriota|c__Actinobacteria|o__Frankiales|f__Frankiaceae|g__Jatrophihabitans	3	3.345	6.62349e-38	8.31248e-35
	k__Bacteria|p__Actinobacteriota|c__Actinobacteria|o__Micrococcales|f__Cellulomonadaceae|g__Oerskovia	12	3.33944	2.68737e-26	3.15766e-23
	k__Bacteria|p__Proteobacteria|c__Alphaproteobacteria|o__Rhizobiales|f__Rhizobiaceae|g__Mesorhizobium	4	3.33873	6.60536e-09	5.61456e-06
	k__Bacteria|p__Bacteroidota|c__Bacteroidia|o__Flavobacteriales|f__Flavobacteriaceae|g__Gelidibacter	AUI	3.32135	2.15815e-24	2.47756e-21
	k__Bacteria|p__Bacteroidota|c__Bacteroidia|o__Chitinophagales|f__Chitinophagaceae|g__Parasegetibacter	4	3.31765	1.97637e-22	2.21156e-19
	k__Bacteria|p__Proteobacteria|c__Gammaproteobacteria|o__Burkholderiales|f__Comamonadaceae|g__Hydrogenophaga	12	3.31248	1.20946e-22	1.35823e-19
	k__Bacteria|p__Proteobacteria|c__Gammaproteobacteria|o__Burkholderiales|f__Comamonadaceae|g__Rhizobacter	3	3.31173	6.11754e-47	7.87939e-44
	k__Bacteria|p__Actinobacteriota|c__Actinobacteria|o__Micrococcales|f__Microbacteriaceae|g__Galbitalea	12	3.30839	2.03265e-44	2.60992e-41
	k__Bacteria|p__Actinobacteriota|c__Actinobacteria|o__Micrococcales|f__Microbacteriaceae|g__Marisediminicola	12	3.30656	7.00528e-28	8.37131e-25
	k__Bacteria|p__Bacteroidota|c__Bacteroidia|o__Cytophagales|f__Hymenobacteraceae|g__Pontibacter	12	3.30168	1.22583e-07	9.97824e-05
	k__Bacteria|p__Proteobacteria|c__Alphaproteobacteria|o__Sphingomonadales|f__Sphingomonadaceae|g__Erythrobacter	4	3.29356	4.41915e-11	4.01259e-08
	k__Bacteria|p__Proteobacteria|c__Gammaproteobacteria|o__|f__|g__Acidibacter	AUI	3.29016	7.47419e-43	9.55949e-40
	k__Bacteria|p__Cyanobacteria|c__Cyanobacteriia|o__Leptolyngbyales|f__Leptolyngbyaceae|g__Phormidium CYN64	4	3.28555	1.44814e-12	1.36415e-09
	k__Bacteria|p__Bacteroidota|c__Bacteroidia|o__Cytophagales|f__Cytophagaceae|g__Sporocytophaga	12	3.28522	1.08358e-05	0.0077476
	k__Bacteria|p__Actinobacteriota|c__Actinobacteria|o__Micrococcales|f__Intrasporangiaceae|g__Knoellia	12	3.28278	7.22991e-12	6.70936e-09
	k__Bacteria|p__Cyanobacteria|c__Cyanobacteriia|o__Leptolyngbyales|f__Leptolyngbyaceae|g__LB3-76	AUI	3.28192	9.92115e-06	0.00711346
	k__Bacteria|p__Proteobacteria|c__Alphaproteobacteria|o__Rhizobiales|f__Beijerinckiaceae|g__Methylocapsa	1	3.27411	1.18992e-14	1.1938e-11
	k__Bacteria|p__Actinobacteriota|c__Actinobacteria|o__Kineosporiales|f__Kineosporiaceae|g__Quadrisphaera	4	3.27309	3.51645e-14	3.46722e-11
	k__Bacteria|p__Bacteroidota|c__Bacteroidia|o__Cytophagales|f__Spirosomaceae|g__Dyadobacter	12	3.25498	8.34775e-16	8.58983e-13
	k__Bacteria|p__Firmicutes|c__Clostridia|o__Eubacteriales|f__Eubacteriaceae|g__Acetobacterium	AUI	3.2449	4.71473e-34	5.81797e-31
	k__Bacteria|p__Bacteroidota|c__Bacteroidia|o__Cytophagales|f__Cytophagaceae|g__Cytophaga	12	3.24087	4.92177e-23	5.5616e-20
	k__Bacteria|p__Actinobacteriota|c__Actinobacteria|o__Corynebacteriales|f__|g__Tomitella	AUI	3.23771	1.99104e-31	2.42708e-28
	k__Bacteria|p__Cyanobacteria|c__Cyanobacteriia|o__Cyanobacteriales|f__Nostocaceae|g__Rivularia PCC-7116	AUI	3.23052	1.39429e-09	1.20885e-06
	k__Bacteria|p__Bacteroidota|c__Bacteroidia|o__Flavobacteriales|f__Flavobacteriaceae|g__Aequorivita	12	3.21874	1.51327e-23	1.72059e-20
	k__Bacteria|p__Firmicutes|c__Bacilli|o__Erysipelotrichales|f__Erysipelotrichaceae|g__Erysipelothrix	AUI	3.21545	6.92706e-33	8.50643e-30
	k__Bacteria|p__Bacteroidota|c__Bacteroidia|o__Cytophagales|f__Bernardetiaceae|g__Bernardetia	12	3.21336	6.93289e-46	8.9157e-43
	k__Bacteria|p__Firmicutes|c__Clostridia|o__Clostridiales|f__Clostridiaceae|g__Clostridium sensu stricto 7	AUI	3.20661	8.29379e-35	1.02677e-31
	k__Bacteria|p__Bacteroidota|c__Bacteroidia|o__Flavobacteriales|f__Flavobacteriaceae|g__Pricia	AUI	3.20361	4.22363e-21	4.65444e-18
	k__Bacteria|p__Bacteroidota|c__Bacteroidia|o__Flavobacteriales|f__Cryomorphaceae|g__Cryomorpha	8	3.1948	3.27122e-22	3.65723e-19
	k__Bacteria|p__Firmicutes|c__Clostridia|o__Clostridiales|f__Clostridiaceae|g__Haloimpatiens	AUI	3.1908	5.42866e-38	6.82382e-35
	k__Bacteria|p__Actinobacteriota|c__Actinobacteria|o__Micrococcales|f__Intrasporangiaceae|g__Pedococcus-Phycicoccus	12	3.18133	2.74877e-53	3.55416e-50
	k__Bacteria|p__Proteobacteria|c__Alphaproteobacteria|o__Azospirillales|f__Azospirillaceae|g__Azospirillum	AUI	3.17749	1.51339e-09	1.30756e-06
	k__Bacteria|p__Proteobacteria|c__Alphaproteobacteria|o__Rhizobiales|f__Rhizobiaceae|g__Allorhizobium-Neorhizobium-Pararhizobium-Rhizobium	12	3.17683	3.76004e-24	4.30148e-21
	k__Bacteria|p__Proteobacteria|c__Gammaproteobacteria|o__Burkholderiales|f__Sutterellaceae|g__AAP99	3	3.1761	4.50321e-42	5.74159e-39
	k__Bacteria|p__Bacteroidota|c__Bacteroidia|o__Flavobacteriales|f__Flavobacteriaceae|g__Antarcticibacterium	4	3.176	9.57462e-09	8.10013e-06
	k__Bacteria|p__Cloacimonadota|c__Cloacimonadia|o__Cloacimonadales|f__Cloacimonadaceae|g__LNR A2-18	AUI	3.17493	2.36354e-26	2.78425e-23
	k__Bacteria|p__Proteobacteria|c__Alphaproteobacteria|o__Rhizobiales|f__Xanthobacteraceae|g__Bradyrhizobium	AUI	3.17476	3.4603e-31	4.20773e-28
	k__Bacteria|p__Proteobacteria|c__Alphaproteobacteria|o__Acetobacterales|f__Acetobacteraceae|g__Roseomonas	4	3.16908	2.71089e-14	2.67565e-11
	k__Bacteria|p__Proteobacteria|c__Gammaproteobacteria|o__Pseudomonadales|f__Pseudomonadaceae|g__Thiopseudomonas	AUI	3.16611	4.40076e-20	4.80563e-17
	k__Bacteria|p__Proteobacteria|c__Gammaproteobacteria|o__Burkholderiales|f__Nitrosomonadaceae|g__IS-44	4	3.15	1.66602e-46	2.14417e-43
	k__Bacteria|p__Proteobacteria|c__Gammaproteobacteria|o__Burkholderiales|f__Comamonadaceae|g__Caenimonas	3	3.14935	1.88486e-27	2.24109e-24
	k__Bacteria|p__Bacteroidota|c__Bacteroidia|o__Sphingobacteriales|f__Lentimicrobiaceae|g__Lentimicrobium	AUI	3.14875	3.08099e-29	3.70335e-26
	k__Bacteria|p__Proteobacteria|c__Gammaproteobacteria|o__Burkholderiales|f__Hydrogenophilaceae|g__Thiobacillus	3	3.14759	1.43266e-31	1.75071e-28
	k__Bacteria|p__Proteobacteria|c__Alphaproteobacteria|o__Sphingomonadales|f__Sphingomonadaceae|g__Novosphingobium	3	3.13854	6.75865e-25	7.84679e-22
	k__Bacteria|p__Proteobacteria|c__Alphaproteobacteria|o__Rhodobacterales|f__Rhodobacteraceae|g__Roseovarius	AUI	3.13803	1.97057e-35	2.44351e-32
	k__Bacteria|p__Cyanobacteria|c__Cyanobacteriia|o__Cyanobacteriales|f__Phormidiaceae|g__Kamptonema PCC-6407	4	3.13777	4.6239e-34	5.71051e-31
	k__Bacteria|p__Bacteroidota|c__Bacteroidia|o__Chitinophagales|f__Chitinophagaceae|g__Edaphobaculum	12	3.13586	5.50824e-12	5.11716e-09
	k__Bacteria|p__Chloroflexi|c__Ktedonobacteria|o__Ktedonobacterales|f__Ktedonobacteraceae|g__JG30a-KF-32	AUI	3.13489	9.7084e-20	1.05725e-16
	k__Bacteria|p__Proteobacteria|c__Alphaproteobacteria|o__Rhodobacterales|f__Rhodobacteraceae|g__Pseudorhodobacter	AUI	3.13428	7.11466e-23	8.01111e-20
	k__Bacteria|p__Actinobacteriota|c__Actinobacteria|o__Propionibacteriales|f__Nocardioidaceae|g__Kribbella	1	3.12741	8.02218e-12	7.43656e-09
	k__Bacteria|p__Firmicutes|c__Clostridia|o__Oscillospirales|f__Hungateiclostridiaceae|g__Fastidiosipila	AUI	3.12415	4.46076e-38	5.62112e-35
	k__Bacteria|p__Chloroflexi|c__Chloroflexia|o__Thermobaculales|f__Thermobaculaceae|g__Thermobaculum	9	3.11397	4.44479e-21	4.89372e-18
	k__Bacteria|p__Firmicutes|c__Clostridia|o__Peptostreptococcales-Tissierellales|f__Family XI|g__Soehngenia	AUI	3.11349	1.5325e-28	1.83593e-25
	k__Bacteria|p__Proteobacteria|c__Gammaproteobacteria|o__Burkholderiales|f__Methylophilaceae|g__Methylotenera	12	3.11327	5.27274e-26	6.17965e-23
	k__Bacteria|p__Acidobacteriota|c__Blastocatellia|o__Blastocatellales|f__Blastocatellaceae|g__Stenotrophobacter	3	3.10387	4.06503e-08	3.3821e-05
	k__Bacteria|p__Proteobacteria|c__Alphaproteobacteria|o__Rhizobiales|f__Hyphomicrobiaceae|g__Hyphomicrobium	AUI	3.09616	3.38144e-27	4.00362e-24
	k__Bacteria|p__Proteobacteria|c__Gammaproteobacteria|o__Xanthomonadales|f__Xanthomonadaceae|g__Rehaibacterium	1	3.0884	6.36303e-15	6.41394e-12
	k__Bacteria|p__Proteobacteria|c__Alphaproteobacteria|o__Acetobacterales|f__Acetobacteraceae|g__Acidiphilium	3	3.0833	6.47857e-08	5.35777e-05
	k__Bacteria|p__Bacteroidota|c__Bacteroidia|o__Flavobacteriales|f__Flavobacteriaceae|g__Zeaxanthinibacter	4	3.07569	1.2636e-54	1.63636e-51
	k__Bacteria|p__Bacteroidota|c__Bacteroidia|o__Chitinophagales|f__Chitinophagaceae|g__Terrimonas	3	3.06974	7.49862e-24	8.55592e-21
	k__Bacteria|p__Acidobacteriota|c__Acidobacteriae|o__Acidobacteriales|f__Acidobacteriaceae (Subgroup 1)|g__Granulicella	AUI	3.06693	7.70442e-23	8.66747e-20
	k__Bacteria|p__Chloroflexi|c__Chloroflexia|o__Chloroflexales|f__Chloroflexaceae|g__FFCH7168	4	3.06383	4.93864e-12	4.60775e-09
	k__Bacteria|p__Firmicutes|c__Bacilli|o__Lactobacillales|f__Carnobacteriaceae|g__Trichococcus	AUI	3.05697	6.66654e-37	8.34651e-34
	k__Bacteria|p__Proteobacteria|c__Alphaproteobacteria|o__Sphingomonadales|f__Sphingomonadaceae|g__Blastomonas	AUI	3.05263	9.48581e-06	0.00681081
	k__Bacteria|p__Bacteroidota|c__Bacteroidia|o__Cytophagales|f__Cytophagaceae|g__Siphonobacter	AUI	3.05178	5.37071e-12	5.0055e-09
	k__Bacteria|p__Proteobacteria|c__Alphaproteobacteria|o__Rhizobiales|f__Beijerinckiaceae|g__Roseiarcus	AUI	3.04632	2.02573e-21	2.24248e-18
	k__Bacteria|p__Bacteroidota|c__Bacteroidia|o__Sphingobacteriales|f__Sphingobacteriaceae|g__Arcticibacter	4	3.04317	2.89883e-08	2.42342e-05
	k__Bacteria|p__Chloroflexi|c__Anaerolineae|o__Anaerolineales|f__Anaerolineaceae|g__Longilinea	AUI	3.04252	1.7879e-19	1.93272e-16
	k__Bacteria|p__Proteobacteria|c__Alphaproteobacteria|o__Rhodobacterales|f__Rhodobacteraceae|g__Paracoccus	4	3.04038	2.33827e-12	2.19096e-09
	k__Bacteria|p__Proteobacteria|c__Alphaproteobacteria|o__Rhizobiales|f__Xanthobacteraceae|g__Pseudolabrys	AUI	3.03933	1.14137e-45	1.46666e-42
	k__Bacteria|p__Actinobacteriota|c__Actinobacteria|o__Micrococcales|f__Microbacteriaceae|g__Rhodoglobus	12	3.02696	4.89985e-51	6.32081e-48
	k__Bacteria|p__Proteobacteria|c__Alphaproteobacteria|o__Sphingomonadales|f__Sphingomonadaceae|g__Parablastomonas	3	3.02589	1.08047e-42	1.38084e-39
	k__Bacteria|p__Firmicutes|c__Clostridia|o__Clostridiales|f__Clostridiaceae|g__Clostridium sensu stricto 1	AUI	3.0214	2.42694e-26	2.85651e-23
	k__Bacteria|p__Proteobacteria|c__Alphaproteobacteria|o__Sphingomonadales|f__Sphingomonadaceae|g__Altererythrobacter	4	3.01879	1.87867e-11	1.71898e-08
	k__Bacteria|p__Proteobacteria|c__Gammaproteobacteria|o__Pseudomonadales|f__Cellvibrionaceae|g__Cellvibrio	12	3.01779	3.2335e-34	3.9966e-31
	k__Bacteria|p__Proteobacteria|c__Gammaproteobacteria|o__Burkholderiales|f__Nitrosomonadaceae|g__MND1	3	3.00042	8.09027e-37	1.01209e-33
	k__Bacteria|p__Actinobacteriota|c__Actinobacteria|o__Micrococcales|f__Intrasporangiaceae|g__Aquipuribacter	1	2.99867	4.75122e-13	4.55166e-10
	k__Bacteria|p__Firmicutes|c__Clostridia|o__Caldicoprobacterales|f__Caldicoprobacteraceae|g__Caldicoprobacter	AUI	2.98863	3.35412e-40	4.24972e-37
	k__Bacteria|p__Bacteroidota|c__Bacteroidia|o__Bacteroidales|f__Paludibacteraceae|g__Paludibacter	AUI	2.98751	2.84132e-24	3.259e-21
	k__Bacteria|p__Proteobacteria|c__Alphaproteobacteria|o__Rhizobiales|f__Rhizobiaceae|g__Aureimonas	12	2.9851	8.4574e-35	1.04618e-31
	k__Bacteria|p__Myxococcota|c__Polyangia|o__Polyangiales|f__Sandaracinaceae|g__Sandaracinus	12	2.98395	2.50761e-26	2.94895e-23
	k__Bacteria|p__Cyanobacteria|c__Cyanobacteriia|o__Cyanobacteriales|f__Chroococcidiopsaceae|g__Aliterella	AUI	2.98364	2.9812e-08	2.4893e-05
	k__Bacteria|p__Actinobacteriota|c__Actinobacteria|o__Corynebacteriales|f__Dietziaceae|g__Dietzia	AUI	2.97617	6.405e-30	7.75005e-27
	k__Bacteria|p__Bacteroidota|c__Bacteroidia|o__Flavobacteriales|f__Flavobacteriaceae|g__Arenibacter	AUI	2.96997	8.64267e-16	8.88466e-13
	k__Bacteria|p__Proteobacteria|c__Gammaproteobacteria|o__Burkholderiales|f__Burkholderiaceae|g__Ralstonia	1	2.9662	1.13853e-19	1.23758e-16
	k__Bacteria|p__Bacteroidota|c__Bacteroidia|o__Chitinophagales|f__Chitinophagaceae|g__Aurantisolimonas	3	2.95677	3.31035e-20	3.62152e-17
	k__Bacteria|p__Acidobacteriota|c__Vicinamibacteria|o__Vicinamibacterales|f__Vicinamibacteraceae|g__Luteitalea	9	2.95523	6.29681e-22	7.00205e-19
	k__Bacteria|p__Firmicutes|c__Bacilli|o__Bacillales|f__Planococcaceae|g__Planococcus	12	2.94905	1.12188e-18	1.1948e-15
	k__Bacteria|p__Proteobacteria|c__Gammaproteobacteria|o__Burkholderiales|f__Comamonadaceae|g__Methylibium	12	2.94631	4.05757e-11	3.69239e-08
	k__Bacteria|p__Actinobacteriota|c__Actinobacteria|o__Frankiales|f__Geodermatophilaceae|g__Modestobacter	AUI	2.94428	5.38932e-12	5.01746e-09
	k__Bacteria|p__Sumerlaeota|c__Sumerlaeia|o__Sumerlaeales|f__Sumerlaeaceae|g__Sumerlaea	4	2.94082	1.5441e-11	1.41594e-08
	k__Bacteria|p__Actinobacteriota|c__Actinobacteria|o__Micrococcales|f__Microbacteriaceae|g__Parafrigoribacterium	AUI	2.94047	4.3083e-08	3.57158e-05
	k__Bacteria|p__Actinobacteriota|c__Actinobacteria|o__Kineosporiales|f__Kineosporiaceae|g__Angustibacter	AUI	2.93877	1.68466e-13	1.62272e-10
	k__Bacteria|p__Proteobacteria|c__Alphaproteobacteria|o__Rhodobacterales|f__Rhodobacteraceae|g__Rubellimicrobium	12	2.9355	3.24409e-15	3.29275e-12
	k__Bacteria|p__Proteobacteria|c__Gammaproteobacteria|o__Pseudomonadales|f__Marinobacteraceae|g__Marinobacter	AUI	2.93312	1.05256e-24	1.21465e-21
	k__Bacteria|p__Bacteroidota|c__Bacteroidia|o__Cytophagales|f__Microscillaceae|g__Chryseolinea	4	2.9277	6.32047e-07	0.000490469
	k__Bacteria|p__Proteobacteria|c__Alphaproteobacteria|o__Rhodobacterales|f__Rhodobacteraceae|g__Rhodobacter	12	2.92348	6.29129e-15	6.34791e-12
	k__Bacteria|p__Actinobacteriota|c__Actinobacteria|o__Kineosporiales|f__Kineosporiaceae|g__Kineosporia	12	2.91962	2.20439e-17	2.31682e-14
	k__Bacteria|p__Desulfobacterota|c__Desulfuromonadia|o__Geobacterales|f__Geobacteraceae|g__Geobacter	AUI	2.91531	2.16594e-29	2.60996e-26
	k__Bacteria|p__Proteobacteria|c__Alphaproteobacteria|o__Sphingomonadales|f__Sphingomonadaceae|g__Rhizorhapis	12	2.91307	1.36871e-07	0.000110866
	k__Bacteria|p__Acidobacteriota|c__Acidobacteriae|o__Acidobacteriales|f__Acidobacteriaceae (Subgroup 1)|g__Occallatibacter	AUI	2.91297	3.67357e-28	4.39727e-25
	k__Bacteria|p__Actinobacteriota|c__Actinobacteria|o__Micrococcales|f__Intrasporangiaceae|g__Ornithinicoccus	AUI	2.91289	8.66157e-06	0.00624499
	k__Bacteria|p__Bacteroidota|c__Bacteroidia|o__Cytophagales|f__Microscillaceae|g__Hassallia	12	2.91225	1.93407e-29	2.33249e-26
	k__Bacteria|p__Firmicutes|c__Bacilli|o__Alicyclobacillales|f__Alicyclobacillaceae|g__Tumebacillus	AUI	2.90753	8.96185e-06	0.00645253
	k__Bacteria|p__Actinobacteriota|c__Actinobacteria|o__Micrococcales|f__Microbacteriaceae|g__Cryobacterium	12	2.90691	1.21242e-22	1.36034e-19
	k__Bacteria|p__Myxococcota|c__Polyangia|o__Polyangiales|f__Polyangiaceae|g__Aetherobacter	3	2.90592	6.0997e-31	7.40503e-28
	k__Bacteria|p__Bacteroidota|c__Bacteroidia|o__Flavobacteriales|f__Flavobacteriaceae|g__Flavimarina	AUI	2.90356	3.68136e-24	4.21883e-21
	k__Bacteria|p__Proteobacteria|c__Alphaproteobacteria|o__Caulobacterales|f__Caulobacteraceae|g__Caulobacter	12	2.90003	1.39815e-25	1.63164e-22
	k__Bacteria|p__Proteobacteria|c__Gammaproteobacteria|o__Burkholderiales|f__Burkholderiaceae|g__Lautropia	12	2.89904	3.9847e-17	4.17198e-14
	k__Bacteria|p__Proteobacteria|c__Gammaproteobacteria|o__Burkholderiales|f__Gallionellaceae|g__Candidatus Nitrotoga	12	2.89722	4.56148e-33	5.60606e-30
	k__Bacteria|p__Myxococcota|c__Polyangia|o__Nannocystales|f__Nannocystaceae|g__Nannocystis	12	2.89346	4.53037e-14	4.45336e-11
	k__Bacteria|p__Proteobacteria|c__Gammaproteobacteria|o__Burkholderiales|f__Nitrosomonadaceae|g__mle1-7	3	2.89261	4.71761e-23	5.33562e-20
	k__Bacteria|p__Bdellovibrionota|c__Bdellovibrionia|o__Bdellovibrionales|f__Bdellovibrionaceae|g__Bdellovibrio	4	2.89257	1.02484e-09	8.93662e-07
	k__Bacteria|p__Bacteroidota|c__Bacteroidia|o__Chitinophagales|f__Chitinophagaceae|g__Parafilimonas	AUI	2.88812	2.482e-10	2.20154e-07
	k__Bacteria|p__Proteobacteria|c__Alphaproteobacteria|o__Caulobacterales|f__Caulobacteraceae|g__Phenylobacterium	AUI	2.88561	2.27956e-39	2.88592e-36
	k__Bacteria|p__Proteobacteria|c__Alphaproteobacteria|o__Rhizobiales|f__Rhizobiaceae|g__Neorhizobium	AUI	2.88447	2.04689e-25	2.38667e-22
	k__Bacteria|p__Chloroflexi|c__Chloroflexia|o__Chloroflexales|f__Chloroflexaceae|g__Candidatus Chloroploca	AUI	2.88277	5.87789e-18	6.21881e-15
	k__Bacteria|p__Armatimonadota|c__Chthonomonadetes|o__Chthonomonadales|f__Chthonomonadaceae|g__Chthonomonas	3	2.88057	5.63966e-14	5.52687e-11
	k__Bacteria|p__Acidobacteriota|c__Acidobacteriae|o__Acidobacteriales|f__Koribacteraceae|g__Candidatus Koribacter	AUI	2.88042	1.12682e-15	1.15499e-12
	k__Bacteria|p__Bacteroidota|c__Bacteroidia|o__Chitinophagales|f__Saprospiraceae|g__Lewinella	AUI	2.87102	1.54863e-12	1.45726e-09
	k__Bacteria|p__Bdellovibrionota|c__Bdellovibrionia|o__Bdellovibrionales|f__Bdellovibrionaceae|g__OM27 clade	12	2.86945	3.69933e-12	3.45518e-09
	k__Bacteria|p__Proteobacteria|c__Alphaproteobacteria|o__Rhizobiales|f__|g__Bauldia	AUI	2.86853	1.25065e-28	1.49953e-25
	k__Bacteria|p__Proteobacteria|c__Alphaproteobacteria|o__Reyranellales|f__Reyranellaceae|g__Reyranella	AUI	2.86733	1.19232e-38	1.50709e-35
	k__Bacteria|p__Proteobacteria|c__Gammaproteobacteria|o__Burkholderiales|f__Alcaligenaceae|g__Verticiella	AUI	2.86633	4.11826e-15	4.16768e-12
	k__Bacteria|p__Bacteroidota|c__Bacteroidia|o__Chitinophagales|f__Saprospiraceae|g__OLB8	4	2.86353	5.87696e-36	7.32269e-33
	k__Bacteria|p__Planctomycetota|c__Planctomycetes|o__Pirellulales|f__Pirellulaceae|g__Pir4 lineage	12	2.85703	2.48505e-13	2.38564e-10
	k__Bacteria|p__Proteobacteria|c__Alphaproteobacteria|o__Tistrellales|f__Geminicoccaceae|g__Geminicoccus	4	2.85401	1.06597e-12	1.00627e-09
	k__Bacteria|p__Actinobacteriota|c__Actinobacteria|o__Corynebacteriales|f__Mycobacteriaceae|g__Mycobacterium	AUI	2.85173	1.91342e-31	2.33437e-28
	k__Bacteria|p__Verrucomicrobiota|c__Verrucomicrobiae|o__Opitutales|f__Opitutaceae|g__Lacunisphaera	AUI	2.85047	1.1275e-55	1.46124e-52
	k__Bacteria|p__Actinobacteriota|c__Actinobacteria|o__Micrococcales|f__Intrasporangiaceae|g__Serinicoccus	AUI	2.84844	1.64101e-17	1.72798e-14
	k__Bacteria|p__Verrucomicrobiota|c__Verrucomicrobiae|o__Chthoniobacterales|f__Xiphinematobacteraceae|g__Candidatus Xiphinematobacter	AUI	2.83132	5.27733e-13	5.04513e-10
	k__Bacteria|p__Verrucomicrobiota|c__Chlamydiae|o__Chlamydiales|f__Parachlamydiaceae|g__Neochlamydia	4	2.81982	4.15225e-14	4.08581e-11
	k__Bacteria|p__Planctomycetota|c__Planctomycetes|o__Gemmatales|f__Gemmataceae|g__Fimbriiglobus	4	2.81664	3.09474e-13	2.96786e-10
	k__Bacteria|p__Acidobacteriota|c__Acidobacteriae|o__Acidobacteriales|f__Acidobacteriaceae (Subgroup 1)|g__Acidipila-Silvibacterium	AUI	2.81598	5.46432e-11	4.95068e-08
	k__Bacteria|p__Firmicutes|c__Clostridia|o__Peptostreptococcales-Tissierellales|f__Peptostreptococcaceae|g__Paeniclostridium	AUI	2.81526	1.86515e-33	2.29601e-30
	k__Bacteria|p__Chloroflexi|c__Ktedonobacteria|o__Ktedonobacterales|f__Ktedonobacteraceae|g__1921-2	AUI	2.81166	2.40509e-15	2.44838e-12
	k__Bacteria|p__Myxococcota|c__Polyangia|o__Polyangiales|f__Phaselicystidaceae|g__Phaselicystis	12	2.80974	2.61987e-23	2.97355e-20
	k__Bacteria|p__Actinobacteriota|c__Actinobacteria|o__Micrococcales|f__Microbacteriaceae|g__Frigoribacterium	AUI	2.80799	2.04259e-27	2.42455e-24
	k__Bacteria|p__Cyanobacteria|c__Cyanobacteriia|o__Cyanobacteriales|f__Cyanobacteriaceae|g__Geitlerinema LD9	AUI	2.80532	1.03358e-08	8.73372e-06
	k__Bacteria|p__Proteobacteria|c__Gammaproteobacteria|o__Burkholderiales|f__Comamonadaceae|g__Azohydromonas	AUI	2.79731	1.51339e-09	1.30756e-06
	k__Bacteria|p__Planctomycetota|c__Planctomycetes|o__Isosphaerales|f__Isosphaeraceae|g__Candidatus Nostocoida	AUI	2.79548	6.73988e-09	5.72216e-06
	k__Bacteria|p__Proteobacteria|c__Alphaproteobacteria|o__Rhodobacterales|f__Rhodobacteraceae|g__Tabrizicola	AUI	2.79505	1.77486e-20	1.9488e-17
	k__Bacteria|p__Firmicutes|c__Clostridia|o__Peptostreptococcales-Tissierellales|f__Anaerovoracaceae|g__S5-A14a	AUI	2.79388	4.46076e-38	5.62112e-35
	k__Bacteria|p__Proteobacteria|c__Alphaproteobacteria|o__Rhodobacterales|f__Rhodobacteraceae|g__Amaricoccus	AUI	2.79103	5.48401e-19	5.89531e-16
	k__Bacteria|p__Proteobacteria|c__Gammaproteobacteria|o__Burkholderiales|f__Burkholderiaceae|g__Limnobacter	3	2.78615	4.54091e-19	4.88602e-16
	k__Bacteria|p__Planctomycetota|c__Planctomycetes|o__Gemmatales|f__Gemmataceae|g__Gemmata	9	2.78345	1.13923e-09	9.89989e-07
	k__Bacteria|p__Acidobacteriota|c__Blastocatellia|o__Blastocatellales|f__Blastocatellaceae|g__OLB17	1	2.78343	6.83482e-14	6.68445e-11
	k__Bacteria|p__Proteobacteria|c__Alphaproteobacteria|o__Rhizobiales|f__Beijerinckiaceae|g__Bosea	1	2.77973	5.84808e-13	5.57322e-10
	k__Bacteria|p__Proteobacteria|c__Gammaproteobacteria|o__Burkholderiales|f__Oxalobacteraceae|g__Janthinobacterium	AUI	2.77333	5.51978e-10	4.84085e-07
	k__Bacteria|p__Bacteroidota|c__Bacteroidia|o__Flavobacteriales|f__Flavobacteriaceae|g__Vitellibacter	12	2.76964	1.30944e-36	1.6368e-33
	k__Bacteria|p__Proteobacteria|c__Gammaproteobacteria|o__Burkholderiales|f__Comamonadaceae|g__Variovorax	AUI	2.76745	1.67641e-18	1.7837e-15
	k__Bacteria|p__Proteobacteria|c__Alphaproteobacteria|o__Rhizobiales|f__Hyphomicrobiaceae|g__Pedomicrobium	AUI	2.7634	9.40661e-26	1.10057e-22
	k__Bacteria|p__Firmicutes|c__Clostridia|o__Oscillospirales|f__Ethanoligenenaceae|g__Ethanoligenens	AUI	2.76142	1.54483e-07	0.000124668
	k__Bacteria|p__Proteobacteria|c__Gammaproteobacteria|o__Burkholderiales|f__Comamonadaceae|g__Leptothrix	AUI	2.7608	1.39691e-19	1.51704e-16
	k__Bacteria|p__Myxococcota|c__Myxococcia|o__Myxococcales|f__Anaeromyxobacteraceae|g__Anaeromyxobacter	AUI	2.75816	1.61943e-11	1.4834e-08
	k__Bacteria|p__Bdellovibrionota|c__Bdellovibrionia|o__Bacteriovoracales|f__Bacteriovoracaceae|g__Peredibacter	12	2.75316	3.13353e-07	0.000246609
	k__Bacteria|p__Proteobacteria|c__Gammaproteobacteria|o__Burkholderiales|f__Comamonadaceae|g__Delftia	AUI	2.74431	9.41728e-06	0.00677102
	k__Bacteria|p__Actinobacteriota|c__Actinobacteria|o__Euzebyales|f__Euzebyaceae|g__Euzebya	4	2.73318	4.03916e-07	0.000315862
	k__Bacteria|p__Bacteroidota|c__Rhodothermia|o__Rhodothermales|f__Rhodothermaceae|g__Rubrivirga	12	2.73139	8.35776e-14	8.14881e-11
	k__Bacteria|p__Proteobacteria|c__Alphaproteobacteria|o__Rhizobiales|f__Xanthobacteraceae|g__Afipia	AUI	2.7188	1.77534e-10	1.58893e-07
	k__Bacteria|p__Proteobacteria|c__Gammaproteobacteria|o__Xanthomonadales|f__Rhodanobacteraceae|g__Ahniella	1	2.71575	6.77448e-13	6.44253e-10
	k__Bacteria|p__Proteobacteria|c__Gammaproteobacteria|o__Thiomicrospirales|f__Thiomicrospiraceae|g__Thiomicrorhabdus	AUI	2.70951	1.06044e-19	1.15376e-16
	k__Bacteria|p__Proteobacteria|c__Gammaproteobacteria|o__Burkholderiales|f__Oxalobacteraceae|g__Noviherbaspirillum	12	2.70897	1.66181e-07	0.00013228
	k__Bacteria|p__Firmicutes|c__Clostridia|o__Eubacteriales|f__Garciellaceae|g__Irregularibacter	AUI	2.70492	5.75447e-36	7.17583e-33
	k__Bacteria|p__Proteobacteria|c__Alphaproteobacteria|o__Rhodobacterales|f__Rhodobacteraceae|g__Flavimaricola	AUI	2.70451	1.52185e-19	1.65121e-16
	k__Bacteria|p__Gemmatimonadota|c__Longimicrobia|o__Longimicrobiales|f__Longimicrobiaceae|g__Longimicrobium	AUI	2.69765	2.04442e-07	0.000161714
	k__Bacteria|p__Proteobacteria|c__Gammaproteobacteria|o__Burkholderiales|f__Oxalobacteraceae|g__Actimicrobium	12	2.69483	3.34943e-35	4.14994e-32
	k__Bacteria|p__Verrucomicrobiota|c__Verrucomicrobiae|o__Verrucomicrobiales|f__Rubritaleaceae|g__Roseibacillus	12	2.69371	1.44675e-29	1.74768e-26
	k__Bacteria|p__Firmicutes|c__Clostridia|o__Clostridiales|f__Clostridiaceae|g__Clostridium sensu stricto 13	3	2.69249	2.3428e-67	3.04565e-64
	k__Bacteria|p__Bacteroidota|c__Bacteroidia|o__Flavobacteriales|f__Weeksellaceae|g__Bergeyella	12	2.68877	8.22219e-44	1.05409e-40
	k__Bacteria|p__Proteobacteria|c__Alphaproteobacteria|o__Rhizobiales|f__Rhizobiaceae|g__Aminobacter	12	2.68706	2.76511e-32	3.38725e-29
	k__Bacteria|p__Proteobacteria|c__Alphaproteobacteria|o__Rhizobiales|f__Beijerinckiaceae|g__Psychroglaciecola	1	2.68124	1.68332e-13	1.62272e-10
	k__Bacteria|p__Proteobacteria|c__Alphaproteobacteria|o__Acetobacterales|f__Acetobacteraceae|g__Acidicaldus	AUI	2.68082	4.25193e-11	3.86501e-08
	k__Bacteria|p__Proteobacteria|c__Alphaproteobacteria|o__Caulobacterales|f__Hyphomonadaceae|g__SWB02	AUI	2.6784	1.45845e-09	1.26156e-06
	k__Bacteria|p__Bacteroidota|c__Bacteroidia|o__Cytophagales|f__Spirosomaceae|g__Fibrella	3	2.67554	2.57541e-18	2.73251e-15
	k__Bacteria|p__Planctomycetota|c__Planctomycetes|o__Pirellulales|f__Pirellulaceae|g__Rhodopirellula	12	2.67302	3.4659e-17	3.63226e-14
	k__Bacteria|p__Proteobacteria|c__Alphaproteobacteria|o__Sphingomonadales|f__Sphingomonadaceae|g__Sphingopyxis	12	2.67202	3.9147e-32	4.79159e-29
	k__Bacteria|p__Firmicutes|c__Bacilli|o__Lactobacillales|f__Carnobacteriaceae|g__Atopostipes	AUI	2.65713	9.68265e-24	1.10382e-20
	k__Bacteria|p__Proteobacteria|c__Gammaproteobacteria|o__Enterobacterales|f__Colwelliaceae|g__Colwellia	AUI	2.65708	6.79175e-06	0.00492402
	k__Bacteria|p__Proteobacteria|c__Alphaproteobacteria|o__Rhodobacterales|f__Rhodobacteraceae|g__Jannaschia	1	2.65211	2.88668e-11	2.63265e-08
	k__Bacteria|p__Campylobacterota|c__Campylobacteria|o__Campylobacterales|f__Sulfurimonadaceae|g__Sulfurimonas	AUI	2.6484	3.53771e-22	3.95163e-19
	k__Bacteria|p__Proteobacteria|c__Gammaproteobacteria|o__Burkholderiales|f__Leeiaceae|g__Leeia	AUI	2.62832	5.63822e-26	6.60236e-23
	k__Bacteria|p__Firmicutes|c__Clostridia|o__Peptostreptococcales-Tissierellales|f__Dethiosulfatibacteraceae|g__Dethiosulfatibacter	AUI	2.62011	3.42388e-23	3.88268e-20
	k__Bacteria|p__Actinobacteriota|c__Actinobacteria|o__Propionibacteriales|f__Propionibacteriaceae|g__Cutibacterium	AUI	2.62005	7.78242e-06	0.00563447
	k__Bacteria|p__Proteobacteria|c__Gammaproteobacteria|o__Burkholderiales|f__Nitrosomonadaceae|g__Nitrosomonas	12	2.61046	9.38135e-13	8.86538e-10
	k__Bacteria|p__Actinobacteriota|c__Actinobacteria|o__Micrococcales|f__Intrasporangiaceae|g__Ornithinibacter	AUI	2.61007	1.4372e-12	1.35528e-09
	k__Bacteria|p__Proteobacteria|c__Alphaproteobacteria|o__Rhizobiales|f__Beijerinckiaceae|g__alphaI cluster	AUI	2.60968	1.2268e-07	9.97824e-05
	k__Bacteria|p__Actinobacteriota|c__Actinobacteria|o__Micrococcales|f__Demequinaceae|g__Demequina	AUI	2.60693	1.76397e-19	1.90862e-16
	k__Bacteria|p__Acidobacteriota|c__Blastocatellia|o__Blastocatellales|f__Blastocatellaceae|g__Aridibacter	AUI	2.60637	2.47243e-08	2.06942e-05
	k__Bacteria|p__Verrucomicrobiota|c__Chlamydiae|o__Chlamydiales|f__Parachlamydiaceae|g__Candidatus Mesochlamydia	AUI	2.60301	7.54801e-10	6.60451e-07
	k__Bacteria|p__Proteobacteria|c__Gammaproteobacteria|o__Burkholderiales|f__Burkholderiaceae|g__Burkholderia-Caballeronia-Paraburkholderia	AUI	2.60145	2.80606e-07	0.000221117
	k__Bacteria|p__Chloroflexi|c__Ktedonobacteria|o__Ktedonobacterales|f__Ktedonobacteraceae|g__G12-WMSP1	AUI	2.59348	3.70459e-15	3.75274e-12
	k__Bacteria|p__Actinobacteriota|c__Actinobacteria|o__Micrococcales|f__Microbacteriaceae|g__Conyzicola	AUI	2.58953	2.54839e-06	0.00188326
	k__Bacteria|p__Bacteroidota|c__Bacteroidia|o__Flavobacteriales|f__Flavobacteriaceae|g__Polaribacter	AUI	2.58795	4.24783e-08	3.5257e-05
	k__Bacteria|p__Bacteroidota|c__Bacteroidia|o__Chitinophagales|f__Chitinophagaceae|g__Taibaiella	12	2.58339	3.26377e-17	3.4237e-14
	k__Bacteria|p__Bacteroidota|c__Bacteroidia|o__Cytophagales|f__Spirosomaceae|g__Rhabdobacter	4	2.58081	1.01079e-07	8.2784e-05
	k__Bacteria|p__Bacteroidota|c__Bacteroidia|o__Bacteroidales|f__Williamwhitmaniaceae|g__Blvii28 wastewater-sludge group	AUI	2.5783	4.45939e-38	5.62112e-35
	k__Bacteria|p__Chloroflexi|c__Ktedonobacteria|o__Ktedonobacterales|f__Ktedonobacteraceae|g__1959-1	AUI	2.57638	3.95083e-14	3.89156e-11
	k__Bacteria|p__Verrucomicrobiota|c__Verrucomicrobiae|o__Pedosphaerales|f__Pedosphaeraceae|g__Pedosphaera	AUI	2.5631	4.76562e-13	4.5607e-10
	k__Bacteria|p__Bacteroidota|c__Bacteroidia|o__Flavobacteriales|f__Flavobacteriaceae|g__Ulvibacter	AUI	2.55984	5.21074e-16	5.36706e-13
	k__Bacteria|p__Actinobacteriota|c__Actinobacteria|o__Micrococcales|f__Microbacteriaceae|g__Salinibacterium	AUI	2.55285	6.27338e-11	5.67741e-08
	k__Bacteria|p__Bacteroidota|c__Bacteroidia|o__Chitinophagales|f__Chitinophagaceae|g__Flavitalea	12	2.54984	2.28541e-09	1.96317e-06
	k__Bacteria|p__Actinobacteriota|c__Acidimicrobiia|o__Microtrichales|f__Microtrichaceae|g__IMCC26207	AUI	2.54588	4.77263e-16	4.92535e-13
	k__Bacteria|p__Actinobacteriota|c__Actinobacteria|o__Micrococcales|f__Dermacoccaceae|g__Allobranchiibius	12	2.54586	1.50885e-35	1.87248e-32
	k__Bacteria|p__Proteobacteria|c__Alphaproteobacteria|o__Acetobacterales|f__Acetobacteraceae|g__Belnapia	AUI	2.5455	2.3589e-14	2.3306e-11
	k__Bacteria|p__Actinobacteriota|c__Actinobacteria|o__Micrococcales|f__Sanguibacteraceae|g__Sanguibacter-Flavimobilis	AUI	2.54419	1.29385e-23	1.4724e-20
	k__Bacteria|p__Proteobacteria|c__Gammaproteobacteria|o__Enterobacterales|f__Enterobacteriaceae|g__Escherichia-Shigella	1	2.54415	3.47973e-15	3.52845e-12
	k__Bacteria|p__Desulfobacterota|c__Desulfobulbia|o__Desulfobulbales|f__Desulfobulbaceae|g__Desulfobulbus	AUI	2.54205	3.35152e-40	4.24972e-37
	k__Bacteria|p__Proteobacteria|c__Alphaproteobacteria|o__Rhizobiales|f__Xanthobacteraceae|g__Rhodoplanes	1	2.53927	9.42898e-17	9.84386e-14
	k__Bacteria|p__Bacteroidota|c__Bacteroidia|o__Flavobacteriales|f__Flavobacteriaceae|g__Subsaximicrobium	AUI	2.53638	2.23579e-32	2.74108e-29
	k__Bacteria|p__Actinobacteriota|c__Thermoleophilia|o__Solirubrobacterales|f__Solirubrobacteraceae|g__JCM 18997	AUI	2.53413	1.56607e-10	1.4032e-07
	k__Bacteria|p__Proteobacteria|c__Gammaproteobacteria|o__Pseudomonadales|f__Halieaceae|g__OM60(NOR5) clade	AUI	2.53228	2.44581e-09	2.09851e-06
	k__Bacteria|p__Proteobacteria|c__Alphaproteobacteria|o__Caulobacterales|f__Caulobacteraceae|g__PMMR1	1	2.53172	6.28586e-24	7.17846e-21
	k__Bacteria|p__Proteobacteria|c__Gammaproteobacteria|o__Granulosicoccales|f__Granulosicoccaceae|g__Granulosicoccus	AUI	2.53168	1.63473e-15	1.66743e-12
	k__Bacteria|p__Proteobacteria|c__Gammaproteobacteria|o__Legionellales|f__Legionellaceae|g__Legionella	AUI	2.52807	2.72572e-12	2.55128e-09
	k__Bacteria|p__Gemmatimonadota|c__Gemmatimonadetes|o__Gemmatimonadales|f__Gemmatimonadaceae|g__Roseisolibacter	AUI	2.50609	3.01547e-06	0.00221938
	k__Bacteria|p__Actinobacteriota|c__Actinobacteria|o__Micrococcales|f__Intrasporangiaceae|g__Terrabacter	12	2.50497	3.58903e-41	4.56525e-38
	k__Bacteria|p__Actinobacteriota|c__Actinobacteria|o__Micrococcales|f__Microbacteriaceae|g__Chryseoglobus	AUI	2.50415	3.4374e-10	3.02835e-07
	k__Bacteria|p__Bdellovibrionota|c__Bdellovibrionia|o__Bacteriovoracales|f__Bacteriovoracaceae|g__Bacteriovorax	AUI	2.50018	3.14218e-10	2.77455e-07
	k__Bacteria|p__Bacteroidota|c__Bacteroidia|o__Chitinophagales|f__Chitinophagaceae|g__Sediminibacterium	AUI	2.49808	1.76847e-14	1.75079e-11
	k__Bacteria|p__Proteobacteria|c__Gammaproteobacteria|o__Burkholderiales|f__Oxalobacteraceae|g__[Aquaspirillum] arcticum group	AUI	2.48795	1.13608e-29	1.37352e-26
	k__Bacteria|p__Verrucomicrobiota|c__Verrucomicrobiae|o__Chthoniobacterales|f__Chthoniobacteraceae|g__LD29	12	2.48691	4.63628e-11	4.20511e-08
	k__Bacteria|p__Proteobacteria|c__Alphaproteobacteria|o__Rhizobiales|f__Xanthobacteraceae|g__Pseudorhodoplanes	1	2.48573	4.56829e-10	4.01553e-07
	k__Bacteria|p__Proteobacteria|c__Gammaproteobacteria|o__Nitrosococcales|f__Nitrosococcaceae|g__SZB85	AUI	2.48545	1.03691e-09	9.03152e-07
	k__Bacteria|p__Bacteroidota|c__Bacteroidia|o__Cytophagales|f__Cyclobacteriaceae|g__Cyclobacterium	1	2.48545	3.80629e-22	4.24781e-19
	k__Bacteria|p__Planctomycetota|c__Phycisphaerae|o__Phycisphaerales|f__Phycisphaeraceae|g__Phycisphaera	AUI	2.48545	1.54483e-07	0.000124668
	k__Bacteria|p__Firmicutes|c__Bacilli|o__Lactobacillales|f__Carnobacteriaceae|g__Lacticigenium	AUI	2.48009	5.6427e-22	6.28033e-19
	k__Bacteria|p__Proteobacteria|c__Gammaproteobacteria|o__Burkholderiales|f__Rhodocyclaceae|g__Dechloromonas	AUI	2.47548	1.14749e-05	0.00817013
	k__Bacteria|p__Actinobacteriota|c__Actinobacteria|o__Micromonosporales|f__Micromonosporaceae|g__Actinoplanes	AUI	2.46876	8.16877e-06	0.00590602
	k__Bacteria|p__Bacteroidota|c__Bacteroidia|o__Flavobacteriales|f__Flavobacteriaceae|g__Mariniflexile	AUI	2.45742	1.92801e-22	2.15937e-19
	k__Bacteria|p__Proteobacteria|c__Gammaproteobacteria|o__Burkholderiales|f__Nitrosomonadaceae|g__GOUTA6	1	2.45492	3.84463e-20	4.20218e-17
	k__Bacteria|p__Verrucomicrobiota|c__Verrucomicrobiae|o__Pedosphaerales|f__Pedosphaeraceae|g__Ellin516	AUI	2.45239	1.22408e-07	9.97627e-05
	k__Bacteria|p__Proteobacteria|c__Alphaproteobacteria|o__Caulobacterales|f__Caulobacteraceae|g__Asticcacaulis	AUI	2.45222	3.01383e-10	2.66422e-07
	k__Bacteria|p__Gemmatimonadota|c__Gemmatimonadetes|o__Gemmatimonadales|f__Gemmatimonadaceae|g__Gemmatirosa	AUI	2.44901	5.74167e-13	5.4833e-10
	k__Bacteria|p__Proteobacteria|c__Alphaproteobacteria|o__Rhizobiales|f__Rhizobiaceae|g__Hoeflea	AUI	2.4444	3.33192e-09	2.85212e-06
	k__Bacteria|p__Proteobacteria|c__Gammaproteobacteria|o__Pseudomonadales|f__Pseudohongiellaceae|g__Pseudohongiella	4	2.43864	4.47768e-16	4.62544e-13
	k__Bacteria|p__Proteobacteria|c__Alphaproteobacteria|o__Acetobacterales|f__Acetobacteraceae|g__Rhodovastum	AUI	2.4255	1.3001e-16	1.3547e-13
	k__Bacteria|p__Bacteroidota|c__Bacteroidia|o__Flavobacteriales|f__Crocinitomicaceae|g__Salinirepens	12	2.42495	1.64213e-42	2.09536e-39
	k__Bacteria|p__Actinobacteriota|c__Actinobacteria|o__Micrococcales|f__Micrococcaceae|g__Yaniella	AUI	2.41626	4.45767e-38	5.62112e-35
	k__Bacteria|p__Bacteroidota|c__Bacteroidia|o__Flavobacteriales|f__Cryomorphaceae|g__Vicingus	AUI	2.41087	9.79076e-33	1.20133e-29
	k__Bacteria|p__Proteobacteria|c__Gammaproteobacteria|o__Diplorickettsiales|f__Diplorickettsiaceae|g__Rickettsiella	AUI	2.41064	1.16493e-07	9.51747e-05
	k__Bacteria|p__Actinobacteriota|c__Actinobacteria|o__Frankiales|f__Geodermatophilaceae|g__Blastococcus	12	2.40806	1.06525e-24	1.22823e-21
	k__Bacteria|p__Proteobacteria|c__Alphaproteobacteria|o__Rhizobiales|f__Devosiaceae|g__Arsenicitalea	AUI	2.40634	1.038e-13	1.00894e-10
	k__Bacteria|p__Proteobacteria|c__Gammaproteobacteria|o__Pseudomonadales|f__Hahellaceae|g__Hahella	AUI	2.40566	3.21937e-09	2.759e-06
	k__Bacteria|p__Proteobacteria|c__Alphaproteobacteria|o__Rhizobiales|f__Rhodomicrobiaceae|g__Rhodomicrobium	AUI	2.40489	2.27879e-07	0.000179796
	k__Bacteria|p__Proteobacteria|c__Alphaproteobacteria|o__Rhizobiales|f__Beijerinckiaceae|g__Methylorosula	1	2.40049	9.21759e-25	1.06555e-21
	k__Bacteria|p__Proteobacteria|c__Gammaproteobacteria|o__Burkholderiales|f__Oxalobacteraceae|g__Undibacterium	AUI	2.39938	1.059e-11	9.7428e-09
	k__Bacteria|p__Proteobacteria|c__Gammaproteobacteria|o__Xanthomonadales|f__Rhodanobacteraceae|g__Dyella	AUI	2.3983	3.43653e-07	0.000269768
	k__Bacteria|p__Bacteroidota|c__Ignavibacteria|o__Ignavibacteriales|f__Ignavibacteriaceae|g__Ignavibacterium	AUI	2.39716	1.26091e-06	0.000964529
	k__Bacteria|p__Bacteroidota|c__Bacteroidia|o__Cytophagales|f__Microscillaceae|g__OLB12	AUI	2.39625	1.88946e-19	2.04062e-16
	k__Bacteria|p__Proteobacteria|c__Alphaproteobacteria|o__Rhodobacterales|f__Rhodobacteraceae|g__Oceaniovalibus	AUI	2.39476	2.75021e-21	3.03898e-18
	k__Bacteria|p__Bacteroidota|c__Bacteroidia|o__Chitinophagales|f__Saprospiraceae|g__Membranicola	AUI	2.3922	3.55769e-30	4.30837e-27
	k__Bacteria|p__Actinobacteriota|c__Actinobacteria|o__Micrococcales|f__Intrasporangiaceae|g__Intrasporangium	AUI	2.39122	6.8448e-07	0.000529103
	k__Bacteria|p__Chloroflexi|c__Anaerolineae|o__Anaerolineales|f__Anaerolineaceae|g__ADurb.Bin120	AUI	2.39106	5.14855e-26	6.03925e-23
	k__Bacteria|p__Proteobacteria|c__Alphaproteobacteria|o__Caulobacterales|f__Hyphomonadaceae|g__Hirschia	AUI	2.38997	4.08263e-17	4.27043e-14
	k__Bacteria|p__Proteobacteria|c__Alphaproteobacteria|o__Rhodobacterales|f__Rhodobacteraceae|g__Yoonia-Loktanella	AUI	2.38584	7.13329e-11	6.4485e-08
	k__Bacteria|p__Campylobacterota|c__Campylobacteria|o__Campylobacterales|f__Sulfurovaceae|g__Sulfurovum	AUI	2.38097	9.75093e-16	1.00142e-12
	k__Bacteria|p__Proteobacteria|c__Gammaproteobacteria|o__Enterobacterales|f__Aeromonadaceae|g__Oceanisphaera	AUI	2.37959	9.52598e-14	9.26877e-11
	k__Bacteria|p__Actinobacteriota|c__Actinobacteria|o__Frankiales|f__Geodermatophilaceae|g__Antricoccus	12	2.37442	3.77349e-33	4.64139e-30
	k__Bacteria|p__Proteobacteria|c__Gammaproteobacteria|o__Burkholderiales|f__Comamonadaceae|g__Limnohabitans	12	2.35962	1.99962e-31	2.43554e-28
	k__Bacteria|p__Actinobacteriota|c__Actinobacteria|o__Micrococcales|f__Microbacteriaceae|g__Lysinimonas	12	2.35556	7.97978e-21	8.76978e-18
	k__Bacteria|p__Proteobacteria|c__Gammaproteobacteria|o__Burkholderiales|f__Comamonadaceae|g__Zhizhongheella	AUI	2.35342	6.97018e-07	0.000537401
	k__Bacteria|p__Bacteroidota|c__Bacteroidia|o__Flavobacteriales|f__Flavobacteriaceae|g__Winogradskyella	AUI	2.34798	4.33112e-23	4.90283e-20
	k__Bacteria|p__Proteobacteria|c__Gammaproteobacteria|o__Burkholderiales|f__Rhodocyclaceae|g__Methyloversatilis	AUI	2.34416	1.03803e-17	1.09512e-14
	k__Bacteria|p__Bacteroidota|c__Bacteroidia|o__Cytophagales|f__Spirosomaceae|g__Arcicella	AUI	2.34325	2.06218e-20	2.26015e-17
	k__Bacteria|p__Proteobacteria|c__Gammaproteobacteria|o__Salinisphaerales|f__Solimonadaceae|g__Nevskia	AUI	2.34159	1.94959e-06	0.00145245
	k__Bacteria|p__Verrucomicrobiota|c__Chlamydiae|o__Chlamydiales|f__Parachlamydiaceae|g__Candidatus Protochlamydia	12	2.34083	1.1223e-13	1.08975e-10
	k__Bacteria|p__Planctomycetota|c__Planctomycetes|o__Isosphaerales|f__Isosphaeraceae|g__Aquisphaera	AUI	2.34046	2.50304e-15	2.54559e-12
	k__Bacteria|p__Bacteroidota|c__Bacteroidia|o__Bacteroidales|f__Prolixibacteraceae|g__Draconibacterium	AUI	2.33705	1.50666e-24	1.73266e-21
	k__Bacteria|p__Proteobacteria|c__Alphaproteobacteria|o__Rhizobiales|f__Beijerinckiaceae|g__Microvirga	12	2.33605	1.91529e-08	1.60876e-05
	k__Bacteria|p__Proteobacteria|c__Gammaproteobacteria|o__Burkholderiales|f__Oxalobacteraceae|g__Oxalicibacterium	12	2.33306	1.50058e-15	1.53209e-12
	k__Bacteria|p__Actinobacteriota|c__Actinobacteria|o__Micrococcales|f__Micrococcaceae|g__Micrococcus	AUI	2.32885	3.36823e-21	3.71852e-18
	k__Bacteria|p__Verrucomicrobiota|c__Verrucomicrobiae|o__Opitutales|f__Puniceicoccaceae|g__Pelagicoccus	AUI	2.32237	6.51215e-07	0.000504692
	k__Bacteria|p__Firmicutes|c__Clostridia|o__Peptostreptococcales-Tissierellales|f__Anaerovoracaceae|g__Anaerovorax	AUI	2.31064	3.0986e-27	3.67185e-24
	k__Bacteria|p__Bacteroidota|c__Bacteroidia|o__Chitinophagales|f__Chitinophagaceae|g__Dinghuibacter	AUI	2.30996	3.06253e-16	3.16665e-13
	k__Bacteria|p__Actinobacteriota|c__Actinobacteria|o__Micrococcales|f__Bogoriellaceae|g__Georgenia	AUI	2.30792	9.05889e-25	1.04811e-21
	k__Bacteria|p__Planctomycetota|c__Planctomycetes|o__Pirellulales|f__Pirellulaceae|g__Bythopirellula	AUI	2.30503	8.42739e-13	7.9976e-10
	k__Bacteria|p__Cyanobacteria|c__Cyanobacteriia|o__Cyanobacteriales|f__Nostocaceae|g__Anabaena PCC-7122	AUI	2.30363	8.41439e-12	7.77985e-09
	k__Bacteria|p__Bacteroidota|c__Bacteroidia|o__Cytophagales|f__Cyclobacteriaceae|g__Reichenbachiella	AUI	2.29241	2.01284e-07	0.000159417
	k__Bacteria|p__Bacteroidota|c__Bacteroidia|o__Cytophagales|f__Spirosomaceae|g__Leadbetterella	AUI	2.29228	8.5624e-18	9.04189e-15
	k__Bacteria|p__Proteobacteria|c__Gammaproteobacteria|o__Burkholderiales|f__Comamonadaceae|g__Roseateles	AUI	2.28446	4.47065e-07	0.000349157
	k__Bacteria|p__Verrucomicrobiota|c__Verrucomicrobiae|o__Pedosphaerales|f__Pedosphaeraceae|g__DEV114	AUI	2.28267	3.00094e-20	3.28603e-17
	k__Bacteria|p__Actinobacteriota|c__Actinobacteria|o__Micrococcales|f__Cellulomonadaceae|g__Cellulomonas	AUI	2.28223	7.38932e-14	7.21198e-11
	k__Bacteria|p__Bacteroidota|c__Bacteroidia|o__Chitinophagales|f__Chitinophagaceae|g__Rurimicrobium	12	2.2811	2.39502e-49	3.08718e-46
	k__Bacteria|p__Proteobacteria|c__Gammaproteobacteria|o__Xanthomonadales|f__Rhodanobacteraceae|g__Rudaea	AUI	2.27822	7.06016e-08	5.83169e-05
	k__Bacteria|p__Verrucomicrobiota|c__Verrucomicrobiae|o__Verrucomicrobiales|f__Rubritaleaceae|g__Haloferula	AUI	2.27309	5.07245e-15	5.12317e-12
	k__Bacteria|p__Proteobacteria|c__Gammaproteobacteria|o__Burkholderiales|f__Sulfuricellaceae|g__Sulfurirhabdus	AUI	2.27087	5.26675e-14	5.16668e-11
	k__Bacteria|p__Verrucomicrobiota|c__Verrucomicrobiae|o__Verrucomicrobiales|f__Verrucomicrobiaceae|g__Roseimicrobium	AUI	2.25976	9.40583e-07	0.000723308
	k__Bacteria|p__Bacteroidota|c__Bacteroidia|o__Chitinophagales|f__Chitinophagaceae|g__UTBCD1	1	2.25767	8.42741e-06	0.00608459
	k__Bacteria|p__Proteobacteria|c__Gammaproteobacteria|o__Burkholderiales|f__Oxalobacteraceae|g__Herminiimonas	AUI	2.25533	9.8837e-25	1.14157e-21
	k__Bacteria|p__Planctomycetota|c__Planctomycetes|o__Isosphaerales|f__Isosphaeraceae|g__Isosphaera	AUI	2.25172	5.40043e-06	0.00392071
	k__Bacteria|p__Proteobacteria|c__Gammaproteobacteria|o__Burkholderiales|f__Comamonadaceae|g__Xylophilus	1	2.2473	2.3719e-10	2.10625e-07
	k__Bacteria|p__Actinobacteriota|c__Actinobacteria|o__Micrococcales|f__Cellulomonadaceae|g__Pseudactinotalea	AUI	2.24689	8.21929e-12	7.61106e-09
	k__Bacteria|p__Proteobacteria|c__Alphaproteobacteria|o__Rhizobiales|f__Methyloligellaceae|g__Methyloceanibacter	AUI	2.2442	2.12859e-06	0.00157729
	k__Bacteria|p__Spirochaetota|c__Spirochaetia|o__Spirochaetales|f__Spirochaetaceae|g__Sediminispirochaeta	AUI	2.24333	8.8137e-10	7.70317e-07
	k__Bacteria|p__Proteobacteria|c__Gammaproteobacteria|o__Steroidobacterales|f__Steroidobacteraceae|g__Steroidobacter	AUI	2.24231	3.68424e-24	4.21883e-21
	k__Bacteria|p__Bacteroidota|c__Bacteroidia|o__Bacteroidales|f__Prolixibacteraceae|g__WCHB1-32	AUI	2.23957	1.859e-16	1.92964e-13
	k__Bacteria|p__Chloroflexi|c__Ktedonobacteria|o__Ktedonobacterales|f__Ktedonobacteraceae|g__1921-3	AUI	2.23509	1.18985e-14	1.1938e-11
	k__Bacteria|p__Actinobacteriota|c__Actinobacteria|o__Micrococcales|f__Dermatophilaceae|g__Mobilicoccus	AUI	2.23179	1.23826e-27	1.47725e-24
	k__Bacteria|p__Planctomycetota|c__Planctomycetes|o__Pirellulales|f__Pirellulaceae|g__Rubripirellula	AUI	2.2306	1.62176e-12	1.52446e-09
	k__Bacteria|p__Proteobacteria|c__Alphaproteobacteria|o__Rhodobacterales|f__Rhodobacteraceae|g__Pontibaca	AUI	2.22851	1.62774e-19	1.76447e-16
	k__Bacteria|p__Proteobacteria|c__Alphaproteobacteria|o__Rhizobiales|f__Rhizobiaceae|g__Mycoplana	AUI	2.22291	1.43256e-10	1.29064e-07
	k__Bacteria|p__Actinobacteriota|c__Actinobacteria|o__Micrococcales|f__Intrasporangiaceae|g__Ornithinimicrobium	AUI	2.21745	9.95455e-26	1.16369e-22
	k__Bacteria|p__Proteobacteria|c__Alphaproteobacteria|o__Rhodobacterales|f__Rhodobacteraceae|g__Boseongicola	AUI	2.21693	5.82853e-13	5.56042e-10
	k__Bacteria|p__Firmicutes|c__Bacilli|o__Lactobacillales|f__Catellicoccaceae|g__Catellicoccus	AUI	2.21691	1.47185e-16	1.53194e-13
	k__Bacteria|p__Verrucomicrobiota|c__Verrucomicrobiae|o__Verrucomicrobiales|f__Verrucomicrobiaceae|g__Verrucomicrobium	1	2.21529	1.44998e-11	1.33108e-08
	k__Bacteria|p__Synergistota|c__Synergistia|o__Synergistales|f__Synergistaceae|g__Syner-01	AUI	2.21356	7.27623e-34	8.96431e-31
	k__Bacteria|p__Myxococcota|c__Myxococcia|o__Myxococcales|f__Myxococcaceae|g__P3OB-42	AUI	2.20324	9.38812e-12	8.66524e-09
	k__Bacteria|p__Planctomycetota|c__Phycisphaerae|o__Phycisphaerales|f__Phycisphaeraceae|g__SM1A02	AUI	2.19153	1.32546e-14	1.31751e-11
	k__Bacteria|p__Bacteroidota|c__Bacteroidia|o__Bacteroidales|f__Marinilabiliaceae|g__Saccharicrinis	AUI	2.19011	4.26977e-27	5.04687e-24
	k__Bacteria|p__Bacteroidota|c__Bacteroidia|o__Chitinophagales|f__Chitinophagaceae|g__Niastella	AUI	2.18858	4.32165e-06	0.00315913
	k__Bacteria|p__Proteobacteria|c__Gammaproteobacteria|o__Pseudomonadales|f__Marinomonadaceae|g__Marinomonas	AUI	2.18843	5.15731e-06	0.00375452
	k__Bacteria|p__Firmicutes|c__Clostridia|o__Peptococcales|f__Peptococcaceae|g__Desulfonispora	AUI	2.18612	4.21859e-15	4.26499e-12
	k__Bacteria|p__Halanaerobiaeota|c__Halanaerobiia|o__Halanaerobiales|f__Halobacteroidaceae|g__Orenia	AUI	2.17887	1.49885e-24	1.72518e-21
	k__Bacteria|p__Proteobacteria|c__Gammaproteobacteria|o__Diplorickettsiales|f__Diplorickettsiaceae|g__Aquicella	3	2.17887	7.14018e-25	8.28261e-22
	k__Bacteria|p__Bacteroidota|c__Bacteroidia|o__Sphingobacteriales|f__Sphingobacteriaceae|g__Pseudopedobacter	AUI	2.17769	2.18626e-14	2.16221e-11
	k__Bacteria|p__Bacteroidota|c__Bacteroidia|o__Flavobacteriales|f__Flavobacteriaceae|g__Salinimicrobium	AUI	2.17368	1.48119e-35	1.83964e-32
	k__Bacteria|p__Verrucomicrobiota|c__Verrucomicrobiae|o__Pedosphaerales|f__Pedosphaeraceae|g__ADurb.Bin063-1	AUI	2.16769	9.58288e-12	8.82583e-09
	k__Bacteria|p__Bacteroidota|c__Bacteroidia|o__Chitinophagales|f__Saprospiraceae|g__Rubidimonas	1	2.16625	3.83787e-08	3.19694e-05
	k__Bacteria|p__Verrucomicrobiota|c__Verrucomicrobiae|o__Verrucomicrobiales|f__Verrucomicrobiaceae|g__Prosthecobacter	12	2.16383	6.63781e-07	0.000513767
	k__Bacteria|p__Firmicutes|c__Bacilli|o__Bacillales|f__Planococcaceae|g__Psychrobacillus	AUI	2.16118	1.08011e-06	0.000828448
	k__Bacteria|p__Proteobacteria|c__Gammaproteobacteria|o__Nitrosococcales|f__Methylophagaceae|g__Marine Methylotrophic Group 3	AUI	2.14834	3.24093e-36	4.04792e-33
	k__Bacteria|p__Proteobacteria|c__Gammaproteobacteria|o__Burkholderiales|f__Alcaligenaceae|g__Derxia	AUI	2.14667	5.43865e-07	0.0004239
	k__Bacteria|p__Myxococcota|c__Polyangia|o__Polyangiales|f__Polyangiaceae|g__Minicystis	AUI	2.14625	2.19994e-07	0.000173795
	k__Bacteria|p__Verrucomicrobiota|c__Verrucomicrobiae|o__Pedosphaerales|f__Pedosphaeraceae|g__SH3-11	AUI	2.14018	1.16419e-13	1.12926e-10
	k__Bacteria|p__Bacteroidota|c__Bacteroidia|o__Flavobacteriales|f__Flavobacteriaceae|g__Marixanthomonas	AUI	2.13954	8.84384e-19	9.44523e-16
	k__Bacteria|p__Firmicutes|c__Bacilli|o__Lactobacillales|f__Carnobacteriaceae|g__Marinilactibacillus	AUI	2.13721	1.50838e-24	1.73313e-21
	k__Bacteria|p__Desulfobacterota|c__Desulfuromonadia|o__Bradymonadales|f__Bradymonadaceae|g__Bradymonas	AUI	2.13522	1.36233e-21	1.51219e-18
	k__Bacteria|p__Proteobacteria|c__Alphaproteobacteria|o__Sphingomonadales|f__Sphingomonadaceae|g__Parasphingopyxis	AUI	2.13167	2.59796e-27	3.08118e-24
	k__Bacteria|p__Bacteroidota|c__Rhodothermia|o__Rhodothermales|f__Rhodothermaceae|g__Rubricoccus	AUI	2.13003	1.58603e-09	1.36536e-06
	k__Bacteria|p__Firmicutes|c__Clostridia|o__Lachnospirales|f__Lachnospiraceae|g__Tyzzerella	AUI	2.12485	1.06663e-35	1.32689e-32
	k__Bacteria|p__Planctomycetota|c__Planctomycetes|o__Pirellulales|f__Pirellulaceae|g__Blastopirellula	1	2.12352	4.11238e-08	3.41739e-05
	k__Bacteria|p__Proteobacteria|c__Alphaproteobacteria|o__Rhizobiales|f__Beijerinckiaceae|g__Salinarimonas	AUI	2.12252	3.5478e-11	3.23204e-08
	k__Bacteria|p__Proteobacteria|c__Gammaproteobacteria|o__Thiotrichales|f__Thiotrichaceae|g__Cocleimonas	AUI	2.11934	1.06926e-05	0.00765587
	k__Bacteria|p__Proteobacteria|c__Alphaproteobacteria|o__Rhizobiales|f__Rhizobiaceae|g__Aliihoeflea	1	2.11085	6.02482e-08	4.98855e-05
	k__Bacteria|p__Actinobacteriota|c__Actinobacteria|o__Frankiales|f__Sporichthyaceae|g__Longivirga	AUI	2.10033	8.02369e-09	6.79607e-06
	k__Bacteria|p__Proteobacteria|c__Gammaproteobacteria|o__Pseudomonadales|f__Moraxellaceae|g__Alkanindiges	AUI	2.09295	1.74283e-14	1.72714e-11
	k__Bacteria|p__Firmicutes|c__Bacilli|o__Bacillales|f__Bacillaceae|g__Falsibacillus	AUI	2.09152	1.26091e-06	0.000964529
	k__Bacteria|p__Bacteroidota|c__Bacteroidia|o__Chitinophagales|f__Chitinophagaceae|g__Flavihumibacter	AUI	2.09109	8.35769e-08	6.86434e-05
	k__Bacteria|p__Proteobacteria|c__Gammaproteobacteria|o__Enterobacterales|f__Alteromonadaceae|g__Paraglaciecola	AUI	2.09034	1.18994e-14	1.1938e-11
	k__Bacteria|p__Actinobacteriota|c__Actinobacteria|o__Propionibacteriales|f__Propionibacteriaceae|g__Tessaracoccus	AUI	2.08909	5.50163e-23	6.21134e-20
	k__Bacteria|p__Proteobacteria|c__Gammaproteobacteria|o__Burkholderiales|f__Comamonadaceae|g__Sphaerotilus	AUI	2.08422	5.43461e-07	0.0004239
	k__Bacteria|p__Proteobacteria|c__Gammaproteobacteria|o__Nitrosococcales|f__Nitrosococcaceae|g__Nitrosococcus	AUI	2.08185	2.50741e-25	2.91863e-22
	k__Bacteria|p__Firmicutes|c__Clostridia|o__Clostridiales|f__Clostridiaceae|g__Clostridium sensu stricto 17	AUI	2.08044	1.48914e-15	1.52333e-12
	k__Bacteria|p__Actinobacteriota|c__Actinobacteria|o__Micromonosporales|f__Micromonosporaceae|g__Dactylosporangium	AUI	2.07914	1.92876e-15	1.96541e-12
	k__Bacteria|p__Proteobacteria|c__Gammaproteobacteria|o__Enterobacterales|f__Alteromonadaceae|g__Glaciecola	AUI	2.07501	4.377e-26	5.1386e-23
	k__Bacteria|p__Proteobacteria|c__Gammaproteobacteria|o__Xanthomonadales|f__Rhodanobacteraceae|g__Luteibacter	AUI	2.07485	1.22336e-23	1.39341e-20
	k__Bacteria|p__Firmicutes|c__Bacilli|o__Lactobacillales|f__Lactobacillaceae|g__Ligilactobacillus	AUI	2.07283	3.53198e-06	0.00259247
	k__Bacteria|p__Bacteroidota|c__Bacteroidia|o__Flavobacteriales|f__Crocinitomicaceae|g__Brumimicrobium	AUI	2.06866	5.73887e-09	4.88952e-06
	k__Bacteria|p__Proteobacteria|c__Gammaproteobacteria|o__Acidiferrobacterales|f__Acidiferrobacteraceae|g__Sulfurifustis	AUI	2.06512	7.07325e-08	5.83544e-05
	k__Bacteria|p__Proteobacteria|c__Gammaproteobacteria|o__Burkholderiales|f__Oxalobacteraceae|g__s3t2d-1089	AUI	2.06015	4.07528e-09	3.48437e-06
	k__Bacteria|p__Proteobacteria|c__Alphaproteobacteria|o__Rhizobiales|f__Rhizobiaceae|g__Pseudaminobacter	AUI	2.05766	2.0639e-10	1.83894e-07
	k__Bacteria|p__Proteobacteria|c__Gammaproteobacteria|o__Salinisphaerales|f__Salinisphaeraceae|g__Salinisphaera	AUI	2.055	5.0846e-22	5.66424e-19
	k__Bacteria|p__Entotheonellaeota|c__Entotheonellia|o__Entotheonellales|f__Entotheonellaceae|g__Candidatus Entotheonella	1	2.04867	1.28824e-37	1.61546e-34
	k__Bacteria|p__Proteobacteria|c__Gammaproteobacteria|o__Pseudomonadales|f__Halieaceae|g__Halioglobus	AUI	2.04817	1.9523e-06	0.00145251
	k__Bacteria|p__Firmicutes|c__Clostridia|o__Peptostreptococcales-Tissierellales|f__Fusibacteraceae|g__Fusibacter	AUI	2.04753	8.97278e-19	9.57396e-16
	k__Bacteria|p__Actinobacteriota|c__Actinobacteria|o__Streptosporangiales|f__Thermomonosporaceae|g__Actinocorallia	AUI	2.04137	5.17977e-06	0.00376569
	k__Bacteria|p__Proteobacteria|c__Alphaproteobacteria|o__Acetobacterales|f__Acetobacteraceae|g__Acidisoma	AUI	2.0412	1.50864e-08	1.27027e-05
	k__Bacteria|p__Actinobacteriota|c__Actinobacteria|o__Streptomycetales|f__Streptomycetaceae|g__Streptacidiphilus	1	2.03555	5.51332e-32	6.74279e-29
	k__Bacteria|p__Desulfobacterota|c__Desulfobulbia|o__Desulfobulbales|f__Desulfocapsaceae|g__Desulforhopalus	AUI	2.03403	1.62735e-12	1.52809e-09
	k__Bacteria|p__Firmicutes|c__Clostridia|o__Lachnospirales|f__Lachnospiraceae|g__Lachnospiraceae NK4A136 group	AUI	2.02974	1.197e-07	9.76749e-05
	k__Bacteria|p__Firmicutes|c__Clostridia|o__Peptostreptococcales-Tissierellales|f__Peptostreptococcaceae|g__Romboutsia	AUI	2.02671	9.62694e-17	1.00409e-13
	k__Bacteria|p__Actinobacteriota|c__Actinobacteria|o__Micrococcales|f__Microbacteriaceae|g__Leucobacter	AUI	2.02486	4.65146e-17	4.86078e-14
	k__Bacteria|p__Deinococcota|c__Deinococci|o__Thermales|f__Thermaceae|g__Thermus	AUI	2.02337	3.66478e-08	3.05642e-05
	k__Bacteria|p__Firmicutes|c__Desulfitobacteriia|o__Desulfitobacteriales|f__Desulfitobacteriaceae|g__Desulfosporosinus	3	2.02252	1.14248e-42	1.45895e-39
	k__Bacteria|p__Cyanobacteria|c__Vampirivibrionia|o__Obscuribacterales|f__Obscuribacteraceae|g__Candidatus Obscuribacter	AUI	2.02037	1.0459e-06	0.000803252
	k__Bacteria|p__Firmicutes|c__Bacilli|o__Acholeplasmatales|f__Acholeplasmataceae|g__Acholeplasma	AUI	2.01882	4.52599e-06	0.00330397
	k__Bacteria|p__Planctomycetota|c__Planctomycetes|o__Isosphaerales|f__Isosphaeraceae|g__Singulisphaera	AUI	2.01122	1.74123e-07	0.000138254
	k__Bacteria|p__Proteobacteria|c__Gammaproteobacteria|o__Nitrosococcales|f__Nitrosococcaceae|g__Cm1-21	1	1.99827	1.48969e-29	1.79806e-26
	k__Bacteria|p__Firmicutes|c__Clostridia|o__Oscillospirales|f__Hungateiclostridiaceae|g__Ruminiclostridium	AUI	1.99551	2.36453e-10	2.10207e-07
	k__Bacteria|p__Verrucomicrobiota|c__Verrucomicrobiae|o__Chthoniobacterales|f__Terrimicrobiaceae|g__Terrimicrobium	AUI	1.99528	1.14976e-09	9.97992e-07
	k__Bacteria|p__Verrucomicrobiota|c__Verrucomicrobiae|o__Opitutales|f__Opitutaceae|g__IMCC26134	12	1.98862	2.39639e-40	3.04342e-37
	k__Bacteria|p__Proteobacteria|c__Alphaproteobacteria|o__Micropepsales|f__Micropepsaceae|g__Rhizomicrobium	AUI	1.97076	8.14798e-19	8.72649e-16
	k__Bacteria|p__Proteobacteria|c__Alphaproteobacteria|o__Rhodobacterales|f__Rhodobacteraceae|g__Falsirhodobacter	AUI	1.96749	3.59053e-10	3.15966e-07
	k__Bacteria|p__Actinobacteriota|c__Actinobacteria|o__Actinomycetales|f__Actinomycetaceae|g__Actinomyces	AUI	1.94025	1.30942e-14	1.30287e-11
	k__Bacteria|p__Proteobacteria|c__Gammaproteobacteria|o__Burkholderiales|f__Sulfuricellaceae|g__Sulfuricella	AUI	1.93346	1.43256e-10	1.29064e-07
	k__Bacteria|p__Actinobacteriota|c__Actinobacteria|o__Frankiales|f__Frankiaceae|g__Frankia	AUI	1.92959	2.01444e-06	0.00149471
	k__Bacteria|p__Proteobacteria|c__Alphaproteobacteria|o__Dongiales|f__Dongiaceae|g__Dongia	AUI	1.92445	7.65316e-08	6.29855e-05
	k__Bacteria|p__Firmicutes|c__Clostridia|o__Clostridiales|f__Clostridiaceae|g__Clostridium sensu stricto 5	AUI	1.91972	1.00947e-25	1.17907e-22
	k__Bacteria|p__Firmicutes|c__Clostridia|o__Oscillospirales|f__Hungateiclostridiaceae|g__HN-HF0106	AUI	1.91851	1.32413e-13	1.28176e-10
	k__Bacteria|p__Proteobacteria|c__Alphaproteobacteria|o__Rhodobacterales|f__Rhodobacteraceae|g__Roseobacter clade NAC11-7 lineage	AUI	1.91704	1.26091e-06	0.000964529
	k__Bacteria|p__Proteobacteria|c__Gammaproteobacteria|o__|f__|g__Candidatus Berkiella	AUI	1.91588	5.19487e-09	4.43122e-06
	k__Bacteria|p__Firmicutes|c__Bacilli|o__Bacillales|f__Planococcaceae|g__Chungangia	AUI	1.91461	1.56186e-09	1.34633e-06
	k__Bacteria|p__Bacteroidota|c__Bacteroidia|o__Flavobacteriales|f__Flavobacteriaceae|g__Bizionia	AUI	1.91134	5.69413e-19	6.1098e-16
	k__Bacteria|p__Myxococcota|c__Myxococcia|o__Myxococcales|f__Myxococcaceae|g__KD3-10	AUI	1.90959	3.92888e-07	0.000307631
	k__Bacteria|p__Proteobacteria|c__Gammaproteobacteria|o__Burkholderiales|f__Alcaligenaceae|g__Paenalcaligenes	AUI	1.90748	1.04228e-08	8.79685e-06
	k__Bacteria|p__Armatimonadota|c__Armatimonadia|o__Armatimonadales|f__Armatimonadaceae|g__Armatimonas	AUI	1.90744	2.84107e-06	0.00209386
	k__Bacteria|p__Actinobacteriota|c__Actinobacteria|o__Frankiales|f__Geodermatophilaceae|g__Klenkia	AUI	1.90529	1.69012e-22	1.89462e-19
	k__Bacteria|p__Proteobacteria|c__Gammaproteobacteria|o__Methylococcales|f__Methylomonadaceae|g__Crenothrix	AUI	1.90505	1.49595e-14	1.48506e-11
	k__Bacteria|p__Planctomycetota|c__Phycisphaerae|o__Phycisphaerales|f__Phycisphaeraceae|g__AKYG587	AUI	1.90402	2.07265e-13	1.99182e-10
	k__Bacteria|p__Proteobacteria|c__Alphaproteobacteria|o__Rhizobiales|f__Methylopilaceae|g__Methylopila	AUI	1.90098	1.42413e-07	0.000115212
	k__Bacteria|p__Bacteroidota|c__Bacteroidia|o__Flavobacteriales|f__Flavobacteriaceae|g__Pibocella	AUI	1.89956	1.49553e-14	1.48506e-11
	k__Bacteria|p__Planctomycetota|c__Phycisphaerae|o__Phycisphaerales|f__Phycisphaeraceae|g__Urania-1B-19 marine sediment group	AUI	1.8942	1.26091e-06	0.000964529
	k__Bacteria|p__Proteobacteria|c__Alphaproteobacteria|o__Rhodobacterales|f__Rhodobacteraceae|g__Cereibacter	AUI	1.88477	1.79314e-10	1.60307e-07
	k__Bacteria|p__Proteobacteria|c__Alphaproteobacteria|o__Rhizobiales|f__Beijerinckiaceae|g__Rhodoblastus	AUI	1.87969	8.14798e-19	8.72649e-16
	k__Bacteria|p__Proteobacteria|c__Alphaproteobacteria|o__Rhizobiales|f__Beijerinckiaceae|g__FFCH5858	AUI	1.87707	1.3961e-09	1.20902e-06
	k__Bacteria|p__Desulfobacterota|c__Desulfuromonadia|o__Geobacterales|f__Geobacteraceae|g__Citrifermentans	AUI	1.8733	7.00848e-09	5.94319e-06
	k__Bacteria|p__Actinobacteriota|c__Actinobacteria|o__Micrococcales|f__Microbacteriaceae|g__Agromyces	AUI	1.87287	1.82358e-07	0.00014461
	k__Bacteria|p__Proteobacteria|c__Alphaproteobacteria|o__Sphingomonadales|f__Sphingomonadaceae|g__Plot4-2H12	AUI	1.8725	2.74253e-06	0.00202398
	k__Bacteria|p__Proteobacteria|c__Alphaproteobacteria|o__Rhodobacterales|f__Rhodobacteraceae|g__Defluviimonas	AUI	1.87107	1.2863e-07	0.000104319
	k__Bacteria|p__Proteobacteria|c__Gammaproteobacteria|o__Burkholderiales|f__Comamonadaceae|g__Acidovorax	AUI	1.86549	1.89139e-10	1.68712e-07
	k__Bacteria|p__Proteobacteria|c__Gammaproteobacteria|o__Xanthomonadales|f__Rhodanobacteraceae|g__Frateuria	AUI	1.86114	1.4716e-16	1.53194e-13
	k__Bacteria|p__Desulfobacterota|c__Desulfobulbia|o__Desulfobulbales|f__Desulfocapsaceae|g__Desulfofustis	AUI	1.85433	1.60024e-21	1.77388e-18
	k__Bacteria|p__Verrucomicrobiota|c__Verrucomicrobiae|o__Opitutales|f__Puniceicoccaceae|g__Verruc-01	AUI	1.84881	1.92756e-08	1.61529e-05
	k__Bacteria|p__Proteobacteria|c__Gammaproteobacteria|o__Burkholderiales|f__Chitinibacteraceae|g__Deefgea	AUI	1.84707	1.0819e-08	9.12042e-06
	k__Bacteria|p__Proteobacteria|c__Gammaproteobacteria|o__Pseudomonadales|f__Halomonadaceae|g__Chromohalobacter	AUI	1.84558	1.48909e-15	1.52333e-12
	k__Bacteria|p__Bacteroidota|c__Bacteroidia|o__Bacteroidales|f__Prolixibacteraceae|g__BSV13	AUI	1.84483	2.3558e-17	2.47359e-14
	k__Bacteria|p__Bacteroidota|c__Bacteroidia|o__Bacteroidales|f__Rikenellaceae|g__Anaerocella	AUI	1.84474	1.59953e-21	1.77388e-18
	k__Bacteria|p__Proteobacteria|c__Gammaproteobacteria|o__Pseudomonadales|f__Halieaceae|g__Haliea	AUI	1.83922	1.32793e-13	1.28278e-10
	k__Bacteria|p__Firmicutes|c__Syntrophomonadia|o__Syntrophomonadales|f__Syntrophomonadaceae|g__Syntrophomonas	AUI	1.83848	1.51729e-17	1.59923e-14
	k__Bacteria|p__Proteobacteria|c__Gammaproteobacteria|o__Burkholderiales|f__Oxalobacteraceae|g__Collimonas	AUI	1.8331	2.11706e-11	1.93499e-08
	k__Bacteria|p__Proteobacteria|c__Gammaproteobacteria|o__Burkholderiales|f__Comamonadaceae|g__Brachymonas	AUI	1.82376	1.54483e-07	0.000124668
	k__Bacteria|p__Proteobacteria|c__Alphaproteobacteria|o__Rhizobiales|f__Beijerinckiaceae|g__Methylocella	AUI	1.81941	7.47858e-07	0.00057585
	k__Bacteria|p__Proteobacteria|c__Alphaproteobacteria|o__Caulobacterales|f__Hyphomonadaceae|g__Hyphomonas	AUI	1.81393	1.43256e-10	1.29064e-07
	k__Bacteria|p__Proteobacteria|c__Gammaproteobacteria|o__|f__|g__Marinicella	AUI	1.81302	1.05727e-18	1.12705e-15
	k__Bacteria|p__Proteobacteria|c__Gammaproteobacteria|o__Burkholderiales|f__Comamonadaceae|g__Candidatus Symbiobacter	AUI	1.80849	4.14698e-09	3.54152e-06
	k__Bacteria|p__Proteobacteria|c__Alphaproteobacteria|o__Sphingomonadales|f__Sphingomonadaceae|g__Sandaracinobacter	AUI	1.79718	8.85913e-14	8.62879e-11
	k__Bacteria|p__Proteobacteria|c__Alphaproteobacteria|o__Rhodobacterales|f__Rhodobacteraceae|g__Pelagimonas	AUI	1.79429	1.50798e-13	1.4552e-10
	k__Bacteria|p__Proteobacteria|c__Alphaproteobacteria|o__Sphingomonadales|f__Sphingomonadaceae|g__DSSF69	AUI	1.79315	2.48496e-19	2.67879e-16
	k__Bacteria|p__Firmicutes|c__Clostridia|o__Peptostreptococcales-Tissierellales|f__Peptostreptococcaceae|g__Peptostreptococcus	AUI	1.79021	8.35078e-08	6.86434e-05
	k__Bacteria|p__Firmicutes|c__Clostridia|o__Clostridiales|f__Clostridiaceae|g__Clostridium sensu stricto 9	AUI	1.78918	2.60133e-10	2.30218e-07
	k__Bacteria|p__Proteobacteria|c__Alphaproteobacteria|o__Rhizobiales|f__Rhizobiaceae|g__Pseudahrensia	AUI	1.7772	6.17173e-13	5.87549e-10
	k__Bacteria|p__Spirochaetota|c__Spirochaetia|o__Spirochaetales|f__Spirochaetaceae|g__Spirochaeta 2	AUI	1.77718	8.25081e-19	8.82012e-16
	k__Bacteria|p__Firmicutes|c__Clostridia|o__Clostridiales|f__Clostridiaceae|g__Clostridium sensu stricto 8	AUI	1.77098	1.08244e-06	0.000829149
	k__Bacteria|p__Bacteroidota|c__Bacteroidia|o__Flavobacteriales|f__Flavobacteriaceae|g__Cellulophaga	AUI	1.76878	1.98367e-17	2.08682e-14
	k__Bacteria|p__Firmicutes|c__Clostridia|o__Peptostreptococcales-Tissierellales|f__Family XI|g__Tepidimicrobium	AUI	1.75741	4.14519e-06	0.00303823
	k__Bacteria|p__Proteobacteria|c__Alphaproteobacteria|o__Acetobacterales|f__Acetobacteraceae|g__Rhodopila	AUI	1.74489	1.08869e-05	0.00777327
	k__Bacteria|p__Actinobacteriota|c__Actinobacteria|o__Pseudonocardiales|f__Pseudonocardiaceae|g__Actinosynnema	AUI	1.7442	1.54483e-07	0.000124668
	k__Bacteria|p__Proteobacteria|c__Alphaproteobacteria|o__Rhodobacterales|f__Rhodobacteraceae|g__Nautella	AUI	1.73621	8.82305e-10	7.70317e-07
	k__Bacteria|p__Chloroflexi|c__Anaerolineae|o__Anaerolineales|f__Anaerolineaceae|g__Ornatilinea	AUI	1.73602	9.41998e-12	8.68522e-09
	k__Bacteria|p__Proteobacteria|c__Gammaproteobacteria|o__Xanthomonadales|f__Rhodanobacteraceae|g__Metallibacterium	AUI	1.7277	1.43256e-10	1.29064e-07
	k__Bacteria|p__Acidobacteriota|c__Acidobacteriae|o__Acidobacteriales|f__Acidobacteriaceae (Subgroup 1)|g__Acidicapsa	AUI	1.72625	1.25487e-07	0.000101896
	k__Bacteria|p__Proteobacteria|c__Alphaproteobacteria|o__Rhizobiales|f__|g__Anderseniella	AUI	1.72249	2.57993e-11	2.35548e-08
	k__Bacteria|p__Proteobacteria|c__Alphaproteobacteria|o__Rhizobiales|f__Labraceae|g__Labrys	AUI	1.71861	2.08751e-10	1.85788e-07
	k__Bacteria|p__Proteobacteria|c__Gammaproteobacteria|o__Burkholderiales|f__Nitrosomonadaceae|g__P3OB-51	AUI	1.71363	1.11917e-09	9.7368e-07
	k__Bacteria|p__Proteobacteria|c__Alphaproteobacteria|o__Rhodobacterales|f__Rhodobacteraceae|g__Planktotalea	AUI	1.7134	1.26091e-06	0.000964529
	k__Bacteria|p__Bacteroidota|c__Bacteroidia|o__Sphingobacteriales|f__Sphingobacteriaceae|g__Solitalea	AUI	1.71073	1.45216e-07	0.000117334
	k__Bacteria|p__Firmicutes|c__Bacilli|o__Paenibacillales|f__Paenibacillaceae|g__Ammoniphilus	AUI	1.67407	2.57356e-10	2.28017e-07
	k__Bacteria|p__Proteobacteria|c__Gammaproteobacteria|o__Salinisphaerales|f__Solimonadaceae|g__Polycyclovorans	AUI	1.66757	5.50592e-07	0.00042781
	k__Bacteria|p__Proteobacteria|c__Alphaproteobacteria|o__Caulobacterales|f__Hyphomonadaceae|g__UKL13-1	AUI	1.66635	1.16266e-14	1.16847e-11
	k__Bacteria|p__Proteobacteria|c__Gammaproteobacteria|o__Competibacterales|f__Competibacteraceae|g__Candidatus Competibacter	AUI	1.66454	1.26091e-06	0.000964529
	k__Bacteria|p__Actinobacteriota|c__Actinobacteria|o__Frankiales|f__Geodermatophilaceae|g__Geodermatophilus	AUI	1.66067	2.47403e-06	0.00183079
	k__Bacteria|p__Proteobacteria|c__Gammaproteobacteria|o__Burkholderiales|f__Nitrosomonadaceae|g__966-1	AUI	1.66056	1.13545e-05	0.00809577
	k__Bacteria|p__Firmicutes|c__Clostridia|o__Oscillospirales|f__Ruminococcaceae|g__Caproiciproducens	AUI	1.6538	1.54483e-07	0.000124668
	k__Bacteria|p__Bacteroidota|c__Bacteroidia|o__Flavobacteriales|f__Weeksellaceae|g__Ornithobacterium	AUI	1.64924	1.32638e-13	1.28261e-10
	k__Bacteria|p__Proteobacteria|c__Alphaproteobacteria|o__Sneathiellales|f__Sneathiellaceae|g__Sneathiella	AUI	1.6397	1.26091e-06	0.000964529
	k__Bacteria|p__Proteobacteria|c__Alphaproteobacteria|o__Rhodobacterales|f__Rhodobacteraceae|g__Octadecabacter	AUI	1.63401	1.26091e-06	0.000964529
	k__Bacteria|p__Acidobacteriota|c__Acidobacteriae|o__Acidobacteriales|f__Acidobacteriaceae (Subgroup 1)|g__Telmatobacter	AUI	1.63172	1.91974e-06	0.00143213
	k__Bacteria|p__Proteobacteria|c__Gammaproteobacteria|o__Pseudomonadales|f__Cellvibrionaceae|g__Aestuariicella	AUI	1.62334	1.26091e-06	0.000964529
	k__Bacteria|p__Proteobacteria|c__Alphaproteobacteria|o__Rhodobacterales|f__Rhodobacteraceae|g__Albirhodobacter	AUI	1.6193	1.11933e-11	1.02867e-08
	k__Bacteria|p__Bacteroidota|c__Bacteroidia|o__Bacteroidales|f__Marinilabiliaceae|g__Alkaliflexus	AUI	1.60607	8.3573e-08	6.86434e-05
	k__Bacteria|p__Proteobacteria|c__Gammaproteobacteria|o__Enterobacterales|f__Hafniaceae|g__Edwardsiella	AUI	1.60341	1.61364e-06	0.00120539
	k__Bacteria|p__Proteobacteria|c__Gammaproteobacteria|o__Enterobacterales|f__Alteromonadaceae|g__Rheinheimera	AUI	1.60199	6.85998e-07	0.000529591
	k__Bacteria|p__Proteobacteria|c__Alphaproteobacteria|o__Kiloniellales|f__Kiloniellaceae|g__Tagaea	AUI	1.59831	1.26091e-06	0.000964529
	k__Bacteria|p__Actinobacteriota|c__Actinobacteria|o__Micrococcales|f__Microbacteriaceae|g__Amnibacterium	AUI	1.59502	1.9523e-06	0.00145251
	k__Bacteria|p__Bacteroidota|c__Bacteroidia|o__Bacteroidales|f__Marinilabiliaceae|g__Geofilum	AUI	1.59275	8.41065e-12	7.77985e-09
	k__Bacteria|p__Proteobacteria|c__Alphaproteobacteria|o__Rhizobiales|f__Hyphomicrobiaceae|g__Filomicrobium	AUI	1.59219	1.26091e-06	0.000964529
	k__Bacteria|p__Firmicutes|c__Clostridia|o__Clostridiales|f__Clostridiaceae|g__Clostridium sensu stricto 18	AUI	1.56775	1.54483e-07	0.000124668
	k__Bacteria|p__Actinobacteriota|c__Actinobacteria|o__Micrococcales|f__Micrococcaceae|g__Paenarthrobacter	AUI	1.56183	1.54483e-07	0.000124668
	k__Bacteria|p__Firmicutes|c__Bacilli|o__Lactobacillales|f__Carnobacteriaceae|g__Granulicatella	AUI	1.56183	1.54483e-07	0.000124668
	k__Bacteria|p__Proteobacteria|c__Alphaproteobacteria|o__Rhizobiales|f__Xanthobacteraceae|g__Oligotropha	AUI	1.56183	1.54483e-07	0.000124668
	k__Bacteria|p__Proteobacteria|c__Gammaproteobacteria|o__Burkholderiales|f__Rhodocyclaceae|g__Sterolibacterium	AUI	1.56183	1.54483e-07	0.000124668
	k__Bacteria|p__Proteobacteria|c__Gammaproteobacteria|o__Enterobacterales|f__Yersiniaceae|g__Yersinia	AUI	1.56183	1.54483e-07	0.000124668
	k__Bacteria|p__Bacteroidota|c__Bacteroidia|o__Cytophagales|f__Cyclobacteriaceae|g__Marinoscillum	AUI	1.55561	1.18958e-14	1.1938e-11
	k__Bacteria|p__Bacteroidota|c__Bacteroidia|o__Cytophagales|f__Cyclobacteriaceae|g__Imperialibacter	AUI	1.53784	1.26091e-06	0.000964529
	k__Bacteria|p__Verrucomicrobiota|c__Verrucomicrobiae|o__Opitutales|f__Puniceicoccaceae|g__Cerasicoccus	AUI	1.50714	1.43246e-10	1.29064e-07
	k__Bacteria|p__Proteobacteria|c__Alphaproteobacteria|o__Rhodobacterales|f__Rhodobacteraceae|g__Pelagicola	AUI	1.46977	4.55378e-06	0.0033197
	k__Bacteria|p__Proteobacteria|c__Gammaproteobacteria|o__Enterobacterales|f__Psychromonadaceae|g__Motilimonas	AUI	1.45066	3.70095e-07	0.000290155
	k__Bacteria|p__Firmicutes|c__Syntrophomonadia|o__Syntrophomonadales|f__Syntrophomonadaceae|g__Pelospora	AUI	1.44779	4.14492e-06	0.00303823
	k__Bacteria|p__Proteobacteria|c__Alphaproteobacteria|o__Azospirillales|f__Inquilinaceae|g__Inquilinus	AUI	1.44134	1.18985e-14	1.1938e-11
	k__Bacteria|p__Actinobacteriota|c__Acidimicrobiia|o__Microtrichales|f__Microtrichaceae|g__Candidatus Microthrix	AUI	1.42756	1.58579e-09	1.36536e-06
	k__Bacteria|p__Proteobacteria|c__Alphaproteobacteria|o__Parvibaculales|f__Parvibaculaceae|g__Parvibaculum	AUI	1.40249	1.26091e-06	0.000964529
	k__Bacteria|p__Verrucomicrobiota|c__Verrucomicrobiae|o__Opitutales|f__Opitutaceae|g__Cephaloticoccus	AUI	1.39999	1.18958e-14	1.1938e-11
	k__Bacteria|p__Desulfobacterota|c__Desulfobacteria|o__Desulfobacterales|f__Desulfosarcinaceae|g__Desulfosarcina	AUI	1.37345	1.8876e-10	1.68563e-07
	k__Bacteria|p__Chloroflexi|c__Anaerolineae|o__Anaerolineales|f__Anaerolineaceae|g__Pelolinea	AUI	1.34234	1.48304e-15	1.51863e-12
	k__Bacteria|p__Actinobacteriota|c__Actinobacteria|o__Catenulisporales|f__Actinospicaceae|g__Actinospica	AUI	1.27453	1.26091e-06	0.000964529
	k__Bacteria|p__Actinobacteriota|c__Actinobacteria|o__Micromonosporales|f__Micromonosporaceae|g__Catellatospora	AUI	1.26736	1.26091e-06	0.000964529
	k__Bacteria|p__Proteobacteria|c__Alphaproteobacteria|o__Rhodospirillales|f__Magnetospiraceae|g__Magnetospira	AUI	1.24012	1.18904e-14	1.1938e-11
	k__Bacteria|p__Planctomycetota|c__Phycisphaerae|o__Phycisphaerales|f__Phycisphaeraceae|g__CL500-3	AUI	1.23825	5.45632e-07	0.000424502
	k__Bacteria|p__Bacteroidota|c__Bacteroidia|o__Flavobacteriales|f__Flavobacteriaceae|g__Tamlana	AUI	1.1716	1.26082e-06	0.000964529
	k__Bacteria|p__Acidobacteriota|c__Acidobacteriae|o__Acidobacteriales|f__Acidobacteriaceae (Subgroup 1)|g__Terracidiphilus	AUI	0.650989	1.26082e-06	0.000964529
